# Supplementary material for: Characterisation of the mechanical and fracture properties of a uni-weave carbon fibre/epoxy non-crimp fabric composite
Source: Data Brief. 2016 Jan 15;6:680–95. doi: 10.1016/j.dib.2016.01.010 (PMC4773377; doi:10.1016/j.dib.2016.01.010)
Supplement: Supplementary file 1 — Supplementary material [file mmc1.zip]

Archive with 70 entries (69 files):
- Supplementary_material/
- Supplementary_material/specimen_cc1.csv
- Supplementary_material/specimen_cc2.csv
- Supplementary_material/specimen_ct1.csv
- Supplementary_material/specimen_ct2.csv
- Supplementary_material/specimen_cx1.csv
- Supplementary_material/specimen_cx2.csv
- Supplementary_material/specimen_cx3.csv
- Supplementary_material/specimen_cx4.csv
- Supplementary_material/specimen_cx5.csv
- Supplementary_material/specimen_cy1.csv
- Supplementary_material/specimen_cy2.csv
- Supplementary_material/specimen_cy3.csv
- Supplementary_material/specimen_cy4.csv
- Supplementary_material/specimen_cy5.csv
- Supplementary_material/specimen_cy6.csv
- Supplementary_material/specimen_cz1.csv
- Supplementary_material/specimen_cz2.csv
- Supplementary_material/specimen_cz3.csv
- Supplementary_material/specimen_cz4.csv
- Supplementary_material/specimen_dcb1_1.csv
- Supplementary_material/specimen_dcb1_2.csv
- Supplementary_material/specimen_dcb2_1.csv
- Supplementary_material/specimen_dcb2_2.csv
- Supplementary_material/specimen_dcb3_1.csv
- Supplementary_material/specimen_dcb3_2.csv
- Supplementary_material/specimen_dcb4_1.csv
- Supplementary_material/specimen_enf1.csv
- Supplementary_material/specimen_enf2.csv
- Supplementary_material/specimen_enf3.csv
- Supplementary_material/specimen_enf4.csv
- Supplementary_material/specimen_enf5.csv
- Supplementary_material/specimen_mmb1_1.csv
- Supplementary_material/specimen_mmb1_2.csv
- Supplementary_material/specimen_mmb2_1.csv
- Supplementary_material/specimen_mmb2_2.csv
- Supplementary_material/specimen_mmb3_1.csv
- Supplementary_material/specimen_mmb3_2.csv
- Supplementary_material/specimen_mmb4_1.csv
- Supplementary_material/specimen_mmb4_2.csv
- Supplementary_material/specimen_tx1.csv
- Supplementary_material/specimen_tx2.csv
- Supplementary_material/specimen_tx3.csv
- Supplementary_material/specimen_tx4.csv
- Supplementary_material/specimen_tx5.csv
- Supplementary_material/specimen_ty1.csv
- Supplementary_material/specimen_ty2.csv
- Supplementary_material/specimen_ty3.csv
- Supplementary_material/specimen_ty5.csv
- Supplementary_material/specimen_tz1.csv
- Supplementary_material/specimen_tz2.csv
- Supplementary_material/specimen_tz3.csv
- Supplementary_material/specimen_xy1.csv
- Supplementary_material/specimen_xy2.csv
- Supplementary_material/specimen_xy3.csv
- Supplementary_material/specimen_xy4.csv
- Supplementary_material/specimen_xy5.csv
- Supplementary_material/specimen_xy6.csv
- Supplementary_material/specimen_xy7.csv
- Supplementary_material/specimen_xy8.csv
- Supplementary_material/specimen_xz1.csv
- Supplementary_material/specimen_xz10.csv
- Supplementary_material/specimen_xz2.csv
- Supplementary_material/specimen_xz3.csv
- Supplementary_material/specimen_xz4.csv
- Supplementary_material/specimen_xz5.csv
- Supplementary_material/specimen_xz6.csv
- Supplementary_material/specimen_xz7.csv
- Supplementary_material/specimen_xz8.csv
- Supplementary_material/specimen_xz9.csv
