# Supplementary material for: Characterisation of the mechanical and fracture properties of a uni-weave carbon fibre/epoxy non-crimp fabric composite
Source: Data Brief. 2016 Jan 15;6:680–95. doi: 10.1016/j.dib.2016.01.010 (PMC4773377; doi:10.1016/j.dib.2016.01.010)
Supplement: Supplementary file 1 — Supplementary material [file mmc1.zip › Supplementary_material/specimen_cc1.csv]

Load (N)	Deflection (mm)
-0.32	-0.11915
-0.36	-0.11910
-0.30	-0.11856
-0.29	-0.11701
-0.27	-0.11616
-0.20	-0.11535
-0.20	-0.11450
-0.20	-0.11366
-0.18	-0.11281
-0.19	-0.11196
-0.22	-0.11109
-0.21	-0.11024
-0.19	-0.10942
-0.19	-0.10864
-0.18	-0.10783
-0.20	-0.10701
-0.17	-0.10617
-0.21	-0.10532
-0.18	-0.10447
-0.16	-0.10356
-0.18	-0.10260
-0.19	-0.10181
-0.19	-0.10098
-0.17	-0.10016
-0.16	-0.09934
-0.16	-0.09850
-0.17	-0.09766
-0.19	-0.09681
-0.19	-0.09599
-0.17	-0.09514
-0.18	-0.09430
-0.15	-0.09349
-0.15	-0.09268
-0.18	-0.09191
-0.17	-0.09118
-0.15	-0.09035
-0.16	-0.08949
-0.17	-0.08864
-0.16	-0.08777
-0.15	-0.08688
-0.14	-0.08595
-0.17	-0.08515
-0.18	-0.08433
-0.17	-0.08352
-0.14	-0.08275
-0.17	-0.08199
-0.18	-0.08114
-0.17	-0.08029
-0.16	-0.07942
-0.11	-0.07852
-0.13	-0.07765
-0.13	-0.07685
-0.14	-0.07606
-0.12	-0.07532
-0.14	-0.07452
-0.15	-0.07368
-0.09	-0.07282
-0.10	-0.07197
-0.12	-0.07111
-0.10	-0.07020
-0.10	-0.06930
-0.09	-0.06851
-0.12	-0.06768
-0.10	-0.06683
-0.12	-0.06601
-0.10	-0.06518
-0.06	-0.06435
-0.09	-0.06348
-0.11	-0.06263
-0.04	-0.06181
-0.06	-0.06100
-0.07	-0.06019
-0.08	-0.05944
-0.08	-0.05871
-0.07	-0.05787
-0.04	-0.05700
-0.07	-0.05613
-0.01	-0.05528
-0.02	-0.05438
-0.02	-0.05346
0.00	-0.05266
0.02	-0.05183
0.03	-0.05104
0.01	-0.05026
0.05	-0.04947
0.02	-0.04863
0.06	-0.04777
0.08	-0.04686
0.15	-0.04595
0.16	-0.04516
0.14	-0.04433
0.22	-0.04352
0.22	-0.04275
0.23	-0.04201
0.32	-0.04118
0.28	-0.04033
0.33	-0.03948
0.38	-0.03860
0.36	-0.03772
0.36	-0.03681
0.37	-0.03599
0.41	-0.03519
0.42	-0.03434
0.42	-0.03351
0.45	-0.03269
0.54	-0.03184
0.56	-0.03096
0.67	-0.03015
0.81	-0.02930
0.95	-0.02849
1.09	-0.02768
1.35	-0.02691
1.59	-0.02618
1.91	-0.02536
2.27	-0.02451
2.72	-0.02365
3.14	-0.02278
3.77	-0.02187
4.44	-0.02096
5.02	-0.02015
5.60	-0.01936
6.31	-0.01854
7.25	-0.01771
8.22	-0.01690
9.30	-0.01609
10.48	-0.01523
11.55	-0.01433
12.37	-0.01347
13.17	-0.01266
14.24	-0.01182
15.34	-0.01103
16.47	-0.01025
17.52	-0.00954
19.03	-0.00869
20.54	-0.00783
22.04	-0.00698
23.69	-0.00611
25.35	-0.00524
27.07	-0.00434
28.74	-0.00349
30.34	-0.00267
31.96	-0.00182
33.67	-0.00100
35.43	-0.00015
37.16	0.00068
38.90	0.00153
40.82	0.00236
42.59	0.00319
44.34	0.00400
46.14	0.00481
47.73	0.00556
49.36	0.00630
51.25	0.00715
53.12	0.00798
55.09	0.00885
57.01	0.00971
59.05	0.01059
61.17	0.01151
63.08	0.01236
64.90	0.01315
66.74	0.01396
68.62	0.01476
70.46	0.01553
72.36	0.01635
74.43	0.01721
76.45	0.01807
78.60	0.01897
80.64	0.01986
82.60	0.02067
84.49	0.02146
86.33	0.02222
88.15	0.02298
90.22	0.02381
92.26	0.02465
94.39	0.02553
96.46	0.02640
98.64	0.02728
100.89	0.02818
102.96	0.02900
105.01	0.02984
107.06	0.03066
109.22	0.03150
111.32	0.03233
113.39	0.03318
115.45	0.03402
117.57	0.03485
119.73	0.03569
121.71	0.03650
123.65	0.03729
125.54	0.03803
127.47	0.03880
129.57	0.03963
131.73	0.04047
134.01	0.04136
136.14	0.04222
138.57	0.04313
140.86	0.04405
142.97	0.04486
144.93	0.04565
147.00	0.04645
149.06	0.04726
151.10	0.04805
153.14	0.04886
155.40	0.04972
157.71	0.05061
160.03	0.05151
162.14	0.05235
164.24	0.05315
166.39	0.05397
168.26	0.05472
170.24	0.05545
172.39	0.05630
174.74	0.05718
176.81	0.05801
179.13	0.05890
181.57	0.05980
183.94	0.06070
186.05	0.06151
188.28	0.06235
190.43	0.06317
192.56	0.06401
194.81	0.06484
197.06	0.06570
199.28	0.06652
201.54	0.06737
203.72	0.06819
205.86	0.06901
207.95	0.06981
210.00	0.07057
211.96	0.07131
214.22	0.07214
216.48	0.07300
218.82	0.07386
221.10	0.07472
223.53	0.07561
225.99	0.07653
228.23	0.07735
230.39	0.07817
232.54	0.07897
234.61	0.07976
236.75	0.08054
239.02	0.08137
241.16	0.08221
243.65	0.08310
246.10	0.08399
248.44	0.08486
250.57	0.08566
252.81	0.08648
254.86	0.08724
256.89	0.08798
259.15	0.08882
261.39	0.08966
263.81	0.09053
266.17	0.09140
268.56	0.09229
271.14	0.09320
273.21	0.09401
275.44	0.09484
277.77	0.09566
280.02	0.09650
282.30	0.09733
284.70	0.09819
286.99	0.09903
289.12	0.09987
291.46	0.10069
293.63	0.10150
295.86	0.10231
298.02	0.10309
300.02	0.10381
302.29	0.10464
304.61	0.10550
306.89	0.10633
309.30	0.10722
311.84	0.10811
314.43	0.10904
316.53	0.10985
318.88	0.11067
320.87	0.11144
323.17	0.11226
325.40	0.11306
327.55	0.11387
329.89	0.11470
332.31	0.11556
334.80	0.11645
337.19	0.11736
339.51	0.11817
341.71	0.11898
343.86	0.11974
345.83	0.12048
348.20	0.12132
350.60	0.12217
352.90	0.12303
355.31	0.12390
357.76	0.12478
360.43	0.12571
362.65	0.12651
364.87	0.12733
367.24	0.12816
369.44	0.12900
371.75	0.12983
374.17	0.13068
376.52	0.13152
378.84	0.13235
381.19	0.13320
383.42	0.13400
385.57	0.13482
387.77	0.13558
389.74	0.13631
392.15	0.13715
394.50	0.13799
396.91	0.13884
399.32	0.13971
401.80	0.14060
404.42	0.14154
406.70	0.14235
408.99	0.14317
411.30	0.14399
413.41	0.14476
415.61	0.14551
417.84	0.14635
420.26	0.14721
422.73	0.14807
425.22	0.14898
427.75	0.14987
429.98	0.15065
432.27	0.15148
434.35	0.15223
436.47	0.15297
438.88	0.15384
441.21	0.15467
443.68	0.15553
446.12	0.15638
448.54	0.15725
451.15	0.15816
453.50	0.15901
455.82	0.15983
458.18	0.16066
460.55	0.16149
462.85	0.16232
465.19	0.16317
467.60	0.16401
470.01	0.16488
472.30	0.16569
474.64	0.16650
476.97	0.16732
479.18	0.16809
481.05	0.16881
483.44	0.16965
485.87	0.17051
488.35	0.17135
490.81	0.17223
493.41	0.17314
495.95	0.17404
498.22	0.17484
500.46	0.17567
502.84	0.17648
505.05	0.17726
507.21	0.17801
509.51	0.17886
512.02	0.17972
514.43	0.18060
517.12	0.18152
519.45	0.18236
521.69	0.18316
523.99	0.18398
526.15	0.18474
528.15	0.18546
530.57	0.18632
533.02	0.18717
535.45	0.18802
537.79	0.18889
540.30	0.18975
542.93	0.19067
545.29	0.19152
547.66	0.19233
550.01	0.19317
552.34	0.19400
554.76	0.19484
557.14	0.19568
559.55	0.19653
561.85	0.19736
564.20	0.19820
566.47	0.19900
568.77	0.19981
571.01	0.20057
573.07	0.20131
575.59	0.20216
577.76	0.20300
580.24	0.20385
582.69	0.20471
585.28	0.20559
587.82	0.20650
590.27	0.20735
592.54	0.20816
594.86	0.20898
596.96	0.20974
599.16	0.21049
601.62	0.21137
604.07	0.21221
606.51	0.21309
609.26	0.21403
611.59	0.21485
613.96	0.21567
616.25	0.21648
618.41	0.21725
620.39	0.21796
622.89	0.21881
625.27	0.21967
627.79	0.22052
630.23	0.22138
632.82	0.22226
635.28	0.22317
637.81	0.22402
640.19	0.22485
642.43	0.22567
644.75	0.22649
647.27	0.22734
649.63	0.22818
652.06	0.22901
654.39	0.22986
656.79	0.23069
659.08	0.23151
661.48	0.23231
663.57	0.23307
665.61	0.23382
668.10	0.23465
670.49	0.23550
672.86	0.23635
675.34	0.23722
677.91	0.23812
680.57	0.23904
682.76	0.23984
685.23	0.24068
687.54	0.24149
689.73	0.24229
691.95	0.24307
694.10	0.24384
696.57	0.24470
699.18	0.24559
701.83	0.24652
704.23	0.24736
706.43	0.24817
708.81	0.24899
710.92	0.24975
712.98	0.25047
715.28	0.25128
717.83	0.25216
720.35	0.25302
722.70	0.25388
725.18	0.25476
727.97	0.25570
730.21	0.25652
732.52	0.25734
734.88	0.25817
737.22	0.25899
739.63	0.25983
742.02	0.26069
744.42	0.26152
746.79	0.26237
749.14	0.26319
751.39	0.26400
753.70	0.26481
755.84	0.26556
757.95	0.26631
760.21	0.26714
762.63	0.26798
765.14	0.26886
767.68	0.26972
770.00	0.27062
772.75	0.27155
775.01	0.27235
777.37	0.27318
779.66	0.27399
782.06	0.27481
784.29	0.27559
786.36	0.27636
788.74	0.27720
791.18	0.27807
793.82	0.27897
796.51	0.27987
798.62	0.28066
800.98	0.28147
803.09	0.28223
805.13	0.28295
807.57	0.28381
810.02	0.28467
812.49	0.28552
814.92	0.28639
817.50	0.28729
820.16	0.28819
822.46	0.28901
824.84	0.28984
827.11	0.29066
829.53	0.29149
831.92	0.29232
834.37	0.29319
836.72	0.29402
839.14	0.29486
841.51	0.29570
843.91	0.29652
846.10	0.29731
848.27	0.29808
850.23	0.29881
852.58	0.29964
855.08	0.30050
857.43	0.30134
860.00	0.30222
862.52	0.30310
865.19	0.30403
867.42	0.30486
869.70	0.30567
872.10	0.30650
874.34	0.30730
876.50	0.30806
878.62	0.30881
881.19	0.30972
883.61	0.31059
886.17	0.31148
888.76	0.31237
890.86	0.31314
893.25	0.31396
895.27	0.31472
897.41	0.31548
899.79	0.31630
902.25	0.31716
904.62	0.31802
907.13	0.31889
909.68	0.31978
912.45	0.32071
914.48	0.32150
916.97	0.32234
919.28	0.32317
921.65	0.32398
923.84	0.32481
926.38	0.32567
928.79	0.32652
931.09	0.32736
933.43	0.32819
935.82	0.32901
937.99	0.32981
940.24	0.33058
942.21	0.33131
944.60	0.33215
946.87	0.33298
949.34	0.33384
951.78	0.33471
954.40	0.33562
957.11	0.33655
959.33	0.33735
961.74	0.33818
963.91	0.33900
966.32	0.33983
968.62	0.34063
970.76	0.34140
972.92	0.34218
975.45	0.34304
978.00	0.34394
980.62	0.34486
982.86	0.34567
985.18	0.34648
987.26	0.34726
989.43	0.34799
991.69	0.34882
994.03	0.34965
996.60	0.35053
999.07	0.35139
1001.57	0.35230
1004.23	0.35321
1006.42	0.35401
1008.82	0.35484
1011.00	0.35567
1013.37	0.35648
1015.69	0.35731
1018.12	0.35815
1020.44	0.35901
1022.92	0.35986
1025.23	0.36069
1027.52	0.36151
1029.74	0.36232
1031.93	0.36311
1033.99	0.36384
1036.25	0.36465
1038.64	0.36550
1041.06	0.36635
1043.41	0.36721
1046.06	0.36813
1048.66	0.36904
1050.85	0.36984
1053.22	0.37067
1055.49	0.37148
1057.73	0.37229
1059.81	0.37307
1061.94	0.37385
1064.32	0.37467
1066.77	0.37554
1069.30	0.37643
1071.93	0.37735
1074.21	0.37818
1076.42	0.37898
1078.59	0.37976
1080.68	0.38050
1082.85	0.38130
1085.33	0.38216
1087.70	0.38302
1090.14	0.38389
1092.74	0.38480
1095.33	0.38570
1097.55	0.38652
1099.81	0.38733
1102.12	0.38815
1104.43	0.38897
1106.65	0.38979
1109.05	0.39064
1111.57	0.39153
1113.95	0.39236
1116.19	0.39320
1118.44	0.39402
1120.71	0.39482
1122.86	0.39562
1124.96	0.39636
1127.14	0.39715
1129.52	0.39800
1131.90	0.39885
1134.35	0.39971
1136.88	0.40061
1139.38	0.40153
1141.71	0.40234
1143.98	0.40317
1146.24	0.40399
1148.54	0.40480
1150.75	0.40559
1153.02	0.40640
1155.21	0.40724
1157.71	0.40811
1160.23	0.40902
1162.69	0.40986
1164.87	0.41067
1167.14	0.41148
1169.37	0.41226
1171.25	0.41301
1173.52	0.41382
1175.88	0.41467
1178.20	0.41549
1180.68	0.41637
1183.18	0.41726
1185.76	0.41819
1187.98	0.41902
1190.28	0.41983
1192.56	0.42066
1194.68	0.42145
1197.05	0.42227
1199.50	0.42316
1201.95	0.42404
1204.09	0.42486
1206.54	0.42570
1208.77	0.42652
1210.98	0.42733
1213.18	0.42813
1215.16	0.42887
1217.33	0.42965
1219.64	0.43050
1221.98	0.43134
1224.46	0.43222
1226.88	0.43310
1229.45	0.43401
1231.70	0.43485
1233.99	0.43567
1236.17	0.43650
1238.36	0.43727
1240.35	0.43802
1242.61	0.43884
1245.10	0.43970
1247.51	0.44058
1250.04	0.44148
1252.38	0.44236
1254.63	0.44317
1256.91	0.44400
1259.07	0.44478
1261.01	0.44551
1263.27	0.44632
1265.65	0.44716
1267.89	0.44800
1270.27	0.44888
1272.76	0.44976
1275.37	0.45068
1277.71	0.45152
1279.93	0.45234
1282.10	0.45314
1284.14	0.45393
1286.55	0.45478
1288.96	0.45566
1291.33	0.45653
1293.73	0.45737
1295.96	0.45820
1298.16	0.45901
1300.31	0.45983
1302.52	0.46062
1304.46	0.46136
1306.67	0.46215
1308.93	0.46299
1311.24	0.46384
1313.70	0.46471
1316.06	0.46559
1318.68	0.46652
1320.98	0.46736
1323.15	0.46817
1325.46	0.46900
1327.66	0.46980
1329.68	0.47057
1331.78	0.47135
1334.18	0.47221
1336.52	0.47307
1338.96	0.47396
1341.51	0.47486
1343.76	0.47568
1345.94	0.47647
1347.85	0.47725
1349.91	0.47799
1352.16	0.47882
1354.38	0.47962
1356.68	0.48049
1359.19	0.48139
1361.66	0.48226
1364.03	0.48315
1366.38	0.48403
1368.47	0.48482
1370.85	0.48567
1372.98	0.48647
1375.17	0.48728
1377.62	0.48816
1379.92	0.48904
1382.16	0.48985
1384.44	0.49070
1386.66	0.49152
1388.80	0.49233
1390.90	0.49311
1392.70	0.49382
1394.86	0.49462
1397.20	0.49549
1399.59	0.49634
1401.95	0.49721
1404.30	0.49808
1406.78	0.49901
1409.08	0.49986
1411.31	0.50068
1413.39	0.50148
1415.25	0.50220
1417.56	0.50302
1419.80	0.50386
1422.11	0.50470
1424.39	0.50557
1426.93	0.50648
1429.27	0.50736
1431.46	0.50816
1433.61	0.50897
1435.57	0.50974
1437.66	0.51049
1439.91	0.51132
1442.19	0.51216
1444.27	0.51299
1446.78	0.51388
1449.29	0.51481
1451.76	0.51571
1453.90	0.51652
1456.18	0.51736
1458.37	0.51817
1460.50	0.51899
1462.66	0.51982
1464.96	0.52068
1467.32	0.52152
1469.64	0.52236
1471.85	0.52319
1474.05	0.52401
1476.15	0.52483
1478.24	0.52561
1480.19	0.52634
1482.25	0.52713
1484.45	0.52798
1486.85	0.52885
1489.18	0.52971
1491.52	0.53059
1494.07	0.53152
1496.33	0.53236
1498.53	0.53317
1500.64	0.53399
1502.61	0.53477
1504.65	0.53555
1506.82	0.53635
1509.02	0.53720
1511.25	0.53805
1513.66	0.53893
1516.14	0.53983
1518.37	0.54067
1520.39	0.54146
1522.39	0.54222
1524.30	0.54298
1526.63	0.54383
1528.83	0.54466
1530.96	0.54549
1533.27	0.54638
1535.79	0.54728
1538.36	0.54822
1540.32	0.54902
1542.57	0.54985
1544.70	0.55067
1546.86	0.55150
1548.82	0.55228
1551.19	0.55315
1553.60	0.55403
1555.81	0.55487
1557.91	0.55569
1560.01	0.55652
1562.11	0.55733
1564.15	0.55812
1566.09	0.55886
1568.14	0.55965
1570.39	0.56050
1572.56	0.56135
1574.87	0.56221
1577.19	0.56310
1579.59	0.56400
1581.93	0.56487
1584.02	0.56568
1586.15	0.56649
1587.93	0.56724
1589.91	0.56801
1592.25	0.56886
1594.48	0.56969
1596.69	0.57055
1598.96	0.57142
1601.45	0.57235
1603.62	0.57318
1605.57	0.57395
1607.49	0.57473
1609.43	0.57550
1611.68	0.57633
1613.89	0.57717
1616.03	0.57801
1618.30	0.57888
1620.75	0.57982
1623.17	0.58071
1625.35	0.58153
1627.47	0.58236
1629.49	0.58317
1631.68	0.58400
1633.91	0.58483
1636.04	0.58567
1638.22	0.58652
1640.42	0.58734
1642.62	0.58819
1644.75	0.58902
1646.82	0.58982
1648.90	0.59064
1650.78	0.59136
1652.72	0.59216
1654.91	0.59299
1657.09	0.59385
1659.42	0.59471
1661.66	0.59558
1664.08	0.59649
1666.45	0.59738
1668.42	0.59817
1670.51	0.59900
1672.52	0.59978
1674.50	0.60055
1676.39	0.60134
1678.78	0.60221
1680.99	0.60306
1683.34	0.60395
1685.59	0.60487
1687.77	0.60567
1689.83	0.60649
1691.86	0.60728
1693.68	0.60803
1695.58	0.60879
1697.73	0.60963
1700.14	0.61054
1702.28	0.61137
1704.55	0.61226
1707.01	0.61318
1709.10	0.61402
1711.20	0.61484
1713.22	0.61567
1715.38	0.61651
1717.42	0.61733
1719.49	0.61813
1721.66	0.61897
1723.95	0.61987
1726.05	0.62070
1728.12	0.62153
1730.25	0.62234
1732.18	0.62314
1733.87	0.62385
1735.80	0.62462
1737.99	0.62548
1740.28	0.62636
1742.46	0.62721
1744.75	0.62809
1747.19	0.62901
1749.27	0.62986
1751.32	0.63067
1753.21	0.63146
1755.25	0.63224
1757.18	0.63303
1759.29	0.63386
1761.41	0.63470
1763.74	0.63558
1766.07	0.63651
1768.33	0.63737
1770.29	0.63817
1772.35	0.63899
1774.35	0.63978
1776.14	0.64052
1778.17	0.64131
1780.23	0.64216
1782.33	0.64300
1784.62	0.64387
1787.11	0.64479
1789.37	0.64570
1791.41	0.64652
1793.46	0.64734
1795.53	0.64817
1797.54	0.64900
1799.69	0.64983
1801.54	0.65061
1803.87	0.65147
1806.18	0.65237
1808.17	0.65319
1810.28	0.65403
1812.24	0.65483
1814.23	0.65565
1816.07	0.65637
1817.86	0.65713
1820.11	0.65799
1822.11	0.65882
1824.40	0.65970
1826.65	0.66057
1828.92	0.66149
1831.19	0.66237
1833.07	0.66314
1834.98	0.66392
1836.97	0.66475
1839.04	0.66557
1841.01	0.66637
1843.15	0.66721
1845.33	0.66809
1847.62	0.66900
1849.71	0.66986
1851.80	0.67068
1853.73	0.67149
1855.75	0.67229
1857.46	0.67301
1859.27	0.67376
1861.45	0.67465
1863.64	0.67551
1865.75	0.67637
1867.96	0.67724
1870.10	0.67813
1872.42	0.67903
1874.44	0.67984
1876.45	0.68068
1878.37	0.68149
1880.53	0.68234
1882.63	0.68319
1884.69	0.68403
1886.73	0.68487
1888.78	0.68571
1890.76	0.68652
1892.73	0.68733
1894.64	0.68813
1896.30	0.68886
1898.17	0.68963
1900.41	0.69049
1902.50	0.69133
1904.53	0.69218
1906.71	0.69306
1908.99	0.69397
1911.28	0.69487
1913.22	0.69567
1915.03	0.69644
1916.97	0.69725
1918.83	0.69804
1920.81	0.69886
1922.94	0.69971
1924.98	0.70057
1927.25	0.70147
1929.51	0.70236
1931.53	0.70318
1933.37	0.70399
1935.33	0.70479
1937.06	0.70553
1938.90	0.70631
1940.97	0.70714
1943.09	0.70801
1945.26	0.70889
1947.43	0.70976
1949.60	0.71066
1951.76	0.71152
1953.76	0.71234
1955.86	0.71318
1957.67	0.71400
1959.80	0.71484
1961.81	0.71568
1963.81	0.71652
1965.74	0.71736
1967.85	0.71819
1969.90	0.71901
1971.86	0.71983
1973.57	0.72061
1975.21	0.72134
1977.13	0.72213
1979.15	0.72295
1981.17	0.72381
1983.46	0.72471
1985.66	0.72560
1987.93	0.72653
1989.91	0.72736
1991.89	0.72818
1993.58	0.72894
1995.66	0.72977
1997.57	0.73059
1999.59	0.73140
2001.47	0.73222
2003.55	0.73309
2005.75	0.73400
2007.86	0.73486
2009.79	0.73567
2011.73	0.73649
2013.55	0.73728
2015.21	0.73802
2016.95	0.73877
2019.09	0.73965
2021.19	0.74052
2023.20	0.74138
2025.37	0.74226
2027.69	0.74319
2029.58	0.74403
2031.58	0.74485
2033.55	0.74569
2035.54	0.74651
2037.51	0.74735
2039.45	0.74818
2041.50	0.74903
2043.37	0.74985
2045.40	0.75071
2047.45	0.75152
2049.28	0.75233
2051.13	0.75312
2052.81	0.75386
2054.57	0.75464
2056.66	0.75549
2058.64	0.75634
2060.70	0.75719
2062.73	0.75806
2065.00	0.75896
2067.27	0.75987
2069.16	0.76068
2070.88	0.76148
2072.69	0.76225
2074.59	0.76305
2076.54	0.76386
2078.48	0.76471
2080.54	0.76556
2082.67	0.76645
2084.83	0.76735
2086.70	0.76817
2088.61	0.76900
2090.48	0.76980
2092.13	0.77053
2093.89	0.77130
2095.98	0.77215
2097.94	0.77300
2100.04	0.77387
2102.05	0.77474
2104.35	0.77565
2106.46	0.77654
2108.29	0.77734
2110.15	0.77817
2112.18	0.77900
2114.17	0.77984
2116.01	0.78066
2117.91	0.78152
2120.00	0.78237
2121.91	0.78319
2123.89	0.78402
2125.67	0.78483
2127.50	0.78562
2129.05	0.78636
2130.93	0.78714
2132.92	0.78799
2134.85	0.78883
2136.86	0.78968
2138.93	0.79058
2141.19	0.79150
2143.23	0.79237
2145.10	0.79319
2146.76	0.79395
2148.41	0.79470
2150.36	0.79555
2152.27	0.79636
2154.20	0.79720
2156.20	0.79805
2158.17	0.79893
2160.40	0.79985
2162.37	0.80068
2164.24	0.80150
2165.96	0.80229
2167.47	0.80302
2169.26	0.80381
2171.22	0.80465
2173.27	0.80551
2175.31	0.80639
2177.35	0.80727
2179.60	0.80820
2181.41	0.80902
2183.27	0.80985
2185.12	0.81066
2187.00	0.81149
2189.06	0.81234
2190.88	0.81317
2192.88	0.81401
2194.79	0.81486
2196.67	0.81570
2198.46	0.81652
2200.39	0.81733
2202.18	0.81813
2203.79	0.81887
2205.46	0.81964
2207.43	0.82049
2209.43	0.82133
2211.42	0.82218
2213.52	0.82307
2215.58	0.82400
2217.76	0.82488
2219.51	0.82568
2221.35	0.82650
2223.05	0.82730
2224.67	0.82803
2226.46	0.82884
2228.51	0.82970
2230.43	0.83056
2232.48	0.83144
2234.52	0.83233
2236.49	0.83318
2238.25	0.83399
2240.07	0.83479
2241.54	0.83551
2243.34	0.83632
2245.31	0.83717
2247.17	0.83801
2249.20	0.83887
2251.10	0.83972
2253.20	0.84062
2255.27	0.84153
2257.10	0.84233
2259.01	0.84317
2260.85	0.84399
2262.64	0.84482
2264.57	0.84566
2266.44	0.84651
2268.43	0.84735
2270.30	0.84821
2272.16	0.84902
2273.94	0.84984
2275.70	0.85064
2277.27	0.85138
2278.85	0.85215
2280.80	0.85299
2282.74	0.85385
2284.75	0.85470
2286.74	0.85559
2288.98	0.85652
2290.81	0.85735
2292.57	0.85818
2294.27	0.85899
2296.12	0.85981
2297.67	0.86054
2299.38	0.86134
2301.40	0.86220
2303.28	0.86305
2305.25	0.86393
2307.42	0.86486
2309.20	0.86568
2310.92	0.86650
2312.60	0.86729
2314.16	0.86803
2315.74	0.86879
2317.78	0.86967
2319.63	0.87052
2321.52	0.87137
2323.43	0.87223
2325.60	0.87314
2327.53	0.87404
2329.28	0.87483
2331.09	0.87567
2332.91	0.87650
2334.68	0.87732
2336.64	0.87817
2338.50	0.87902
2340.42	0.87987
2342.19	0.88070
2344.02	0.88152
2345.80	0.88233
2347.41	0.88312
2349.00	0.88387
2350.57	0.88464
2352.51	0.88548
2354.43	0.88634
2356.43	0.88720
2358.25	0.88805
2360.23	0.88895
2362.32	0.88986
2364.10	0.89068
2365.85	0.89149
2367.53	0.89230
2368.99	0.89301
2370.83	0.89384
2372.86	0.89472
2374.69	0.89558
2376.72	0.89648
2378.71	0.89737
2380.54	0.89818
2382.25	0.89900
2384.03	0.89980
2385.51	0.90053
2387.01	0.90127
2388.99	0.90216
2390.77	0.90301
2392.73	0.90387
2394.67	0.90473
2396.78	0.90564
2398.68	0.90655
2400.49	0.90735
2402.24	0.90818
2404.01	0.90899
2405.83	0.90984
2407.57	0.91067
2409.35	0.91151
2411.23	0.91235
2413.15	0.91320
2414.82	0.91403
2416.50	0.91482
2418.22	0.91564
2419.71	0.91638
2421.34	0.91714
2423.07	0.91800
2424.76	0.91884
2426.38	0.91969
2428.19	0.92056
2430.24	0.92149
2432.20	0.92237
2433.83	0.92318
2435.64	0.92401
2437.25	0.92481
2438.85	0.92559
2440.38	0.92635
2442.21	0.92718
2443.96	0.92804
2445.98	0.92895
2448.03	0.92988
2449.80	0.93068
2451.49	0.93150
2453.18	0.93230
2454.57	0.93303
2456.06	0.93379
2457.83	0.93463
2459.85	0.93552
2461.72	0.93636
2463.45	0.93723
2465.56	0.93814
2467.52	0.93904
2469.24	0.93984
2470.88	0.94067
2472.64	0.94150
2474.37	0.94233
2476.15	0.94318
2478.00	0.94402
2479.74	0.94486
2481.54	0.94569
2483.30	0.94652
2484.92	0.94732
2486.52	0.94812
2487.93	0.94885
2489.61	0.94964
2491.36	0.95047
2493.30	0.95133
2495.01	0.95219
2496.98	0.95307
2499.01	0.95399
2500.86	0.95486
2502.56	0.95568
2504.21	0.95650
2505.91	0.95732
2507.64	0.95813
2509.21	0.95889
2510.71	0.95967
2512.60	0.96054
2514.53	0.96144
2516.63	0.96236
2518.36	0.96318
2519.87	0.96397
2521.60	0.96478
2522.98	0.96552
2524.45	0.96628
2526.42	0.96716
2528.17	0.96801
2530.02	0.96887
2531.95	0.96974
2533.88	0.97065
2535.76	0.97153
2537.45	0.97235
2539.15	0.97317
2540.85	0.97400
2542.48	0.97482
2544.26	0.97568
2546.19	0.97653
2547.80	0.97735
2549.63	0.97820
2551.29	0.97903
2552.92	0.97984
2554.50	0.98064
2556.05	0.98140
2557.50	0.98214
2559.16	0.98299
2560.99	0.98383
2562.72	0.98469
2564.62	0.98556
2566.62	0.98648
2568.47	0.98738
2570.16	0.98818
2571.80	0.98901
2573.50	0.98982
2575.04	0.99062
2576.39	0.99134
2578.11	0.99216
2580.08	0.99306
2581.89	0.99395
2583.80	0.99487
2585.49	0.99568
2587.09	0.99649
2588.72	0.99730
2590.21	0.99806
2591.52	0.99881
2593.26	0.99962
2595.10	1.00049
2597.02	1.00138
2598.80	1.00226
2600.84	1.00319
2602.52	1.00403
2604.25	1.00485
2605.98	1.00568
2607.47	1.00650
2609.17	1.00730
2610.78	1.00814
2612.62	1.00901
2614.39	1.00985
2616.06	1.01070
2617.67	1.01151
2619.30	1.01233
2620.91	1.01314
2622.34	1.01389
2623.65	1.01463
2625.43	1.01547
2627.08	1.01630
2629.07	1.01719
2630.82	1.01807
2632.91	1.01900
2634.63	1.01987
2636.25	1.02069
2637.91	1.02150
2639.43	1.02233
2641.10	1.02315
2642.75	1.02394
2644.22	1.02472
2645.79	1.02551
2647.63	1.02640
2649.55	1.02731
2651.49	1.02821
2652.96	1.02899
2654.58	1.02980
2655.96	1.03056
2657.45	1.03132
2659.10	1.03215
2660.87	1.03300
2662.71	1.03387
2664.41	1.03475
2666.48	1.03568
2668.15	1.03653
2669.76	1.03734
2671.45	1.03818
2672.94	1.03899
2674.46	1.03982
2676.11	1.04066
2677.78	1.04150
2679.36	1.04236
2681.06	1.04320
2682.69	1.04402
2684.26	1.04484
2685.86	1.04564
2687.22	1.04641
2688.57	1.04714
2690.27	1.04799
2691.97	1.04884
2693.61	1.04969
2695.38	1.05057
2697.28	1.05149
2699.05	1.05237
2700.70	1.05317
2702.37	1.05400
2703.77	1.05481
2705.33	1.05560
2706.73	1.05636
2708.35	1.05718
2710.04	1.05801
2711.75	1.05889
2713.51	1.05979
2715.47	1.06070
2716.93	1.06150
2718.45	1.06230
2719.80	1.06306
2721.22	1.06382
2722.77	1.06463
2724.54	1.06550
2726.33	1.06638
2727.95	1.06726
2729.95	1.06819
2731.54	1.06904
2733.03	1.06985
2734.52	1.07066
2735.99	1.07149
2737.50	1.07229
2739.20	1.07312
2740.89	1.07400
2742.58	1.07486
2744.09	1.07569
2745.76	1.07653
2747.25	1.07734
2748.85	1.07815
2750.30	1.07894
2751.48	1.07966
2753.17	1.08048
2754.81	1.08134
2756.51	1.08219
2758.40	1.08307
2760.08	1.08396
2761.97	1.08487
2763.47	1.08567
2765.01	1.08649
2766.71	1.08732
2768.21	1.08814
2769.72	1.08894
2771.22	1.08974
2772.88	1.09058
2774.67	1.09146
2776.36	1.09237
2777.97	1.09318
2779.48	1.09399
2781.09	1.09481
2782.57	1.09559
2783.77	1.09633
2785.37	1.09716
2787.11	1.09800
2788.70	1.09883
2790.46	1.09973
2792.27	1.10064
2794.11	1.10155
2795.55	1.10234
2797.16	1.10317
2798.73	1.10396
2799.99	1.10475
2801.69	1.10560
2803.12	1.10648
2804.80	1.10737
2806.36	1.10821
2807.62	1.10903
2809.00	1.10985
2810.43	1.11065
2811.84	1.11143
2813.04	1.11216
2814.54	1.11298
2816.20	1.11383
2817.83	1.11469
2819.52	1.11556
2821.35	1.11646
2823.17	1.11736
2824.60	1.11818
2826.20	1.11900
2827.69	1.11982
2828.97	1.12056
2830.41	1.12134
2831.87	1.12218
2833.56	1.12305
2835.37	1.12392
2837.13	1.12481
2838.85	1.12570
2840.29	1.12650
2841.81	1.12733
2843.23	1.12809
2844.50	1.12883
2846.04	1.12966
2847.62	1.13049
2849.31	1.13135
2851.02	1.13222
2852.89	1.13315
2854.75	1.13404
2856.10	1.13485
2857.65	1.13568
2858.96	1.13642
2860.38	1.13722
2861.96	1.13808
2863.88	1.13899
2865.53	1.13988
2867.10	1.14070
2868.71	1.14154
2870.07	1.14234
2871.56	1.14316
2872.85	1.14393
2874.10	1.14465
2875.65	1.14548
2877.35	1.14633
2879.00	1.14718
2880.62	1.14805
2882.42	1.14895
2884.27	1.14987
2885.73	1.15068
2887.20	1.15150
2888.62	1.15232
2889.98	1.15309
2891.36	1.15387
2892.92	1.15468
2894.56	1.15555
2896.07	1.15639
2897.83	1.15727
2899.54	1.15817
2901.16	1.15902
2902.58	1.15979
2903.77	1.16055
2905.09	1.16132
2906.59	1.16214
2908.02	1.16293
2909.91	1.16387
2911.59	1.16473
2913.25	1.16562
2915.07	1.16653
2916.49	1.16734
2917.99	1.16817
2919.49	1.16898
2920.74	1.16977
2922.40	1.17060
2924.12	1.17151
2925.72	1.17237
2927.19	1.17319
2928.68	1.17404
2930.14	1.17485
2931.59	1.17564
2932.93	1.17642
2934.10	1.17713
2935.57	1.17796
2937.20	1.17883
2938.81	1.17969
2940.44	1.18056
2942.20	1.18146
2943.92	1.18237
2945.36	1.18318
2946.80	1.18400
2948.02	1.18477
2948.71	1.18549
2949.66	1.18638
2951.16	1.18720
2952.58	1.18805
2954.18	1.18892
2956.03	1.18985
2957.56	1.19070
2958.95	1.19149
2960.38	1.19228
2961.49	1.19303
2962.29	1.19382
2963.75	1.19466
2965.25	1.19548
2966.81	1.19635
2968.38	1.19725
2970.30	1.19820
2971.74	1.19903
2973.21	1.19986
2974.78	1.20068
2976.16	1.20151
2977.53	1.20231
2979.01	1.20312
2980.60	1.20398
2982.33	1.20488
2983.72	1.20569
2985.14	1.20652
2986.60	1.20734
2988.07	1.20814
2989.38	1.20890
2990.53	1.20965
2992.11	1.21048
2993.66	1.21134
2995.25	1.21219
2996.83	1.21305
2998.59	1.21394
3000.32	1.21487
3001.74	1.21568
3003.28	1.21650
3004.64	1.21732
3005.96	1.21808
3007.27	1.21886
3008.75	1.21969
3010.39	1.22054
3011.94	1.22141
3013.72	1.22231
3015.43	1.22320
3016.66	1.22398
3018.09	1.22478
3019.38	1.22554
3020.67	1.22632
3022.15	1.22715
3023.71	1.22799
3025.17	1.22884
3026.87	1.22973
3028.61	1.23064
3030.41	1.23155
3031.66	1.23235
3033.14	1.23319
3034.58	1.23401
3035.90	1.23480
3037.28	1.23559
3038.89	1.23647
3040.52	1.23737
3041.99	1.23819
3043.47	1.23903
3044.80	1.23984
3046.27	1.24065
3047.62	1.24142
3048.63	1.24216
3050.04	1.24298
3051.65	1.24384
3053.14	1.24469
3054.71	1.24556
3056.38	1.24644
3058.11	1.24736
3059.52	1.24818
3060.99	1.24901
3062.22	1.24977
3063.39	1.25052
3064.72	1.25135
3066.30	1.25219
3067.80	1.25303
3069.31	1.25390
3071.08	1.25481
3072.60	1.25571
3073.91	1.25649
3075.29	1.25727
3076.49	1.25804
3077.79	1.25882
3079.30	1.25968
3080.69	1.26050
3082.06	1.26133
3083.80	1.26224
3085.74	1.26319
3087.20	1.26403
3088.61	1.26487
3089.98	1.26567
3091.48	1.26651
3092.82	1.26733
3094.37	1.26817
3095.85	1.26901
3097.17	1.26984
3098.70	1.27068
3100.21	1.27152
3101.67	1.27235
3102.97	1.27315
3104.23	1.27393
3105.31	1.27465
3106.79	1.27549
3108.29	1.27633
3109.86	1.27719
3111.35	1.27804
3112.88	1.27892
3114.75	1.27984
3116.23	1.28069
3117.53	1.28150
3118.89	1.28230
3120.10	1.28306
3121.25	1.28384
3122.79	1.28470
3124.32	1.28554
3125.88	1.28641
3127.53	1.28731
3129.09	1.28820
3130.32	1.28899
3131.71	1.28980
3132.96	1.29058
3134.12	1.29131
3135.42	1.29212
3136.89	1.29299
3138.56	1.29388
3140.08	1.29474
3141.73	1.29566
3143.44	1.29654
3144.64	1.29734
3145.95	1.29816
3147.42	1.29900
3148.85	1.29985
3150.16	1.30064
3151.39	1.30143
3152.98	1.30231
3154.59	1.30321
3155.94	1.30403
3157.33	1.30485
3158.66	1.30566
3159.78	1.30642
3160.59	1.30712
3162.03	1.30795
3163.70	1.30883
3165.13	1.30970
3166.69	1.31057
3168.30	1.31146
3169.94	1.31238
3171.28	1.31318
3172.68	1.31400
3173.78	1.31475
3175.03	1.31554
3176.29	1.31636
3177.38	1.31719
3178.54	1.31805
3180.15	1.31896
3181.97	1.31989
3183.19	1.32069
3184.52	1.32151
3185.81	1.32232
3187.01	1.32310
3188.09	1.32384
3189.41	1.32465
3190.85	1.32549
3192.26	1.32634
3193.82	1.32724
3195.60	1.32818
3197.00	1.32903
3198.36	1.32985
3199.69	1.33067
3201.09	1.33150
3202.51	1.33234
3203.79	1.33314
3204.75	1.33388
3206.40	1.33477
3208.05	1.33570
3209.33	1.33652
3210.75	1.33735
3212.06	1.33815
3213.24	1.33893
3214.24	1.33965
3215.63	1.34048
3216.95	1.34132
3218.34	1.34215
3219.97	1.34304
3221.51	1.34393
3223.27	1.34487
3224.49	1.34569
3225.47	1.34642
3226.65	1.34721
3228.03	1.34804
3229.04	1.34886
3230.33	1.34970
3231.58	1.35056
3232.95	1.35144
3234.50	1.35236
3235.89	1.35319
3237.17	1.35401
3238.43	1.35482
3239.61	1.35560
3240.48	1.35630
3241.73	1.35711
3243.22	1.35799
3244.73	1.35886
3246.19	1.35973
3247.61	1.36061
3249.30	1.36154
3250.53	1.36234
3251.96	1.36318
3253.21	1.36401
3254.62	1.36483
3255.95	1.36567
3257.19	1.36652
3258.62	1.36736
3260.03	1.36821
3261.28	1.36903
3262.60	1.36984
3263.90	1.37066
3265.00	1.37144
3265.97	1.37216
3267.30	1.37298
3268.83	1.37382
3270.18	1.37467
3271.61	1.37552
3273.07	1.37641
3274.69	1.37734
3276.06	1.37819
3277.20	1.37897
3278.45	1.37973
3279.65	1.38053
3280.90	1.38135
3282.33	1.38220
3283.72	1.38305
3285.17	1.38392
3286.76	1.38483
3288.31	1.38569
3289.42	1.38650
3290.70	1.38732
3291.94	1.38811
3292.93	1.38883
3294.20	1.38964
3295.43	1.39046
3296.65	1.39136
3297.17	1.39226
3298.60	1.39315
3300.07	1.39402
3301.26	1.39484
3302.67	1.39568
3303.96	1.39651
3305.12	1.39733
3306.57	1.39817
3307.95	1.39902
3309.26	1.39986
3310.68	1.40070
3311.95	1.40151
3313.23	1.40235
3314.37	1.40314
3315.50	1.40391
3316.61	1.40464
3317.86	1.40546
3319.08	1.40627
3319.88	1.40718
3320.58	1.40806
3321.72	1.40896
3323.16	1.40989
3324.36	1.41069
3324.69	1.41147
3325.27	1.41223
3326.49	1.41305
3327.62	1.41387
3328.84	1.41470
3330.16	1.41555
3331.59	1.41645
3333.14	1.41737
3334.35	1.41818
3335.64	1.41900
3336.89	1.41983
3337.91	1.42060
3338.81	1.42132
3339.91	1.42210
3341.41	1.42299
3342.91	1.42386
3344.27	1.42471
3345.66	1.42560
3347.27	1.42654
3348.51	1.42734
3349.82	1.42820
3351.10	1.42902
3352.31	1.42984
3353.53	1.43069
3354.85	1.43152
3356.19	1.43235
3357.41	1.43319
3358.78	1.43404
3359.99	1.43485
3361.14	1.43566
3362.24	1.43644
3363.22	1.43717
3364.58	1.43798
3365.93	1.43883
3367.23	1.43968
3368.69	1.44055
3370.08	1.44143
3371.62	1.44234
3372.95	1.44319
3374.28	1.44401
3375.35	1.44478
3376.49	1.44555
3377.64	1.44636
3378.99	1.44721
3380.37	1.44804
3381.71	1.44891
3383.29	1.44981
3384.80	1.45069
3385.85	1.45150
3387.14	1.45233
3388.31	1.45311
3389.23	1.45384
3390.50	1.45466
3391.62	1.45547
3393.14	1.45636
3394.51	1.45721
3395.99	1.45810
3397.54	1.45902
3398.94	1.45986
3400.12	1.46067
3401.24	1.46150
3402.58	1.46233
3403.91	1.46317
3405.18	1.46400
3406.57	1.46485
3407.92	1.46571
3409.10	1.46652
3410.32	1.46736
3411.45	1.46815
3412.64	1.46893
3413.52	1.46965
3414.81	1.47048
3416.12	1.47132
3417.37	1.47216
3418.75	1.47303
3420.29	1.47394
3421.90	1.47488
3423.22	1.47569
3424.40	1.47651
3425.25	1.47722
3426.40	1.47803
3427.76	1.47888
3428.97	1.47969
3430.31	1.48055
3431.71	1.48142
3433.18	1.48231
3434.57	1.48320
3435.71	1.48400
3436.97	1.48482
3438.04	1.48560
3438.91	1.48631
3440.12	1.48713
3441.46	1.48799
3442.81	1.48885
3444.30	1.48974
3445.69	1.49063
3447.33	1.49155
3448.43	1.49235
3449.53	1.49318
3450.71	1.49399
3452.03	1.49484
3453.20	1.49566
3454.33	1.49652
3454.96	1.49735
3456.07	1.49819
3457.27	1.49904
3458.29	1.49985
3458.96	1.50065
3459.21	1.50143
3459.74	1.50216
3460.80	1.50298
3461.87	1.50382
3463.01	1.50466
3464.21	1.50552
3465.52	1.50641
3466.94	1.50734
3468.25	1.50823
3469.24	1.50900
3470.41	1.50983
3471.37	1.51057
3472.34	1.51133
3473.54	1.51219
3474.81	1.51304
3476.18	1.51391
3477.56	1.51480
3478.98	1.51569
3480.14	1.51652
3481.17	1.51733
3481.98	1.51810
3482.59	1.51880
3483.84	1.51967
3485.12	1.52051
3486.31	1.52136
3487.51	1.52222
3488.88	1.52308
3490.27	1.52399
3491.53	1.52486
3492.66	1.52566
3493.81	1.52651
3494.94	1.52731
3496.08	1.52815
3497.17	1.52898
3498.44	1.52985
3499.62	1.53069
3500.83	1.53154
3501.77	1.53234
3503.01	1.53316
3503.95	1.53395
3504.83	1.53469
3505.75	1.53547
3506.99	1.53634
3508.27	1.53719
3509.63	1.53806
3511.04	1.53898
3512.36	1.53987
3513.30	1.54068
3513.58	1.54150
3514.37	1.54232
3515.24	1.54311
3515.85	1.54382
3517.12	1.54469
3518.25	1.54555
[truncated: 2,298 more rows]
