# Supplementary material for: Characterisation of the mechanical and fracture properties of a uni-weave carbon fibre/epoxy non-crimp fabric composite
Source: Data Brief. 2016 Jan 15;6:680–95. doi: 10.1016/j.dib.2016.01.010 (PMC4773377; doi:10.1016/j.dib.2016.01.010)
Supplement: Supplementary file 1 — Supplementary material [file mmc1.zip › Supplementary_material/specimen_cc2.csv]

Load (N)	Deflection (mm)
-0.32	-0.20770
-0.33	-0.20763
-0.33	-0.20745
-0.28	-0.20683
-0.25	-0.20453
-0.24	-0.20371
-0.24	-0.20294
-0.28	-0.20218
-0.24	-0.20140
-0.23	-0.20056
-0.26	-0.19972
-0.25	-0.19886
-0.27	-0.19799
-0.25	-0.19708
-0.25	-0.19618
-0.24	-0.19537
-0.27	-0.19454
-0.29	-0.19376
-0.26	-0.19291
-0.23	-0.19204
-0.24	-0.19119
-0.25	-0.19035
-0.27	-0.18952
-0.24	-0.18869
-0.22	-0.18788
-0.23	-0.18707
-0.24	-0.18631
-0.22	-0.18556
-0.27	-0.18473
-0.24	-0.18388
-0.24	-0.18302
-0.24	-0.18215
-0.24	-0.18125
-0.24	-0.18035
-0.23	-0.17954
-0.22	-0.17871
-0.26	-0.17789
-0.22	-0.17709
-0.24	-0.17632
-0.23	-0.17554
-0.21	-0.17468
-0.22	-0.17380
-0.17	-0.17290
-0.20	-0.17202
-0.20	-0.17122
-0.21	-0.17043
-0.20	-0.16968
-0.20	-0.16890
-0.17	-0.16806
-0.16	-0.16726
-0.21	-0.16635
-0.18	-0.16550
-0.19	-0.16459
-0.16	-0.16368
-0.17	-0.16287
-0.18	-0.16205
-0.16	-0.16123
-0.16	-0.16042
-0.16	-0.15955
-0.15	-0.15869
-0.08	-0.15785
-0.06	-0.15702
-0.01	-0.15619
-0.01	-0.15537
-0.03	-0.15457
0.02	-0.15382
0.01	-0.15309
0.02	-0.15225
0.00	-0.15139
-0.02	-0.15053
-0.02	-0.14966
-0.05	-0.14875
0.01	-0.14784
-0.01	-0.14704
-0.02	-0.14620
-0.03	-0.14544
0.04	-0.14468
0.07	-0.14386
0.09	-0.14302
0.09	-0.14216
0.10	-0.14127
0.09	-0.14036
0.10	-0.13954
0.13	-0.13873
0.09	-0.13793
0.13	-0.13719
0.14	-0.13640
0.11	-0.13555
0.10	-0.13472
0.19	-0.13387
0.26	-0.13297
0.29	-0.13204
0.33	-0.13118
0.31	-0.13038
0.31	-0.12954
0.35	-0.12872
0.37	-0.12790
0.40	-0.12707
0.37	-0.12619
0.39	-0.12536
0.41	-0.12451
0.42	-0.12369
0.40	-0.12288
0.41	-0.12207
0.42	-0.12131
0.44	-0.12058
0.43	-0.11974
0.44	-0.11888
0.43	-0.11803
0.46	-0.11716
0.47	-0.11626
0.45	-0.11535
0.47	-0.11454
0.46	-0.11372
0.47	-0.11290
0.48	-0.11210
0.46	-0.11132
0.44	-0.11053
0.46	-0.10967
0.49	-0.10880
0.45	-0.10791
0.48	-0.10703
0.45	-0.10624
0.48	-0.10545
0.48	-0.10470
0.51	-0.10389
0.49	-0.10306
0.48	-0.10221
0.48	-0.10137
0.48	-0.10051
0.48	-0.09959
0.48	-0.09868
0.49	-0.09786
0.48	-0.09705
0.49	-0.09623
0.52	-0.09543
0.57	-0.09460
0.60	-0.09369
0.63	-0.09285
0.63	-0.09202
0.63	-0.09118
0.66	-0.09037
0.66	-0.08958
0.67	-0.08882
0.66	-0.08807
0.68	-0.08723
0.69	-0.08638
0.68	-0.08553
0.68	-0.08466
0.67	-0.08376
0.69	-0.08284
0.68	-0.08204
0.70	-0.08121
0.69	-0.08042
0.70	-0.07964
0.72	-0.07886
0.75	-0.07802
0.73	-0.07718
0.75	-0.07632
0.74	-0.07543
0.73	-0.07453
0.71	-0.07372
0.75	-0.07294
0.73	-0.07216
0.75	-0.07139
0.75	-0.07055
0.74	-0.06971
0.71	-0.06886
0.74	-0.06800
0.75	-0.06706
0.75	-0.06617
0.75	-0.06537
0.73	-0.06454
0.72	-0.06372
0.73	-0.06289
0.75	-0.06205
0.76	-0.06121
0.75	-0.06037
0.76	-0.05952
0.77	-0.05869
0.78	-0.05787
0.79	-0.05706
0.81	-0.05629
0.83	-0.05556
0.90	-0.05474
0.90	-0.05389
0.95	-0.05304
1.01	-0.05217
1.10	-0.05125
1.04	-0.05034
0.83	-0.04954
0.73	-0.04870
0.75	-0.04790
0.79	-0.04713
0.78	-0.04637
0.79	-0.04553
0.77	-0.04466
0.84	-0.04379
0.89	-0.04289
0.88	-0.04202
0.82	-0.04123
0.73	-0.04044
0.80	-0.03967
0.89	-0.03889
0.93	-0.03806
0.89	-0.03722
0.88	-0.03635
1.01	-0.03549
1.11	-0.03459
1.15	-0.03367
1.17	-0.03289
1.22	-0.03205
1.29	-0.03121
1.44	-0.03039
1.75	-0.02956
2.09	-0.02871
2.52	-0.02786
2.90	-0.02702
3.27	-0.02619
3.81	-0.02538
4.24	-0.02457
4.75	-0.02380
5.21	-0.02308
5.78	-0.02225
6.42	-0.02140
7.14	-0.02052
7.78	-0.01967
8.73	-0.01877
9.67	-0.01784
10.44	-0.01704
11.35	-0.01621
12.13	-0.01542
12.94	-0.01466
13.85	-0.01386
14.89	-0.01301
15.88	-0.01216
16.96	-0.01128
18.18	-0.01035
19.13	-0.00953
20.18	-0.00871
21.28	-0.00791
22.27	-0.00715
23.35	-0.00640
24.68	-0.00555
25.97	-0.00472
27.34	-0.00387
28.81	-0.00299
30.32	-0.00210
32.07	-0.00119
33.29	-0.00036
34.96	0.00044
36.37	0.00128
38.05	0.00211
39.61	0.00295
41.41	0.00379
43.12	0.00464
44.77	0.00547
46.69	0.00632
48.16	0.00713
50.03	0.00794
51.63	0.00873
53.17	0.00944
54.97	0.01025
56.78	0.01110
58.70	0.01196
60.63	0.01282
62.68	0.01371
64.69	0.01464
66.58	0.01547
68.34	0.01626
70.21	0.01706
72.04	0.01785
73.87	0.01865
75.81	0.01947
77.76	0.02034
79.83	0.02121
82.04	0.02213
84.09	0.02297
86.00	0.02379
87.95	0.02460
89.76	0.02538
91.52	0.02610
93.50	0.02690
95.59	0.02778
97.61	0.02863
99.73	0.02950
101.84	0.03035
104.04	0.03124
106.30	0.03213
108.34	0.03295
110.44	0.03379
112.51	0.03462
114.52	0.03546
116.63	0.03631
118.74	0.03714
120.82	0.03798
122.92	0.03881
124.92	0.03962
127.03	0.04044
128.88	0.04121
130.71	0.04194
132.85	0.04276
134.93	0.04360
137.17	0.04446
139.38	0.04531
141.62	0.04620
143.97	0.04712
146.19	0.04798
148.25	0.04879
150.31	0.04960
152.34	0.05039
154.27	0.05116
156.38	0.05197
158.59	0.05283
160.83	0.05369
163.20	0.05462
165.43	0.05548
167.50	0.05628
169.61	0.05710
171.63	0.05786
173.54	0.05860
175.77	0.05944
177.92	0.06027
180.23	0.06113
182.54	0.06202
184.94	0.06290
187.37	0.06381
189.50	0.06462
191.74	0.06547
193.78	0.06628
195.98	0.06711
198.30	0.06797
200.53	0.06879
202.80	0.06964
204.99	0.07048
207.19	0.07130
209.37	0.07212
211.46	0.07293
213.47	0.07369
215.47	0.07442
217.60	0.07523
219.91	0.07607
222.37	0.07696
224.64	0.07784
227.09	0.07874
229.69	0.07968
231.74	0.08047
233.98	0.08130
236.21	0.08209
238.31	0.08288
240.38	0.08366
242.65	0.08448
244.93	0.08533
247.34	0.08620
249.76	0.08711
252.10	0.08797
254.33	0.08878
256.51	0.08960
258.64	0.09036
260.54	0.09110
262.78	0.09191
265.16	0.09278
267.59	0.09364
269.86	0.09450
272.33	0.09539
274.86	0.09632
277.12	0.09712
279.40	0.09797
281.68	0.09879
283.96	0.09962
286.34	0.10047
288.53	0.10130
290.94	0.10215
293.21	0.10298
295.50	0.10381
297.71	0.10462
299.99	0.10543
302.11	0.10621
304.09	0.10692
306.42	0.10776
308.80	0.10861
311.16	0.10945
313.56	0.11032
315.94	0.11119
318.56	0.11211
320.91	0.11299
323.22	0.11380
325.52	0.11461
327.60	0.11540
329.80	0.11617
332.07	0.11697
334.50	0.11783
336.84	0.11869
339.39	0.11957
341.88	0.12047
344.16	0.12128
346.41	0.12210
348.63	0.12288
350.68	0.12361
352.93	0.12444
355.36	0.12528
357.72	0.12613
360.21	0.12700
362.74	0.12788
365.31	0.12880
367.73	0.12964
369.87	0.13045
372.22	0.13128
374.57	0.13211
376.96	0.13295
379.35	0.13380
381.73	0.13463
384.17	0.13548
386.34	0.13630
388.71	0.13712
391.02	0.13793
393.21	0.13870
395.25	0.13943
397.62	0.14026
400.00	0.14111
402.42	0.14195
404.89	0.14283
407.45	0.14373
410.04	0.14465
412.42	0.14548
414.72	0.14629
416.95	0.14708
419.17	0.14786
421.44	0.14865
423.71	0.14948
426.10	0.15032
428.55	0.15117
431.17	0.15206
433.66	0.15297
436.02	0.15379
438.30	0.15460
440.57	0.15538
442.58	0.15611
444.93	0.15692
447.46	0.15778
449.84	0.15864
452.26	0.15951
454.85	0.16040
457.50	0.16133
459.82	0.16213
462.07	0.16296
464.49	0.16377
466.83	0.16462
469.22	0.16545
471.61	0.16629
474.07	0.16714
476.41	0.16796
478.87	0.16881
481.05	0.16963
483.36	0.17044
485.63	0.17122
487.64	0.17194
489.98	0.17276
492.43	0.17361
494.83	0.17445
497.34	0.17532
499.89	0.17621
502.56	0.17713
504.94	0.17797
507.33	0.17879
509.62	0.17961
511.95	0.18041
513.91	0.18115
516.32	0.18196
518.79	0.18282
521.27	0.18368
523.83	0.18457
526.53	0.18548
528.80	0.18629
531.15	0.18710
533.46	0.18788
535.42	0.18860
537.82	0.18944
540.25	0.19028
542.74	0.19114
545.21	0.19200
547.80	0.19288
550.45	0.19379
552.89	0.19463
555.30	0.19545
557.66	0.19628
559.94	0.19710
562.38	0.19794
564.78	0.19879
567.23	0.19963
569.65	0.20048
572.12	0.20132
574.47	0.20212
576.80	0.20294
578.93	0.20371
581.06	0.20444
583.42	0.20527
585.90	0.20612
588.34	0.20697
590.82	0.20784
593.37	0.20873
596.08	0.20965
598.37	0.21046
600.69	0.21128
603.10	0.21210
605.42	0.21290
607.53	0.21366
609.81	0.21446
612.32	0.21533
614.83	0.21620
617.50	0.21711
620.03	0.21798
622.27	0.21878
624.63	0.21960
626.80	0.22038
628.91	0.22111
631.26	0.22192
633.78	0.22278
636.13	0.22363
638.63	0.22449
641.23	0.22537
643.97	0.22630
646.28	0.22713
648.63	0.22795
651.02	0.22878
653.49	0.22961
655.84	0.23045
658.27	0.23130
660.68	0.23213
663.13	0.23299
665.51	0.23381
667.92	0.23463
670.22	0.23543
672.46	0.23621
674.35	0.23693
676.77	0.23777
679.21	0.23861
681.68	0.23945
684.11	0.24032
686.67	0.24119
689.32	0.24210
691.84	0.24298
694.05	0.24378
696.50	0.24459
698.76	0.24538
700.91	0.24612
703.29	0.24697
705.82	0.24783
708.28	0.24870
710.95	0.24961
713.48	0.25049
715.77	0.25129
718.17	0.25211
720.47	0.25289
722.41	0.25361
724.69	0.25439
727.26	0.25527
729.78	0.25614
732.13	0.25698
734.75	0.25787
737.44	0.25879
739.94	0.25964
742.25	0.26046
744.62	0.26129
746.96	0.26210
749.45	0.26295
751.89	0.26380
754.25	0.26463
756.73	0.26548
759.09	0.26631
761.50	0.26713
763.79	0.26794
766.05	0.26872
768.18	0.26945
770.33	0.27026
772.84	0.27111
775.34	0.27196
777.82	0.27282
780.38	0.27371
783.12	0.27465
785.49	0.27547
787.81	0.27629
790.11	0.27711
792.48	0.27791
794.65	0.27869
796.96	0.27946
799.25	0.28030
801.93	0.28119
804.61	0.28213
807.17	0.28299
809.29	0.28379
811.76	0.28461
813.92	0.28538
816.05	0.28611
818.27	0.28691
820.81	0.28775
823.34	0.28864
825.86	0.28949
828.32	0.29036
831.12	0.29131
833.52	0.29214
835.85	0.29296
838.26	0.29379
840.62	0.29461
843.00	0.29545
845.53	0.29630
847.89	0.29715
850.33	0.29798
852.74	0.29881
855.07	0.29963
857.34	0.30042
859.54	0.30120
861.69	0.30194
864.07	0.30275
866.41	0.30359
868.96	0.30447
871.38	0.30532
873.98	0.30621
876.72	0.30714
879.16	0.30798
881.44	0.30879
883.74	0.30962
886.04	0.31041
888.37	0.31121
890.60	0.31199
892.89	0.31279
895.40	0.31368
898.03	0.31458
900.68	0.31549
902.97	0.31628
905.26	0.31710
907.47	0.31788
909.44	0.31858
911.86	0.31941
914.35	0.32028
916.90	0.32114
919.34	0.32201
921.96	0.32289
924.49	0.32381
926.93	0.32463
929.27	0.32546
931.54	0.32628
933.92	0.32711
936.35	0.32795
938.68	0.32880
941.23	0.32963
943.52	0.33047
945.95	0.33131
948.30	0.33213
950.60	0.33294
952.82	0.33372
954.91	0.33445
957.23	0.33525
959.68	0.33610
962.17	0.33697
964.59	0.33783
967.14	0.33871
969.87	0.33963
972.23	0.34048
974.62	0.34129
977.00	0.34211
979.19	0.34292
981.32	0.34369
983.46	0.34445
985.97	0.34531
988.46	0.34619
991.06	0.34707
993.62	0.34798
995.88	0.34878
998.21	0.34959
1000.40	0.35037
1002.46	0.35110
1004.95	0.35194
1007.25	0.35277
1009.85	0.35363
1012.22	0.35451
1014.85	0.35540
1017.56	0.35631
1019.76	0.35713
1022.08	0.35795
1024.60	0.35879
1026.88	0.35961
1029.22	0.36043
1031.68	0.36128
1034.12	0.36213
1036.45	0.36297
1038.83	0.36380
1041.22	0.36463
1043.42	0.36543
1045.73	0.36621
1047.81	0.36694
1050.15	0.36776
1052.59	0.36860
1055.07	0.36945
1057.57	0.37032
1059.98	0.37122
1062.72	0.37215
1065.10	0.37297
1067.39	0.37379
1069.72	0.37462
1072.11	0.37543
1074.37	0.37623
1076.52	0.37701
1078.70	0.37780
1081.17	0.37864
1083.76	0.37954
1086.42	0.38046
1088.84	0.38130
1091.01	0.38210
1093.36	0.38290
1095.42	0.38364
1097.62	0.38443
1099.97	0.38527
1102.46	0.38613
1105.03	0.38700
1107.46	0.38790
1110.20	0.38882
1112.47	0.38963
1114.88	0.39047
1117.05	0.39128
1119.39	0.39209
1121.76	0.39294
1124.12	0.39378
1126.43	0.39462
1128.98	0.39548
1131.30	0.39631
1133.64	0.39713
1135.89	0.39794
1138.10	0.39873
1140.06	0.39947
1142.36	0.40026
1144.74	0.40111
1147.12	0.40196
1149.59	0.40282
1152.07	0.40371
1154.77	0.40465
1157.06	0.40547
1159.32	0.40628
1161.65	0.40711
1163.90	0.40792
1166.06	0.40869
1168.21	0.40947
1170.54	0.41029
1172.86	0.41115
1175.34	0.41202
1178.04	0.41294
1180.37	0.41381
1182.67	0.41460
1184.79	0.41540
1186.91	0.41614
1189.03	0.41693
1191.51	0.41777
1193.93	0.41864
1196.28	0.41949
1198.82	0.42038
1201.50	0.42131
1203.71	0.42213
1206.05	0.42295
1208.33	0.42377
1210.65	0.42459
1212.80	0.42541
1215.29	0.42627
1217.76	0.42714
1220.06	0.42798
1222.34	0.42882
1224.63	0.42964
1226.93	0.43045
1229.03	0.43125
1231.21	0.43200
1233.16	0.43275
1235.55	0.43360
1237.98	0.43446
1240.48	0.43533
1242.81	0.43620
1245.49	0.43711
1247.96	0.43797
1250.15	0.43878
1252.37	0.43961
1254.66	0.44043
1256.78	0.44123
1259.13	0.44203
1261.40	0.44286
1263.87	0.44372
1266.43	0.44462
1268.81	0.44548
1270.89	0.44628
1273.22	0.44709
1275.52	0.44790
1277.57	0.44866
1279.75	0.44943
1282.13	0.45029
1284.28	0.45111
1286.78	0.45197
1289.27	0.45286
1291.73	0.45375
1294.35	0.45465
1296.49	0.45545
1298.78	0.45627
1300.79	0.45706
1303.22	0.45790
1305.71	0.45879
1308.08	0.45965
1310.32	0.46048
1312.63	0.46132
1314.88	0.46214
1317.10	0.46295
1319.23	0.46374
1321.28	0.46449
1323.38	0.46527
1325.73	0.46611
1328.09	0.46695
1330.48	0.46782
1332.83	0.46870
1335.49	0.46961
1337.86	0.47048
1339.99	0.47128
1342.32	0.47211
1344.47	0.47290
1346.48	0.47365
1348.53	0.47445
1351.03	0.47532
1353.48	0.47620
1355.99	0.47710
1358.41	0.47798
1360.68	0.47879
1362.93	0.47961
1365.04	0.48042
1366.97	0.48117
1369.02	0.48192
1371.43	0.48277
1373.81	0.48362
1376.20	0.48448
1378.68	0.48537
1381.14	0.48629
1383.54	0.48714
1385.77	0.48797
1387.89	0.48876
1390.04	0.48954
1392.32	0.49038
1394.78	0.49127
1397.16	0.49216
1399.43	0.49297
1401.72	0.49382
1403.98	0.49463
1406.12	0.49545
1408.22	0.49624
1410.23	0.49697
1412.32	0.49777
1414.61	0.49860
1417.03	0.49947
1419.39	0.50031
1421.77	0.50120
1424.30	0.50211
1426.72	0.50299
1428.78	0.50379
1431.11	0.50461
1433.33	0.50544
1435.41	0.50623
1437.56	0.50703
1439.69	0.50782
1442.06	0.50867
1444.36	0.50955
1446.81	0.51043
1449.22	0.51132
1451.29	0.51209
1453.37	0.51289
1455.33	0.51363
1457.54	0.51443
1459.84	0.51527
1462.02	0.51609
1464.43	0.51699
1466.85	0.51785
1469.23	0.51875
1471.77	0.51965
1473.84	0.52045
1476.05	0.52128
1478.08	0.52208
1480.27	0.52288
1482.66	0.52376
1485.01	0.52466
1487.23	0.52547
1489.50	0.52631
1491.63	0.52714
1493.78	0.52794
1495.88	0.52873
1497.70	0.52946
1499.75	0.53023
1502.06	0.53109
1504.36	0.53196
1506.68	0.53281
1508.99	0.53370
1511.53	0.53462
1513.85	0.53548
1516.05	0.53629
1518.26	0.53711
1520.18	0.53785
1522.11	0.53863
1524.43	0.53948
1526.65	0.54032
1528.96	0.54117
1531.36	0.54207
1533.74	0.54297
1535.95	0.54379
1538.07	0.54459
1540.01	0.54535
1541.91	0.54611
1544.18	0.54694
1546.35	0.54777
1548.61	0.54861
1551.00	0.54949
1553.49	0.55039
1555.93	0.55131
1558.10	0.55214
1560.26	0.55297
1562.39	0.55378
1564.56	0.55461
1566.69	0.55541
1568.97	0.55627
1571.36	0.55715
1573.45	0.55798
1575.71	0.55880
1577.84	0.55963
1579.94	0.56044
1582.04	0.56123
1583.92	0.56197
1586.01	0.56275
1588.22	0.56360
1590.45	0.56446
1592.79	0.56532
1595.17	0.56620
1597.63	0.56712
1599.89	0.56799
1601.96	0.56879
1604.15	0.56961
1606.19	0.57041
1608.14	0.57118
1610.15	0.57196
1612.42	0.57281
1614.71	0.57367
1616.95	0.57454
1619.36	0.57544
1621.56	0.57630
1623.61	0.57707
1625.66	0.57786
1627.53	0.57861
1629.62	0.57945
1631.84	0.58027
1634.07	0.58111
1636.25	0.58197
1638.60	0.58286
1641.15	0.58379
1643.44	0.58465
1645.45	0.58546
1647.62	0.58629
1649.70	0.58711
1651.61	0.58785
1653.72	0.58871
1656.22	0.58964
1658.39	0.59049
1660.54	0.59132
1662.68	0.59213
1664.75	0.59294
1666.88	0.59376
1668.72	0.59451
1670.51	0.59526
1672.73	0.59610
1675.01	0.59696
1677.14	0.59782
1679.50	0.59868
1681.85	0.59958
1684.26	0.60049
1686.24	0.60129
1688.45	0.60211
1690.32	0.60287
1692.29	0.60365
1694.35	0.60447
1696.58	0.60531
1698.81	0.60616
1700.96	0.60702
1703.44	0.60793
1705.65	0.60881
1707.64	0.60959
1709.54	0.61036
1711.44	0.61112
1713.56	0.61195
1715.73	0.61279
1717.85	0.61362
1720.11	0.61447
1722.52	0.61538
1724.91	0.61632
1727.06	0.61714
1729.25	0.61797
1731.35	0.61879
1733.34	0.61961
1735.51	0.62045
1737.64	0.62128
1739.91	0.62214
1741.91	0.62296
1744.11	0.62380
1746.32	0.62464
1748.35	0.62545
1750.34	0.62626
1752.16	0.62701
1753.99	0.62776
1756.21	0.62860
1758.46	0.62946
1760.62	0.63031
1762.86	0.63117
1765.21	0.63207
1767.61	0.63300
1769.58	0.63379
1771.65	0.63461
1773.53	0.63540
1775.56	0.63618
1777.48	0.63695
1779.81	0.63783
1781.78	0.63868
1784.12	0.63956
1786.56	0.64048
1788.60	0.64130
1790.57	0.64210
1792.55	0.64290
1794.33	0.64365
1796.25	0.64442
1798.24	0.64524
1800.53	0.64613
1802.73	0.64699
1805.00	0.64786
1807.42	0.64879
1809.55	0.64965
1811.51	0.65045
1813.53	0.65129
1815.62	0.65212
1817.71	0.65295
1819.63	0.65372
1821.71	0.65460
1824.09	0.65550
1826.11	0.65631
1828.18	0.65714
1830.09	0.65796
1832.07	0.65876
1833.85	0.65949
1835.59	0.66022
1837.70	0.66108
1840.01	0.66197
1842.17	0.66282
1844.40	0.66369
1846.69	0.66462
1848.91	0.66549
1850.78	0.66629
1852.85	0.66710
1854.75	0.66786
1856.62	0.66864
1858.72	0.66947
1860.88	0.67033
1862.99	0.67119
1865.36	0.67211
1867.63	0.67299
1869.55	0.67380
1871.60	0.67461
1873.53	0.67541
1875.30	0.67614
1877.18	0.67693
1879.28	0.67778
1881.36	0.67860
1883.67	0.67948
1885.84	0.68037
1888.21	0.68128
1890.33	0.68214
1892.31	0.68295
1894.31	0.68379
1896.37	0.68461
1898.43	0.68545
1900.45	0.68624
1902.55	0.68710
1904.79	0.68799
1906.80	0.68880
1908.89	0.68966
1910.80	0.69045
1912.88	0.69127
1914.57	0.69202
1916.35	0.69275
1918.37	0.69360
1920.46	0.69444
1922.66	0.69530
1924.85	0.69617
1927.10	0.69710
1929.41	0.69800
1931.33	0.69878
1933.11	0.69954
1935.11	0.70037
1937.08	0.70119
1939.10	0.70200
1941.14	0.70282
1943.19	0.70368
1945.50	0.70459
1947.70	0.70549
1949.57	0.70629
1951.67	0.70711
1953.65	0.70793
1955.38	0.70867
1956.98	0.70939
1959.02	0.71024
1961.23	0.71112
1963.30	0.71198
1965.46	0.71284
1967.65	0.71374
1970.01	0.71464
1971.97	0.71546
1973.82	0.71629
1975.79	0.71712
1977.86	0.71796
1979.98	0.71880
1981.93	0.71965
1983.98	0.72048
1985.96	0.72131
1988.06	0.72214
1989.87	0.72294
1991.82	0.72376
1993.57	0.72451
1995.21	0.72525
1997.41	0.72610
1999.46	0.72694
2001.50	0.72780
2003.67	0.72867
2005.80	0.72957
2008.13	0.73049
2010.07	0.73130
2011.96	0.73209
2013.74	0.73287
2015.56	0.73365
2017.56	0.73447
2019.58	0.73532
2021.63	0.73617
2023.75	0.73705
2026.12	0.73799
2028.12	0.73880
2029.92	0.73961
2031.83	0.74041
2033.57	0.74117
2035.42	0.74193
2037.38	0.74276
2039.40	0.74361
2041.54	0.74448
2043.61	0.74535
2045.84	0.74625
2048.17	0.74715
2050.02	0.74795
2052.06	0.74880
2053.93	0.74962
2055.96	0.75046
2057.95	0.75129
2059.97	0.75215
2061.87	0.75297
2063.91	0.75381
2065.82	0.75462
2067.84	0.75546
2069.61	0.75624
2071.16	0.75697
2072.97	0.75775
2074.89	0.75856
2077.03	0.75941
2079.16	0.76032
2081.34	0.76121
2083.65	0.76214
2085.62	0.76299
2087.41	0.76380
2089.33	0.76459
2091.06	0.76537
2093.01	0.76619
2094.84	0.76700
2096.85	0.76782
2098.90	0.76869
2101.06	0.76960
2103.16	0.77049
2105.04	0.77128
2106.90	0.77211
2108.83	0.77291
2110.37	0.77364
2112.11	0.77440
2114.06	0.77524
2116.23	0.77613
2118.20	0.77699
2120.22	0.77786
2122.56	0.77879
2124.68	0.77966
2126.36	0.78046
2128.43	0.78131
2130.28	0.78212
2132.32	0.78296
2134.23	0.78380
2136.16	0.78464
2138.08	0.78547
2139.98	0.78631
2141.91	0.78713
2143.79	0.78795
2145.66	0.78876
2147.32	0.78951
2148.96	0.79025
2150.92	0.79110
2153.01	0.79196
2154.95	0.79280
2157.01	0.79366
2158.95	0.79453
2161.33	0.79547
2163.28	0.79631
2165.10	0.79710
2166.79	0.79790
2168.42	0.79866
2170.36	0.79947
2172.39	0.80033
2174.27	0.80117
2176.37	0.80205
2178.52	0.80295
2180.56	0.80380
2182.30	0.80460
2184.10	0.80541
2185.79	0.80617
2187.45	0.80693
2189.46	0.80777
2191.32	0.80860
2193.47	0.80949
2195.49	0.81036
2197.57	0.81126
2199.75	0.81216
2201.52	0.81296
2203.38	0.81379
2205.36	0.81462
2207.17	0.81545
2209.16	0.81629
2211.08	0.81713
2213.02	0.81798
2214.83	0.81881
2216.72	0.81963
2218.55	0.82044
2220.38	0.82125
2221.99	0.82200
2223.51	0.82275
2225.47	0.82360
2227.50	0.82445
2229.44	0.82529
2231.51	0.82619
2233.76	0.82712
2235.73	0.82799
2237.59	0.82880
2239.33	0.82961
2240.95	0.83034
2242.76	0.83115
2244.63	0.83199
2246.48	0.83282
2248.44	0.83367
2250.43	0.83454
2252.56	0.83545
2254.41	0.83631
2256.26	0.83711
2258.01	0.83792
2259.65	0.83865
2261.31	0.83943
2263.14	0.84026
2265.09	0.84112
2267.11	0.84200
2269.25	0.84288
2271.20	0.84379
2273.27	0.84465
2274.98	0.84547
2276.87	0.84628
2278.67	0.84712
2280.48	0.84795
2282.42	0.84879
2284.31	0.84963
2286.27	0.85047
2288.10	0.85131
2289.96	0.85214
2291.78	0.85295
2293.49	0.85375
2294.99	0.85451
2296.69	0.85526
2298.61	0.85609
2300.54	0.85694
2302.35	0.85778
2304.41	0.85866
2306.47	0.85956
2308.72	0.86050
2310.40	0.86130
2312.11	0.86212
2313.90	0.86293
2315.45	0.86367
2317.08	0.86444
2319.03	0.86531
2321.01	0.86616
2322.89	0.86703
2325.10	0.86793
2326.94	0.86880
2328.64	0.86961
2330.50	0.87043
2331.98	0.87116
2333.54	0.87191
2335.44	0.87278
2337.39	0.87362
2339.30	0.87448
2341.20	0.87533
2343.13	0.87622
2345.31	0.87713
2347.12	0.87797
2348.80	0.87877
2350.61	0.87961
2352.49	0.88044
2354.32	0.88128
2356.25	0.88212
2358.07	0.88296
2359.88	0.88383
2361.61	0.88463
2363.41	0.88546
2365.16	0.88626
2366.70	0.88702
2368.15	0.88776
2369.11	0.88860
2370.92	0.88946
2372.85	0.89031
2374.75	0.89120
2376.73	0.89211
2378.69	0.89298
2380.44	0.89379
2382.19	0.89462
2383.94	0.89543
2385.47	0.89619
2386.98	0.89694
2388.87	0.89782
2390.67	0.89866
2392.65	0.89954
2394.80	0.90046
2396.56	0.90131
2398.28	0.90211
2399.93	0.90292
2401.52	0.90368
2402.96	0.90442
2404.82	0.90526
2406.71	0.90613
2408.53	0.90698
2410.41	0.90784
2412.56	0.90876
2414.58	0.90966
2416.10	0.91045
2417.93	0.91129
2419.67	0.91211
2421.58	0.91294
2423.28	0.91378
2425.11	0.91463
2426.96	0.91548
2428.86	0.91633
2430.49	0.91712
2432.29	0.91796
2433.91	0.91874
2435.46	0.91949
2436.95	0.92026
2438.81	0.92110
2440.62	0.92194
2442.55	0.92280
2444.34	0.92366
2446.36	0.92455
2448.36	0.92548
2450.17	0.92629
2451.91	0.92711
2453.61	0.92792
2455.03	0.92866
2456.51	0.92943
2458.54	0.93033
2460.51	0.93119
2462.46	0.93208
2464.43	0.93299
2466.15	0.93379
2467.91	0.93463
2469.64	0.93544
2471.09	0.93619
2472.41	0.93690
2474.32	0.93775
2476.20	0.93863
2478.04	0.93947
2479.92	0.94034
2481.99	0.94124
2484.01	0.94217
2485.65	0.94297
2487.30	0.94380
2489.03	0.94461
2490.81	0.94544
2492.63	0.94630
2494.49	0.94713
2496.10	0.94797
2497.98	0.94881
2499.72	0.94964
2501.40	0.95045
2502.98	0.95126
2504.48	0.95202
2505.96	0.95276
2507.75	0.95361
2509.61	0.95445
2511.32	0.95529
2513.34	0.95620
2515.31	0.95713
2517.17	0.95798
2518.84	0.95880
2520.43	0.95961
2522.22	0.96044
2523.69	0.96122
2525.25	0.96199
2526.80	0.96278
2528.65	0.96365
2530.60	0.96456
2532.78	0.96549
2534.32	0.96629
2536.00	0.96713
2537.59	0.96792
2539.10	0.96868
2540.48	0.96943
2542.18	0.97023
2543.97	0.97112
2545.85	0.97198
2547.67	0.97284
2549.66	0.97374
2551.61	0.97466
2553.12	0.97546
2554.88	0.97630
2556.59	0.97711
2558.25	0.97794
2559.94	0.97879
2561.69	0.97962
2563.45	0.98048
2565.19	0.98131
2566.87	0.98213
2568.42	0.98295
2569.99	0.98373
2571.38	0.98448
2572.97	0.98526
2574.70	0.98608
2576.45	0.98694
2578.40	0.98782
2580.17	0.98868
2582.07	0.98959
2583.86	0.99048
2585.58	0.99130
2587.30	0.99213
2588.88	0.99293
2590.58	0.99375
2591.95	0.99451
2593.42	0.99528
2595.41	0.99616
2597.20	0.99703
2599.10	0.99794
2600.94	0.99882
2602.45	0.99961
2604.05	1.00041
2605.56	1.00117
2606.86	1.00190
2608.61	1.00276
2610.41	1.00362
2612.14	1.00448
2614.09	1.00536
2615.91	1.00626
2617.74	1.00716
2619.39	1.00796
2621.04	1.00879
2622.69	1.00962
2624.22	1.01043
2626.10	1.01130
2627.72	1.01213
2629.48	1.01298
2631.07	1.01381
2632.72	1.01464
2634.35	1.01545
2635.94	1.01626
2637.35	1.01703
2638.73	1.01776
2640.28	1.01859
2642.09	1.01945
2643.87	1.02030
2645.77	1.02118
2647.63	1.02209
2649.52	1.02300
2651.07	1.02380
2652.75	1.02462
2654.37	1.02544
2655.81	1.02623
2657.32	1.02700
2658.68	1.02776
2660.66	1.02867
2662.53	1.02956
2664.36	1.03046
2666.01	1.03131
2667.56	1.03210
2669.15	1.03293
2670.65	1.03370
2671.93	1.03443
2673.53	1.03525
2675.23	1.03609
2677.19	1.03699
2678.93	1.03786
2680.74	1.03877
2682.57	1.03966
2683.62	1.04046
2685.09	1.04130
2686.70	1.04212
2688.21	1.04292
2689.76	1.04376
2691.62	1.04462
2693.28	1.04547
2694.87	1.04631
2696.41	1.04714
2697.99	1.04795
2699.50	1.04876
2701.01	1.04951
2702.33	1.05025
2703.91	1.05109
2705.65	1.05192
2707.41	1.05279
2709.21	1.05368
2711.19	1.05460
2713.01	1.05551
2714.55	1.05630
2716.10	1.05712
2717.68	1.05795
2719.36	1.05878
2720.79	1.05956
2722.31	1.06034
2723.74	1.06114
2725.49	1.06198
2727.36	1.06288
2729.32	1.06382
2730.92	1.06463
2732.40	1.06542
2733.81	1.06620
2735.14	1.06694
2736.73	1.06778
2738.36	1.06860
2740.21	1.06948
2742.02	1.07036
2743.26	1.07129
2744.85	1.07215
2746.46	1.07298
2747.98	1.07379
2749.62	1.07461
2751.16	1.07545
2752.73	1.07629
2754.44	1.07712
2756.03	1.07796
2757.76	1.07882
2759.36	1.07964
2760.83	1.08045
2762.25	1.08125
2763.66	1.08200
2764.99	1.08277
2766.66	1.08361
2768.31	1.08445
2769.95	1.08530
2771.72	1.08617
2773.66	1.08709
2775.43	1.08799
2776.79	1.08879
2778.40	1.08961
2779.98	1.09044
2781.49	1.09123
2782.89	1.09199
2784.30	1.09279
2785.89	1.09364
2787.70	1.09448
2789.41	1.09536
2791.19	1.09628
2792.81	1.09714
2794.27	1.09792
2795.67	1.09869
2797.07	1.09944
2798.63	1.10025
2800.24	1.10110
2802.05	1.10199
2803.79	1.10287
2805.68	1.10380
2807.44	1.10466
2808.85	1.10546
2810.32	1.10629
2811.97	1.10711
2813.50	1.10793
2815.00	1.10875
2816.69	1.10961
2818.07	1.11048
2819.33	1.11131
2820.80	1.11214
2822.34	1.11296
2823.78	1.11377
2825.14	1.11455
2826.46	1.11528
2827.94	1.11610
2829.58	1.11695
2831.29	1.11780
2832.90	1.11866
2834.69	1.11957
2836.60	1.12047
2838.14	1.12130
2839.61	1.12210
2841.16	1.12295
2842.67	1.12376
2844.12	1.12457
2845.67	1.12537
2846.59	1.12619
2848.01	1.12705
2849.85	1.12796
2851.48	1.12882
2852.86	1.12960
2854.35	1.13040
2855.74	1.13118
2857.01	1.13194
2858.52	1.13278
2860.11	1.13362
2861.59	1.13444
2863.38	1.13533
2865.11	1.13622
2867.05	1.13715
2868.52	1.13797
2869.97	1.13878
2871.39	1.13957
2872.66	1.14037
2874.39	1.14122
2876.16	1.14213
2877.87	1.14299
2879.39	1.14381
2880.82	1.14464
2882.39	1.14547
2883.88	1.14627
2885.21	1.14705
2886.38	1.14778
2887.87	1.14861
2889.37	1.14945
2891.08	1.15029
2892.71	1.15117
2894.46	1.15205
2896.35	1.15299
2897.76	1.15380
2899.25	1.15461
2900.69	1.15544
2902.03	1.15620
2903.40	1.15697
2904.69	1.15778
2906.39	1.15866
2908.10	1.15954
2909.94	1.16044
2911.52	1.16131
2912.99	1.16212
2914.44	1.16294
2915.83	1.16372
2917.02	1.16447
2918.42	1.16526
2920.02	1.16611
2921.58	1.16695
2923.36	1.16784
2925.05	1.16873
2926.92	1.16965
2928.24	1.17047
2929.73	1.17129
2930.90	1.17203
2932.36	1.17283
2934.01	1.17369
2935.76	1.17460
2937.48	1.17549
2938.88	1.17631
2940.41	1.17715
2941.94	1.17796
2943.40	1.17877
2944.60	1.17954
2945.83	1.18027
2947.35	1.18110
2948.86	1.18194
2950.51	1.18279
2952.14	1.18367
2953.84	1.18456
2955.68	1.18548
2957.05	1.18630
2958.48	1.18711
2960.06	1.18794
2961.49	1.18875
2962.80	1.18954
2964.23	1.19033
2965.74	1.19115
2967.30	1.19201
2968.87	1.19289
2970.63	1.19378
2972.26	1.19465
2973.57	1.19542
2974.91	1.19620
2976.07	1.19693
2977.60	1.19777
2979.02	1.19857
2980.72	1.19946
2982.40	1.20033
2983.97	1.20122
2985.66	1.20213
2987.21	1.20297
2988.59	1.20378
2990.11	1.20461
2991.31	1.20537
2992.79	1.20621
2994.55	1.20712
2996.17	1.20799
2997.56	1.20881
2999.11	1.20965
3000.49	1.21048
3001.83	1.21126
3003.13	1.21204
3004.20	1.21275
3005.56	1.21356
3007.20	1.21444
3008.80	1.21530
3010.38	1.21617
3012.10	1.21706
3013.91	1.21799
3015.25	1.21880
3016.58	1.21962
3017.93	1.22041
3019.03	1.22113
3020.57	1.22197
3022.11	1.22282
3023.69	1.22366
3025.16	1.22453
3026.95	1.22547
3028.52	1.22631
3029.94	1.22712
3031.24	1.22790
3032.38	1.22866
3033.64	1.22944
3035.08	1.23026
3036.58	1.23111
3038.15	1.23194
3039.80	1.23284
3041.46	1.23377
3043.21	1.23466
3044.56	1.23547
3046.00	1.23630
3047.52	1.23712
3048.76	1.23792
3050.07	1.23872
3051.69	1.23960
3053.37	1.24049
3054.78	1.24131
3056.23	1.24214
3057.69	1.24296
3058.96	1.24377
3060.30	1.24453
3061.38	1.24527
3062.86	1.24610
3061.85	1.24695
3063.11	1.24780
3064.46	1.24866
3065.97	1.24956
3067.78	1.25049
3069.00	1.25130
3070.39	1.25212
3071.75	1.25293
3072.93	1.25373
3074.15	1.25450
3075.49	1.25529
3077.02	1.25616
3078.59	1.25702
3080.12	1.25791
3081.73	1.25881
3082.98	1.25961
3084.26	1.26040
3085.47	1.26117
3086.70	1.26193
3088.19	1.26278
3089.57	1.26361
3091.02	1.26445
3092.57	1.26532
3094.23	1.26624
3096.03	1.26716
3097.16	1.26797
3098.65	1.26881
3100.03	1.26963
3101.17	1.27040
3102.42	1.27117
3104.02	1.27207
3105.77	1.27301
3107.02	1.27381
3108.46	1.27465
3109.74	1.27546
3111.04	1.27627
3112.34	1.27706
3113.30	1.27778
3114.73	1.27860
3116.21	1.27945
3117.69	1.28030
3119.09	1.28116
3120.63	1.28203
3122.23	1.28295
3123.78	1.28381
3125.09	1.28462
3126.36	1.28542
3127.42	1.28616
3128.68	1.28696
3130.13	1.28781
3131.55	1.28865
3132.99	1.28951
3134.69	1.29040
3136.34	1.29132
3137.52	1.29212
3138.71	1.29289
3139.95	1.29366
3141.14	1.29444
3142.55	1.29528
3144.05	1.29612
3145.36	1.29695
3146.84	1.29782
3148.62	1.29875
3150.27	1.29967
3151.47	1.30047
3152.90	1.30131
3154.25	1.30213
3155.62	1.30295
3156.90	1.30378
3158.48	1.30462
3159.82	1.30546
3161.10	1.30630
3162.51	1.30714
3163.94	1.30797
3165.17	1.30877
3166.40	1.30956
3167.44	1.31028
3168.84	1.31111
3170.15	1.31194
3171.64	1.31279
3173.17	1.31365
3174.63	1.31452
3176.29	1.31544
3177.79	1.31632
3178.97	1.31712
3180.30	1.31793
3181.55	1.31872
3182.74	1.31947
3184.04	1.32030
3185.22	1.32116
3186.21	1.32202
3187.63	1.32292
3189.07	1.32382
3190.20	1.32462
3191.31	1.32542
3192.48	1.32620
3193.27	1.32694
3194.50	1.32774
3192.85	1.32858
3193.20	1.32949
3194.10	1.33034
3195.38	1.33125
3196.75	1.33217
3197.57	1.33296
3198.60	1.33378
3199.54	1.33462
3200.40	1.33545
3200.98	1.33624
3201.47	1.33702
3202.58	1.33793
3203.67	1.33884
3204.50	1.33963
3205.43	1.34048
3206.43	1.34129
3207.21	1.34206
3207.87	1.34276
3208.77	1.34355
3210.03	1.34443
3211.29	1.34531
3212.60	1.34617
3213.85	1.34704
3215.33	1.34798
3216.57	1.34881
3217.59	1.34962
3218.54	1.35040
3219.48	1.35115
3220.67	1.35197
3221.93	1.35282
3223.16	1.35366
3224.51	1.35453
3225.99	1.35545
3227.31	1.35633
3228.44	1.35712
3229.55	1.35793
3230.77	1.35871
3231.51	1.35944
3232.64	1.36027
3233.84	1.36112
3234.93	1.36193
3236.45	1.36284
3237.86	1.36376
3239.30	1.36465
3240.50	1.36547
3241.54	1.36628
3242.73	1.36712
3243.94	1.36795
3245.19	1.36878
3246.17	1.36954
3247.47	1.37041
3249.06	1.37133
3250.27	1.37214
3251.45	1.37297
3252.71	1.37378
3252.64	1.37457
3252.75	1.37529
3253.36	1.37608
3254.68	1.37694
3254.83	1.37777
3256.02	1.37866
3257.24	1.37955
3258.79	1.38049
3259.90	1.38131
3260.88	1.38207
3261.70	1.38283
3262.96	1.38365
3264.16	1.38449
3265.30	1.38531
3266.55	1.38617
3267.99	1.38705
3269.62	1.38798
3270.80	1.38881
3271.94	1.38963
3273.03	1.39043
3274.14	1.39123
3274.86	1.39194
3275.92	1.39271
3277.23	1.39359
3278.81	1.39447
3280.11	1.39533
3281.43	1.39621
3283.02	1.39714
3284.26	1.39797
3285.44	1.39879
3286.63	1.39962
3287.91	1.40046
3289.09	1.40128
3290.22	1.40214
3291.05	1.40298
3292.12	1.40380
3293.29	1.40464
3294.40	1.40547
3295.43	1.40628
3296.47	1.40707
3295.96	1.40781
3296.51	1.40858
3297.56	1.40944
3298.64	1.41028
3299.80	1.41114
3301.11	1.41202
3302.52	1.41294
3303.72	1.41382
3304.66	1.41461
3305.53	1.41539
3306.47	1.41615
3307.64	1.41697
3308.84	1.41781
3310.00	1.41865
3311.30	1.41951
3312.80	1.42043
3314.00	1.42132
3315.05	1.42213
3316.20	1.42294
3317.26	1.42373
3318.10	1.42448
3319.13	1.42526
3320.35	1.42609
3321.53	1.42696
3322.87	1.42783
3323.98	1.42872
3325.24	1.42963
3326.34	1.43047
3327.49	1.43130
3328.57	1.43213
3329.49	1.43295
3330.68	1.43379
3331.69	1.43463
3332.93	1.43548
3333.89	1.43630
3335.12	1.43715
3336.11	1.43795
3336.93	1.43877
3337.52	1.43955
3338.13	1.44027
3339.19	1.44108
3340.22	1.44188
3341.33	1.44277
3342.56	1.44366
3343.82	1.44455
3345.27	1.44550
3346.29	1.44631
3347.24	1.44712
3348.18	1.44789
3349.20	1.44866
3350.20	1.44947
3351.45	1.45032
3352.62	1.45115
3353.81	1.45205
3355.40	1.45298
3356.59	1.45381
3357.56	1.45462
3358.70	1.45544
3359.69	1.45623
3360.55	1.45697
[truncated: 2,781 more rows]
