# Supplementary material for: Characterisation of the mechanical and fracture properties of a uni-weave carbon fibre/epoxy non-crimp fabric composite
Source: Data Brief. 2016 Jan 15;6:680–95. doi: 10.1016/j.dib.2016.01.010 (PMC4773377; doi:10.1016/j.dib.2016.01.010)
Supplement: Supplementary file 1 — Supplementary material [file mmc1.zip › Supplementary_material/specimen_ct1.csv]

Load (N)	Deflection (mm)
-21.44	-0.07940
-21.44	-0.07940
-21.44	-0.07922
-21.43	-0.07881
-21.33	-0.07752
-21.23	-0.07601
-21.17	-0.07488
-21.20	-0.07384
-21.11	-0.07295
-21.12	-0.07207
-21.06	-0.07119
-21.04	-0.07033
-20.96	-0.06954
-20.88	-0.06874
-20.86	-0.06795
-20.86	-0.06713
-20.80	-0.06629
-20.74	-0.06541
-20.67	-0.06449
-20.60	-0.06364
-20.54	-0.06282
-20.50	-0.06204
-20.36	-0.06134
-20.30	-0.06053
-20.13	-0.05967
-20.07	-0.05885
-19.84	-0.05798
-19.72	-0.05711
-19.46	-0.05619
-19.31	-0.05529
-19.10	-0.05448
-18.91	-0.05369
-18.69	-0.05292
-18.47	-0.05204
-18.18	-0.05118
-17.92	-0.05032
-17.61	-0.04949
-17.34	-0.04864
-16.95	-0.04782
-16.62	-0.04699
-16.26	-0.04619
-15.94	-0.04540
-15.61	-0.04468
-15.21	-0.04388
-14.75	-0.04304
-14.29	-0.04216
-13.80	-0.04130
-13.32	-0.04043
-12.78	-0.03952
-12.23	-0.03865
-11.73	-0.03784
-11.25	-0.03701
-10.74	-0.03619
-10.18	-0.03539
-9.67	-0.03460
-9.17	-0.03378
-8.62	-0.03292
-7.91	-0.03198
-7.30	-0.03114
-6.64	-0.03032
-6.12	-0.02953
-5.56	-0.02877
-4.99	-0.02805
-4.31	-0.02720
-3.72	-0.02634
-3.06	-0.02548
-2.27	-0.02460
-1.54	-0.02367
-0.85	-0.02279
-0.12	-0.02198
0.48	-0.02117
1.15	-0.02043
1.94	-0.01958
2.70	-0.01871
3.46	-0.01783
4.29	-0.01699
5.03	-0.01615
5.82	-0.01532
6.60	-0.01449
7.34	-0.01369
8.16	-0.01291
8.94	-0.01217
9.81	-0.01138
10.59	-0.01055
11.57	-0.00966
12.38	-0.00880
13.27	-0.00790
14.35	-0.00697
15.10	-0.00615
15.99	-0.00532
16.80	-0.00452
17.71	-0.00370
18.66	-0.00291
19.60	-0.00212
20.50	-0.00130
21.53	-0.00040
22.59	0.00054
23.46	0.00134
24.46	0.00219
25.45	0.00298
26.37	0.00375
27.15	0.00444
28.24	0.00529
29.24	0.00617
30.32	0.00702
31.47	0.00790
32.60	0.00884
33.76	0.00971
34.81	0.01053
35.84	0.01131
36.88	0.01207
38.15	0.01296
39.30	0.01385
40.46	0.01467
41.65	0.01549
42.87	0.01636
44.01	0.01717
45.15	0.01801
46.27	0.01882
47.39	0.01961
48.43	0.02035
49.53	0.02111
50.74	0.02196
52.11	0.02285
53.32	0.02371
54.73	0.02460
56.18	0.02554
57.42	0.02635
58.63	0.02718
59.88	0.02799
61.06	0.02881
62.30	0.02961
63.39	0.03037
64.63	0.03118
65.95	0.03206
67.33	0.03297
68.69	0.03388
69.85	0.03466
71.11	0.03548
72.35	0.03627
73.52	0.03700
74.80	0.03780
76.19	0.03863
77.57	0.03953
78.90	0.04038
80.40	0.04130
81.90	0.04222
83.13	0.04303
84.46	0.04384
85.69	0.04464
86.97	0.04543
88.38	0.04629
89.90	0.04717
91.26	0.04800
92.64	0.04885
94.02	0.04968
95.36	0.05049
96.75	0.05132
98.03	0.05212
99.18	0.05285
100.54	0.05365
101.94	0.05448
103.32	0.05534
104.76	0.05621
106.39	0.05709
108.00	0.05803
109.35	0.05886
110.77	0.05967
112.13	0.06049
113.53	0.06130
114.85	0.06209
116.15	0.06285
117.57	0.06370
119.13	0.06459
120.74	0.06551
122.30	0.06636
123.61	0.06718
125.01	0.06799
126.36	0.06877
127.61	0.06950
128.90	0.07028
130.40	0.07114
131.96	0.07203
133.47	0.07288
135.15	0.07380
136.83	0.07472
138.23	0.07551
139.63	0.07631
141.02	0.07709
142.51	0.07795
144.01	0.07880
145.53	0.07967
147.02	0.08051
148.48	0.08135
149.94	0.08218
151.42	0.08301
152.97	0.08382
154.42	0.08462
155.71	0.08536
157.08	0.08614
158.62	0.08697
160.09	0.08784
161.61	0.08870
163.21	0.08959
164.87	0.09050
166.48	0.09135
167.85	0.09216
169.35	0.09297
170.81	0.09376
172.16	0.09452
173.70	0.09533
175.25	0.09620
176.82	0.09707
178.46	0.09798
180.03	0.09888
181.45	0.09968
182.96	0.10049
184.34	0.10128
185.72	0.10202
187.12	0.10278
188.70	0.10364
190.39	0.10452
192.07	0.10539
193.72	0.10632
195.35	0.10721
196.86	0.10801
198.29	0.10883
199.73	0.10960
201.16	0.11040
202.78	0.11124
204.35	0.11209
205.98	0.11300
207.55	0.11386
209.00	0.11468
210.68	0.11551
212.14	0.11633
213.59	0.11711
214.95	0.11787
216.39	0.11865
218.08	0.11948
219.62	0.12034
221.30	0.12120
222.95	0.12210
224.66	0.12301
226.24	0.12385
227.68	0.12466
229.32	0.12549
230.84	0.12628
232.22	0.12706
233.61	0.12782
235.38	0.12870
237.00	0.12958
238.81	0.13051
240.36	0.13137
241.85	0.13217
243.36	0.13298
244.84	0.13378
246.13	0.13449
247.63	0.13529
249.50	0.13616
251.16	0.13701
252.77	0.13788
254.44	0.13877
256.20	0.13970
257.74	0.14052
259.26	0.14134
260.77	0.14215
262.33	0.14296
263.79	0.14376
265.46	0.14462
267.32	0.14552
268.89	0.14634
270.48	0.14719
272.01	0.14800
273.53	0.14883
275.04	0.14961
276.43	0.15034
277.89	0.15115
279.54	0.15199
281.15	0.15283
282.90	0.15370
284.65	0.15460
286.37	0.15551
287.96	0.15634
289.47	0.15717
291.06	0.15798
292.53	0.15879
294.03	0.15957
295.41	0.16033
297.09	0.16119
298.90	0.16209
300.76	0.16304
302.28	0.16386
303.84	0.16468
305.40	0.16549
306.89	0.16626
308.27	0.16698
309.74	0.16779
311.49	0.16866
313.24	0.16951
314.92	0.17037
316.54	0.17125
318.39	0.17218
319.95	0.17303
321.49	0.17385
323.10	0.17467
324.47	0.17542
326.09	0.17626
327.84	0.17713
329.69	0.17803
331.34	0.17885
332.93	0.17968
334.52	0.18051
336.02	0.18132
337.56	0.18212
338.94	0.18284
340.35	0.18361
342.14	0.18449
343.73	0.18534
345.57	0.18621
347.28	0.18708
349.18	0.18802
350.79	0.18886
352.29	0.18967
353.89	0.19049
355.46	0.19132
356.99	0.19209
358.49	0.19285
360.09	0.19370
361.85	0.19460
363.83	0.19555
365.47	0.19635
367.06	0.19719
368.61	0.19799
370.12	0.19877
371.37	0.19946
373.02	0.20030
374.66	0.20115
376.26	0.20200
378.12	0.20287
379.83	0.20375
381.68	0.20470
383.38	0.20553
384.98	0.20635
386.55	0.20717
388.17	0.20799
389.84	0.20882
391.43	0.20965
393.09	0.21051
394.90	0.21135
396.35	0.21217
398.01	0.21301
399.60	0.21381
401.06	0.21460
402.48	0.21534
404.10	0.21615
405.71	0.21698
407.44	0.21784
409.13	0.21868
410.99	0.21960
412.83	0.22053
414.45	0.22136
416.02	0.22218
417.56	0.22299
419.22	0.22381
420.66	0.22458
422.15	0.22534
423.87	0.22620
425.66	0.22710
427.55	0.22803
429.18	0.22886
430.75	0.22968
432.30	0.23050
433.82	0.23128
435.11	0.23197
436.72	0.23280
438.46	0.23366
440.11	0.23451
441.99	0.23538
443.76	0.23626
445.70	0.23721
447.29	0.23802
448.81	0.23885
450.44	0.23968
452.01	0.24049
453.61	0.24133
455.20	0.24214
456.92	0.24301
458.62	0.24385
460.30	0.24468
462.01	0.24551
463.56	0.24632
465.09	0.24710
466.45	0.24784
468.01	0.24864
469.70	0.24946
471.42	0.25033
473.12	0.25121
474.99	0.25209
476.86	0.25303
478.42	0.25386
480.03	0.25468
481.71	0.25549
483.32	0.25632
484.80	0.25710
486.26	0.25787
487.89	0.25868
489.64	0.25956
491.51	0.26046
493.28	0.26138
494.72	0.26217
496.41	0.26299
497.88	0.26375
499.26	0.26444
500.96	0.26531
502.67	0.26616
504.31	0.26701
506.08	0.26788
507.94	0.26878
509.79	0.26971
511.29	0.27051
512.92	0.27136
514.51	0.27218
516.03	0.27298
517.57	0.27375
519.24	0.27456
520.87	0.27544
522.86	0.27633
524.51	0.27718
526.08	0.27800
527.72	0.27882
529.20	0.27961
530.55	0.28034
532.16	0.28113
533.80	0.28198
535.43	0.28283
537.15	0.28371
539.13	0.28460
540.91	0.28553
542.45	0.28635
544.12	0.28718
545.61	0.28799
547.26	0.28882
548.71	0.28960
550.20	0.29038
551.87	0.29119
553.62	0.29207
555.46	0.29297
557.32	0.29388
558.86	0.29467
560.44	0.29550
561.89	0.29629
563.28	0.29700
564.66	0.29777
566.43	0.29866
568.13	0.29951
569.88	0.30038
571.66	0.30128
573.52	0.30221
575.07	0.30302
576.68	0.30385
578.32	0.30466
579.87	0.30544
581.29	0.30621
582.93	0.30705
584.61	0.30792
586.48	0.30882
588.21	0.30969
589.79	0.31049
591.42	0.31133
592.88	0.31213
594.34	0.31288
595.91	0.31363
597.60	0.31449
599.26	0.31533
600.90	0.31619
602.74	0.31708
604.58	0.31801
606.28	0.31886
607.89	0.31967
609.47	0.32049
611.08	0.32131
612.52	0.32210
614.16	0.32289
615.81	0.32371
617.40	0.32456
619.20	0.32543
621.10	0.32636
622.63	0.32718
624.24	0.32799
625.78	0.32879
626.93	0.32946
628.61	0.33030
630.35	0.33116
631.93	0.33201
633.72	0.33288
635.69	0.33378
637.51	0.33471
638.96	0.33551
640.65	0.33636
642.17	0.33715
643.60	0.33789
645.10	0.33870
646.70	0.33955
648.39	0.34041
650.27	0.34133
651.97	0.34219
653.66	0.34301
655.17	0.34382
656.71	0.34464
658.06	0.34537
659.58	0.34613
661.11	0.34697
662.88	0.34783
664.57	0.34869
666.28	0.34956
668.14	0.35048
669.83	0.35136
671.37	0.35216
673.03	0.35300
674.59	0.35380
676.09	0.35458
677.45	0.35534
679.19	0.35622
680.90	0.35710
682.89	0.35805
684.45	0.35886
686.06	0.35968
687.63	0.36050
689.11	0.36128
690.41	0.36196
692.12	0.36280
693.82	0.36367
695.42	0.36451
697.05	0.36537
698.93	0.36627
700.69	0.36720
702.36	0.36802
703.91	0.36886
705.47	0.36967
706.79	0.37042
708.43	0.37124
710.06	0.37208
711.86	0.37295
713.50	0.37385
715.28	0.37468
716.88	0.37550
718.47	0.37632
720.01	0.37714
721.35	0.37788
722.80	0.37865
724.39	0.37949
726.08	0.38034
727.64	0.38119
729.27	0.38202
731.23	0.38293
732.94	0.38384
734.62	0.38468
736.17	0.38549
737.67	0.38632
739.24	0.38713
740.80	0.38795
742.42	0.38881
744.20	0.38970
745.76	0.39052
747.41	0.39136
749.01	0.39217
750.74	0.39299
752.11	0.39375
753.41	0.39445
755.05	0.39530
756.71	0.39616
758.35	0.39700
760.02	0.39787
761.72	0.39877
763.72	0.39971
765.17	0.40052
766.78	0.40137
768.43	0.40217
769.81	0.40292
771.39	0.40376
773.10	0.40462
774.85	0.40551
776.45	0.40635
778.02	0.40718
779.70	0.40800
781.25	0.40882
782.74	0.40962
784.16	0.41035
785.57	0.41115
787.20	0.41198
788.86	0.41283
790.51	0.41368
792.23	0.41454
793.83	0.41543
795.80	0.41636
797.27	0.41717
798.94	0.41800
800.52	0.41882
802.05	0.41963
803.58	0.42045
805.08	0.42127
806.84	0.42213
808.73	0.42304
810.08	0.42385
811.86	0.42470
813.33	0.42549
814.84	0.42627
816.11	0.42696
817.69	0.42780
819.34	0.42865
821.00	0.42951
822.69	0.43037
824.36	0.43125
826.26	0.43220
827.99	0.43303
829.49	0.43384
831.05	0.43466
832.53	0.43542
833.97	0.43624
835.68	0.43710
837.31	0.43797
839.01	0.43886
840.59	0.43967
842.19	0.44051
843.82	0.44132
845.29	0.44212
846.84	0.44286
848.24	0.44365
849.88	0.44449
851.38	0.44530
853.12	0.44620
854.79	0.44705
856.67	0.44797
858.30	0.44886
859.88	0.44967
861.38	0.45050
862.90	0.45131
864.47	0.45212
866.04	0.45293
867.58	0.45377
869.23	0.45463
871.00	0.45552
872.56	0.45635
874.08	0.45718
875.62	0.45799
877.00	0.45870
878.49	0.45947
879.98	0.46032
881.62	0.46116
883.33	0.46200
885.06	0.46287
886.79	0.46380
888.67	0.46473
890.07	0.46552
891.84	0.46636
893.26	0.46717
894.73	0.46794
896.10	0.46871
897.68	0.46955
899.27	0.47040
901.05	0.47131
902.74	0.47219
904.37	0.47300
905.82	0.47381
907.33	0.47459
908.73	0.47533
910.29	0.47615
911.77	0.47696
913.41	0.47783
915.06	0.47869
916.66	0.47955
918.42	0.48047
920.13	0.48137
921.58	0.48216
923.28	0.48299
924.87	0.48381
926.35	0.48462
927.77	0.48541
929.43	0.48625
931.00	0.48712
932.86	0.48803
934.35	0.48885
935.82	0.48968
937.36	0.49049
938.67	0.49119
940.20	0.49198
941.72	0.49282
943.39	0.49366
944.98	0.49452
946.63	0.49538
948.33	0.49628
950.11	0.49722
951.58	0.49803
953.21	0.49885
954.71	0.49968
956.10	0.50040
957.60	0.50120
959.12	0.50204
960.91	0.50291
962.69	0.50381
964.40	0.50469
965.86	0.50550
967.48	0.50632
968.89	0.50711
970.14	0.50785
971.69	0.50863
973.25	0.50946
975.00	0.51034
976.51	0.51118
978.15	0.51206
979.94	0.51299
981.68	0.51387
983.18	0.51468
984.69	0.51549
986.18	0.51631
987.75	0.51711
989.14	0.51788
990.62	0.51868
992.30	0.51956
994.05	0.52047
995.76	0.52137
997.27	0.52218
998.82	0.52300
1000.09	0.52371
1001.54	0.52448
1003.17	0.52533
1004.83	0.52616
1006.39	0.52702
1007.96	0.52788
1009.76	0.52878
1011.55	0.52972
1013.01	0.53053
1014.46	0.53135
1016.00	0.53217
1017.27	0.53289
1018.77	0.53370
1020.57	0.53454
1022.18	0.53542
1023.85	0.53634
1025.24	0.53719
1026.62	0.53801
1028.16	0.53883
1029.63	0.53962
1030.97	0.54037
1032.34	0.54114
1033.86	0.54196
1035.58	0.54283
1037.31	0.54369
1038.95	0.54455
1040.67	0.54545
1042.33	0.54637
1043.85	0.54717
1045.33	0.54800
1046.82	0.54881
1048.28	0.54960
1049.80	0.55040
1051.33	0.55122
1053.09	0.55208
1054.83	0.55301
1056.39	0.55385
1057.98	0.55469
1059.52	0.55549
1060.91	0.55626
1062.05	0.55694
1063.75	0.55783
1065.32	0.55867
1066.84	0.55951
1068.64	0.56038
1070.29	0.56130
1072.08	0.56222
1073.54	0.56302
1075.14	0.56386
1076.64	0.56464
1078.05	0.56540
1079.52	0.56622
1081.11	0.56705
1082.73	0.56793
1084.61	0.56885
1086.08	0.56968
1087.68	0.57051
1089.21	0.57134
1090.62	0.57215
1092.06	0.57292
1093.35	0.57364
1094.91	0.57448
1096.51	0.57533
1098.12	0.57618
1099.85	0.57706
1101.60	0.57795
1103.37	0.57885
1104.86	0.57967
1106.39	0.58049
1107.81	0.58131
1109.27	0.58211
1110.70	0.58292
1112.18	0.58374
1113.78	0.58461
1115.61	0.58553
1117.29	0.58636
1118.69	0.58719
1120.12	0.58798
1121.39	0.58868
1122.83	0.58949
1124.38	0.59031
1125.99	0.59116
1127.48	0.59201
1129.11	0.59288
1130.75	0.59377
1132.69	0.59472
1134.10	0.59552
1135.78	0.59635
1137.27	0.59716
1138.51	0.59791
1139.99	0.59872
1141.50	0.59955
1143.10	0.60044
1144.84	0.60136
1146.27	0.60218
1147.88	0.60300
1149.39	0.60383
1150.88	0.60463
1152.09	0.60537
1153.57	0.60613
1155.15	0.60698
1156.65	0.60781
1158.24	0.60868
1159.94	0.60955
1161.55	0.61045
1163.14	0.61136
1164.81	0.61217
1166.21	0.61300
1167.73	0.61380
1169.21	0.61461
1170.54	0.61542
1172.02	0.61623
1173.72	0.61709
1175.46	0.61800
1176.92	0.61887
1178.47	0.61969
1180.00	0.62050
1181.36	0.62124
1182.61	0.62196
1184.24	0.62282
1185.82	0.62365
1187.34	0.62450
1188.99	0.62537
1190.60	0.62627
1192.48	0.62722
1193.94	0.62802
1195.47	0.62886
1196.78	0.62963
1198.20	0.63045
1199.80	0.63130
1201.41	0.63216
1202.95	0.63302
1204.43	0.63385
1205.91	0.63468
1207.41	0.63551
1208.83	0.63632
1210.27	0.63713
1211.70	0.63790
1213.09	0.63865
1214.54	0.63944
1216.17	0.64032
1217.77	0.64118
1219.34	0.64205
1221.01	0.64294
1222.71	0.64386
1224.14	0.64467
1225.58	0.64549
1227.06	0.64632
1228.57	0.64713
1229.93	0.64791
1231.43	0.64869
1233.00	0.64955
1234.60	0.65044
1236.40	0.65137
1237.80	0.65217
1239.21	0.65300
1240.66	0.65380
1241.88	0.65446
1243.32	0.65531
1244.93	0.65614
1246.51	0.65701
1248.06	0.65786
1249.70	0.65875
1251.50	0.65970
1252.98	0.66052
1254.36	0.66136
1255.86	0.66216
1257.15	0.66292
1258.51	0.66372
1260.13	0.66458
1261.79	0.66546
1263.40	0.66635
1264.92	0.66717
1266.35	0.66802
1267.81	0.66883
1269.30	0.66962
1270.64	0.67037
1272.03	0.67113
1273.46	0.67195
1275.03	0.67281
1276.68	0.67368
1278.26	0.67455
1280.01	0.67545
1281.69	0.67637
1283.05	0.67718
1284.54	0.67799
1285.99	0.67882
1287.37	0.67963
1288.78	0.68039
1290.24	0.68120
1291.83	0.68204
1293.62	0.68296
1295.24	0.68388
1296.69	0.68467
1298.21	0.68550
1299.63	0.68631
1300.83	0.68704
1302.12	0.68776
1303.73	0.68864
1305.30	0.68950
1306.86	0.69037
1308.62	0.69127
1310.43	0.69221
1311.90	0.69302
1313.39	0.69386
1314.62	0.69464
1315.91	0.69539
1317.49	0.69626
1319.12	0.69717
1320.56	0.69801
1322.03	0.69884
1323.51	0.69968
1325.09	0.70050
1326.52	0.70132
1328.01	0.70213
1329.30	0.70290
1330.57	0.70363
1331.91	0.70445
1333.58	0.70532
1335.07	0.70619
1336.66	0.70706
1338.39	0.70798
1340.10	0.70887
1341.51	0.70968
1342.89	0.71050
1344.43	0.71133
1345.86	0.71214
1347.15	0.71291
1348.46	0.71368
1349.96	0.71452
1351.61	0.71541
1353.27	0.71634
1354.77	0.71720
1356.08	0.71800
1357.66	0.71882
1358.79	0.71958
1360.02	0.72030
1361.46	0.72111
1362.92	0.72200
1364.45	0.72287
1366.03	0.72375
1367.80	0.72471
1369.18	0.72553
1370.63	0.72636
1372.08	0.72716
1373.49	0.72797
1374.81	0.72874
1376.37	0.72958
1377.90	0.73045
1379.44	0.73134
1381.09	0.73219
1382.44	0.73301
1383.88	0.73383
1385.38	0.73464
1386.69	0.73541
1387.90	0.73612
1389.54	0.73698
1391.04	0.73782
1392.61	0.73868
1394.14	0.73956
1395.86	0.74047
1397.46	0.74137
1398.78	0.74218
1400.32	0.74301
1401.68	0.74381
1403.08	0.74463
1404.55	0.74541
1405.94	0.74618
1407.50	0.74704
1409.15	0.74794
1410.81	0.74887
1412.21	0.74969
1413.72	0.75050
1415.05	0.75132
1416.41	0.75209
1417.46	0.75280
1418.84	0.75360
1420.46	0.75450
1422.11	0.75537
1423.77	0.75627
1425.47	0.75721
1426.85	0.75803
1428.29	0.75886
1429.63	0.75964
1430.95	0.76042
1432.41	0.76127
1434.04	0.76214
1435.55	0.76302
1437.18	0.76385
1438.63	0.76469
1440.03	0.76551
1441.48	0.76634
1442.86	0.76714
1444.21	0.76791
1445.49	0.76865
1446.80	0.76947
1448.40	0.77032
1449.90	0.77118
1451.34	0.77205
1453.14	0.77296
1454.77	0.77387
1456.11	0.77467
1457.55	0.77549
1458.90	0.77630
1460.19	0.77708
1461.53	0.77785
1463.01	0.77868
1464.66	0.77954
1466.09	0.78041
1467.77	0.78134
1469.28	0.78220
1470.54	0.78300
1472.05	0.78382
1473.29	0.78458
1474.49	0.78532
1475.72	0.78610
1477.41	0.78700
1478.83	0.78786
1480.32	0.78874
1482.10	0.78968
1483.56	0.79054
1485.05	0.79135
1486.51	0.79215
1487.73	0.79294
1489.08	0.79373
1490.53	0.79456
1492.12	0.79542
1493.76	0.79632
1495.23	0.79720
1496.69	0.79801
1498.10	0.79884
1499.41	0.79964
1500.74	0.80040
1502.02	0.80115
1503.44	0.80199
1504.72	0.80281
1506.28	0.80367
1507.70	0.80455
1509.26	0.80545
1510.95	0.80637
1512.24	0.80717
1513.70	0.80800
1515.04	0.80882
1516.38	0.80962
1517.84	0.81038
1519.10	0.81116
1520.79	0.81204
1522.36	0.81293
1523.94	0.81387
1525.37	0.81468
1526.81	0.81551
1528.13	0.81632
1529.41	0.81709
1530.60	0.81779
1531.99	0.81862
1533.71	0.81951
1535.17	0.82036
1536.67	0.82123
1538.34	0.82215
1539.91	0.82304
1541.32	0.82384
1542.71	0.82468
1544.09	0.82548
1545.40	0.82628
1546.82	0.82706
1548.24	0.82791
1550.09	0.82884
1551.52	0.82969
1552.88	0.83051
1554.37	0.83134
1555.60	0.83214
1556.89	0.83290
1558.15	0.83364
1559.54	0.83447
1561.05	0.83532
1562.59	0.83619
1564.01	0.83705
1565.70	0.83795
1567.22	0.83886
1568.69	0.83968
1569.98	0.84049
1571.27	0.84131
1572.63	0.84210
1573.99	0.84287
1575.30	0.84366
1576.89	0.84455
1578.63	0.84546
1580.18	0.84638
1581.63	0.84719
1583.11	0.84801
1584.34	0.84881
1585.51	0.84955
1586.71	0.85028
1588.18	0.85112
1589.73	0.85200
1591.08	0.85286
1592.62	0.85373
1594.07	0.85464
1595.73	0.85555
1597.16	0.85635
1598.62	0.85718
1599.95	0.85796
1601.21	0.85872
1602.71	0.85955
1604.10	0.86042
1605.78	0.86135
1607.23	0.86219
1608.60	0.86301
1609.98	0.86384
1611.24	0.86463
1612.44	0.86539
1613.65	0.86610
1615.18	0.86695
1616.86	0.86784
1618.26	0.86868
1619.76	0.86955
1621.43	0.87046
1622.99	0.87138
1624.27	0.87217
1625.68	0.87301
1627.09	0.87381
1628.41	0.87463
1629.84	0.87538
1631.19	0.87618
1632.66	0.87706
1634.36	0.87799
1635.92	0.87889
1637.28	0.87969
1638.67	0.88051
1639.85	0.88132
1641.14	0.88208
1642.20	0.88277
1643.65	0.88364
1645.08	0.88449
1646.61	0.88534
1648.04	0.88622
1649.57	0.88713
1651.20	0.88804
1652.55	0.88885
1653.93	0.88968
1655.41	0.89051
1656.82	0.89132
1658.25	0.89214
1659.65	0.89299
1661.15	0.89386
1662.65	0.89467
1664.01	0.89552
1665.39	0.89633
1666.69	0.89714
1667.87	0.89791
1669.03	0.89865
1670.52	0.89948
1671.85	0.90032
1673.29	0.90117
1674.86	0.90206
1676.47	0.90299
1678.03	0.90387
1679.46	0.90469
1680.72	0.90550
1681.99	0.90633
1683.26	0.90712
1684.53	0.90788
1685.83	0.90867
1687.32	0.90955
1688.87	0.91044
1690.42	0.91138
1691.76	0.91219
1693.28	0.91300
1694.64	0.91382
1695.81	0.91456
1696.94	0.91528
1698.44	0.91613
1699.85	0.91700
1701.22	0.91785
1702.82	0.91873
1704.40	0.91964
1705.99	0.92055
1707.28	0.92135
1708.65	0.92219
1710.10	0.92301
1711.41	0.92381
1712.78	0.92461
1714.06	0.92545
1715.66	0.92633
1717.07	0.92719
1718.49	0.92801
1719.78	0.92884
1721.09	0.92963
1722.30	0.93039
1723.55	0.93115
1724.98	0.93196
1726.46	0.93281
1727.94	0.93369
1729.43	0.93457
1731.08	0.93549
1732.58	0.93637
1734.02	0.93719
1735.32	0.93801
1736.68	0.93883
1737.99	0.93964
1739.36	0.94042
1740.57	0.94118
1742.11	0.94202
1743.63	0.94291
1745.25	0.94385
1746.71	0.94469
1747.94	0.94550
1749.28	0.94632
1750.44	0.94705
1751.56	0.94777
1753.04	0.94864
1754.52	0.94950
1755.90	0.95035
1757.45	0.95124
1759.18	0.95219
1760.58	0.95304
1761.90	0.95385
1763.29	0.95469
1764.49	0.95550
1765.97	0.95631
1767.19	0.95709
1768.62	0.95791
1770.13	0.95879
1771.69	0.95968
1773.08	0.96051
1774.42	0.96133
1775.84	0.96215
1776.99	0.96291
1778.10	0.96365
1779.50	0.96447
1780.89	0.96530
1782.46	0.96617
1783.78	0.96705
1785.42	0.96796
1786.94	0.96888
1788.20	0.96967
1789.74	0.97051
1791.12	0.97133
1792.45	0.97213
1793.64	0.97292
1795.00	0.97371
1796.30	0.97453
1797.74	0.97540
1799.36	0.97630
1800.82	0.97720
1802.12	0.97801
1803.39	0.97882
1804.60	0.97959
1805.59	0.98026
1807.14	0.98112
1808.63	0.98199
1810.05	0.98285
1811.55	0.98373
1812.98	0.98465
1814.65	0.98555
1815.79	0.98635
1817.13	0.98718
1818.38	0.98799
1819.57	0.98873
1820.82	0.98952
1822.36	0.99038
1823.93	0.99128
1825.39	0.99218
1826.74	0.99301
1828.05	0.99383
1829.28	0.99465
1830.65	0.99543
1831.70	0.99615
1833.08	0.99698
1834.44	0.99782
1835.90	0.99868
1837.32	0.99954
1838.99	1.00044
1840.49	1.00137
1841.73	1.00218
1843.19	1.00300
1844.42	1.00383
1845.78	1.00464
1847.08	1.00542
1848.41	1.00622
1849.79	1.00705
1851.24	1.00790
1852.83	1.00881
1854.34	1.00970
1855.66	1.01051
1856.97	1.01133
1858.22	1.01209
1859.17	1.01277
1860.54	1.01365
1861.98	1.01450
1863.41	1.01536
1864.87	1.01623
1866.44	1.01715
1867.98	1.01805
1869.35	1.01886
1870.75	1.01969
1871.98	1.02044
1873.14	1.02121
1874.41	1.02203
1875.85	1.02290
1877.37	1.02378
1879.04	1.02470
1880.17	1.02551
1881.61	1.02634
1882.86	1.02715
1884.12	1.02794
1885.29	1.02867
1886.66	1.02945
1888.01	1.03030
1889.50	1.03118
1890.96	1.03204
1892.35	1.03292
1893.93	1.03385
1895.27	1.03468
1896.62	1.03550
1897.84	1.03632
1899.10	1.03712
1900.28	1.03789
1901.52	1.03867
1903.04	1.03955
1904.63	1.04045
1906.35	1.04139
1907.67	1.04220
1908.84	1.04301
1910.26	1.04382
1911.31	1.04455
1912.29	1.04527
1913.81	1.04615
1915.22	1.04700
1916.56	1.04786
1918.08	1.04872
1919.67	1.04964
1921.17	1.05055
1922.39	1.05135
1923.82	1.05219
1925.00	1.05297
1926.17	1.05371
1927.51	1.05454
1928.86	1.05539
1930.33	1.05628
1931.89	1.05720
1933.16	1.05801
1934.65	1.05883
1935.98	1.05965
1937.24	1.06044
1938.33	1.06118
1939.62	1.06198
1940.91	1.06283
1942.41	1.06367
1943.74	1.06451
1945.17	1.06538
1946.76	1.06629
1948.23	1.06720
1949.48	1.06800
1950.88	1.06883
1952.21	1.06965
1953.50	1.07047
1954.84	1.07131
1956.21	1.07217
1957.50	1.07303
1958.95	1.07385
1960.28	1.07468
1961.67	1.07551
1962.95	1.07631
1963.97	1.07701
1965.17	1.07778
1966.71	1.07865
1968.09	1.07949
1969.50	1.08035
1970.85	1.08123
1972.38	1.08215
1973.91	1.08305
1975.23	1.08386
1976.34	1.08469
1977.50	1.08545
1978.69	1.08622
1980.06	1.08708
1981.55	1.08796
1983.15	1.08886
1984.43	1.08968
1985.75	1.09052
1987.06	1.09133
1988.31	1.09215
1989.46	1.09292
1990.52	1.09365
1991.86	1.09449
1993.16	1.09532
1994.50	1.09616
1995.79	1.09702
1997.20	1.09790
1998.72	1.09881
2000.20	1.09970
2001.27	1.10050
2002.39	1.10132
2003.61	1.10215
2004.77	1.10297
2006.02	1.10378
2007.38	1.10461
2008.64	1.10550
2010.00	1.10637
2011.32	1.10719
2012.56	1.10802
2013.89	1.10882
2014.97	1.10953
2016.06	1.11028
2017.41	1.11114
2018.80	1.11200
2020.20	1.11285
2021.59	1.11372
2023.15	1.11463
2024.61	1.11554
2025.86	1.11635
2027.13	1.11720
2028.25	1.11795
2029.40	1.11871
2030.83	1.11955
2032.22	1.12041
2033.71	1.12132
2035.12	1.12219
2036.33	1.12300
2037.56	1.12383
2038.91	1.12465
2040.08	1.12542
2041.16	1.12616
2042.51	1.12698
2043.88	1.12782
2045.16	1.12866
2046.65	1.12955
2048.10	1.13041
2049.65	1.13134
2051.02	1.13219
2052.26	1.13300
2053.43	1.13382
2054.63	1.13464
2055.89	1.13544
2057.11	1.13625
2058.53	1.13711
2059.97	1.13800
2061.39	1.13886
2062.77	1.13969
2064.11	1.14051
2065.26	1.14128
2066.23	1.14197
2067.59	1.14281
2068.92	1.14366
2070.22	1.14449
2071.69	1.14535
2073.01	1.14622
2074.65	1.14718
2076.06	1.14806
2077.28	1.14885
2078.80	1.14971
2080.01	1.15050
2081.09	1.15122
2082.27	1.15203
2083.71	1.15290
2085.04	1.15379
2086.57	1.15470
2087.78	1.15550
2089.07	1.15633
2090.30	1.15715
2091.44	1.15791
2092.50	1.15866
2093.73	1.15946
2095.15	1.16030
2096.55	1.16116
2098.02	1.16203
2099.45	1.16291
2101.08	1.16387
2102.30	1.16469
2103.65	1.16550
2104.88	1.16633
2106.11	1.16714
2107.38	1.16794
2108.59	1.16875
2109.99	1.16960
2111.50	1.17050
2112.92	1.17135
2114.22	1.17219
2115.46	1.17300
2116.59	1.17380
2117.39	1.17447
2118.80	1.17531
2120.12	1.17615
2121.37	1.17699
2122.73	1.17786
2124.11	1.17874
2125.74	1.17969
2127.29	1.18056
2128.43	1.18134
2129.75	1.18218
2130.91	1.18297
2132.00	1.18369
2133.15	1.18454
2134.58	1.18540
2136.07	1.18628
2137.44	1.18719
2138.78	1.18802
2139.99	1.18883
2141.12	1.18965
2140.97	1.19041
2142.00	1.19115
2143.20	1.19193
2144.59	1.19280
2146.00	1.19368
2147.35	1.19452
2148.85	1.19543
2150.38	1.19639
2151.67	1.19721
2152.75	1.19800
2154.12	1.19884
2155.36	1.19964
2156.56	1.20042
2157.60	1.20117
2158.95	1.20202
2160.41	1.20292
2162.01	1.20387
2163.23	1.20468
2164.45	1.20551
2165.63	1.20631
2166.53	1.20698
2167.93	1.20783
2169.13	1.20866
2170.44	1.20950
2171.74	1.21035
2173.12	1.21123
2174.78	1.21217
2176.25	1.21307
2177.41	1.21385
2178.70	1.21469
2179.84	1.21545
2180.88	1.21619
2182.15	1.21704
2183.60	1.21790
2185.00	1.21881
2186.40	1.21970
2187.63	1.22050
2188.85	1.22134
2190.07	1.22215
2191.27	1.22293
2192.35	1.22367
2193.58	1.22447
2194.86	1.22529
2196.28	1.22615
2197.63	1.22704
2199.01	1.22790
2200.53	1.22885
2201.84	1.22970
2203.01	1.23050
2204.25	1.23132
2205.51	1.23215
2206.70	1.23294
2207.95	1.23375
2209.31	1.23459
2210.60	1.23548
2211.98	1.23637
2213.21	1.23718
2214.39	1.23802
2215.75	1.23882
2216.61	1.23952
2217.71	1.24028
2219.05	1.24115
2220.32	1.24200
2221.65	1.24286
2223.17	1.24375
2224.81	1.24471
2226.12	1.24556
2227.22	1.24634
2228.51	1.24718
2229.49	1.24794
2230.59	1.24869
2232.02	1.24954
2233.22	1.25038
2234.56	1.25126
2236.10	1.25218
2237.48	1.25303
2238.63	1.25384
2239.89	1.25466
2241.08	1.25546
2242.15	1.25620
2243.20	1.25695
2244.63	1.25783
2245.75	1.25865
2247.20	1.25954
2248.56	1.26042
2250.01	1.26135
2251.41	1.26219
2252.51	1.26299
2253.75	1.26382
2254.95	1.26462
2256.23	1.26543
2257.46	1.26624
2258.60	1.26707
2259.96	1.26793
2261.41	1.26885
2262.66	1.26971
2263.87	1.27051
2264.91	1.27128
2265.83	1.27197
2267.10	1.27284
2268.35	1.27363
2269.58	1.27449
2270.95	1.27536
2272.24	1.27622
2273.75	1.27716
2275.03	1.27807
2276.07	1.27885
2277.26	1.27969
2278.29	1.28046
2279.44	1.28122
2280.65	1.28205
2281.93	1.28292
2283.30	1.28382
2284.54	1.28469
2285.76	1.28551
2286.94	1.28633
2288.17	1.28715
2289.44	1.28793
2290.34	1.28865
2291.62	1.28947
2292.96	1.29031
2294.09	1.29111
2295.63	1.29203
2296.94	1.29290
2298.34	1.29382
2299.77	1.29470
2300.91	1.29550
2302.14	1.29632
2303.38	1.29712
2304.64	1.29793
2305.80	1.29872
2306.99	1.29954
2308.33	1.30040
2309.86	1.30136
2311.19	1.30220
2312.46	1.30301
2313.59	1.30382
2314.50	1.30452
2315.65	1.30529
2316.83	1.30613
2318.20	1.30699
2319.62	1.30784
2321.02	1.30873
2322.49	1.30966
2323.85	1.31056
2324.99	1.31135
2326.17	1.31219
2327.19	1.31291
2328.37	1.31371
2329.58	1.31455
2330.92	1.31542
2332.39	1.31633
2333.77	1.31720
2335.00	1.31802
2336.24	1.31883
2337.43	1.31964
2338.48	1.32043
2339.49	1.32117
2340.66	1.32196
2341.73	1.32274
2343.18	1.32365
2344.52	1.32453
2345.83	1.32540
2347.36	1.32633
2348.64	1.32720
2349.75	1.32800
2351.03	1.32882
2352.32	1.32965
2353.42	1.33045
2354.44	1.33120
2355.59	1.33202
2356.94	1.33289
2358.32	1.33381
2359.87	1.33473
2360.91	1.33551
2362.06	1.33632
2362.85	1.33706
2363.68	1.33776
2364.94	1.33862
2366.27	1.33949
2367.61	1.34035
2368.92	1.34122
2370.40	1.34214
2371.79	1.34307
2372.84	1.34386
2374.00	1.34469
2375.04	1.34546
2376.10	1.34619
2377.35	1.34705
2378.69	1.34794
2380.04	1.34884
2381.24	1.34970
2382.31	1.35052
2383.66	1.35135
2384.81	1.35214
2385.94	1.35293
2386.90	1.35367
2388.01	1.35442
2389.37	1.35528
2390.60	1.35614
2392.00	1.35703
2393.25	1.35791
2394.59	1.35882
2396.00	1.35971
2397.02	1.36050
2398.22	1.36133
2399.38	1.36214
2400.54	1.36294
2401.53	1.36369
2402.70	1.36452
2403.99	1.36540
2405.39	1.36634
2406.40	1.36721
2407.52	1.36801
2408.79	1.36884
2409.78	1.36962
2410.54	1.37027
2411.69	1.37109
2413.00	1.37199
2414.21	1.37285
2415.56	1.37371
2417.00	1.37463
2418.45	1.37556
2419.49	1.37636
2420.68	1.37719
2421.57	1.37792
2422.10	1.37870
2423.45	1.37960
2424.85	1.38051
2425.97	1.38135
2427.17	1.38218
2428.33	1.38302
2429.31	1.38383
2430.38	1.38465
2431.53	1.38546
2432.57	1.38621
2433.46	1.38693
2434.66	1.38777
2435.99	1.38867
2437.24	1.38953
2438.40	1.39042
2439.85	1.39136
2440.95	1.39221
2442.03	1.39302
2443.19	1.39382
2444.42	1.39465
2445.47	1.39545
2446.42	1.39621
2447.54	1.39700
2448.73	1.39787
2449.72	1.39879
2450.76	1.39972
2451.62	1.40050
2452.71	1.40134
2453.69	1.40213
2454.53	1.40287
2455.43	1.40359
2456.52	1.40443
2457.50	1.40536
2458.68	1.40621
2459.89	1.40713
2461.18	1.40806
2462.23	1.40887
2463.38	1.40969
2464.51	1.41050
2465.48	1.41127
2466.57	1.41206
2467.78	1.41292
2468.93	1.41381
2469.88	1.41469
2470.89	1.41552
2472.16	1.41635
2473.18	1.41716
2474.23	1.41797
2474.93	1.41869
2475.73	1.41943
2476.88	1.42030
2478.00	1.42115
2479.23	1.42203
2480.49	1.42291
2481.78	1.42384
2482.17	1.42470
2482.71	1.42551
2483.44	1.42633
2483.08	1.42715
2483.69	1.42794
2483.51	1.42870
2484.20	1.42950
2484.90	1.43041
2485.63	1.43135
2486.48	1.43220
2487.18	1.43301
2487.93	1.43383
2488.52	1.43463
2489.22	1.43537
2489.29	1.43608
2490.30	1.43693
2491.23	1.43786
2492.13	1.43872
2493.23	1.43964
2494.33	1.44056
2495.11	1.44137
2495.95	1.44218
2496.68	1.44295
2497.53	1.44373
2498.31	1.44459
2499.07	1.44548
2500.20	1.44636
2501.16	1.44719
2502.14	1.44803
2502.84	1.44885
2503.79	1.44967
2504.75	1.45046
2505.50	1.45118
2506.44	1.45196
2507.34	1.45280
2508.49	1.45365
2509.54	1.45452
2510.74	1.45541
2512.11	1.45635
2513.12	1.45720
2513.59	1.45800
2514.55	1.45882
2515.31	1.45963
2516.27	1.46042
2517.05	1.46117
2518.02	1.46201
2519.03	1.46289
2520.26	1.46380
2521.51	1.46472
2522.39	1.46552
2522.22	1.46634
2522.49	1.46713
2523.13	1.46788
2523.19	1.46860
2524.13	1.46942
2525.38	1.47036
2526.28	1.47122
2527.23	1.47212
2528.53	1.47305
2529.21	1.47386
2530.17	1.47468
2530.45	1.47546
2531.23	1.47624
2531.98	1.47704
2532.95	1.47789
2534.04	1.47877
2533.80	1.47969
2534.24	1.48053
2534.95	1.48135
2535.72	1.48217
2536.41	1.48295
2537.05	1.48367
2537.93	1.48448
2538.78	1.48531
2539.54	1.48615
2540.65	1.48703
2541.13	1.48791
2541.31	1.48885
2541.49	1.48971
2542.20	1.49050
2542.52	1.49133
2543.29	1.49214
2544.06	1.49293
2544.68	1.49367
2543.71	1.49448
2543.44	1.49540
2544.33	1.49631
2545.22	1.49722
2545.91	1.49801
2546.72	1.49884
2547.49	1.49964
2548.21	1.50039
2548.88	1.50107
2550.01	1.50196
2550.93	1.50285
2552.01	1.50371
2553.08	1.50458
2553.92	1.50551
2554.32	1.50637
2554.58	1.50719
2555.38	1.50799
2556.33	1.50882
2557.10	1.50959
2557.99	1.51038
2559.24	1.51128
2560.69	1.51221
2561.68	1.51302
2562.80	1.51385
2563.73	1.51467
2564.68	1.51546
2565.46	1.51621
2566.26	1.51694
2567.19	1.51779
2568.56	1.51866
2569.47	1.51953
2570.59	1.52042
2571.57	1.52134
2572.50	1.52219
2573.36	1.52301
2574.35	1.52383
2575.35	1.52463
2576.18	1.52542
2575.36	1.52616
2576.52	1.52702
2577.57	1.52792
2578.89	1.52886
2579.85	1.52973
2580.78	1.53051
2581.70	1.53134
2582.50	1.53211
2582.74	1.53282
2583.08	1.53359
2584.08	1.53449
2584.92	1.53535
2585.69	1.53620
2586.58	1.53709
2587.31	1.53802
2587.56	1.53886
2586.68	1.53968
2586.93	1.54051
2586.82	1.54126
2586.71	1.54204
2587.14	1.54287
2587.37	1.54377
2584.52	1.54470
2584.38	1.54552
2584.64	1.54634
2585.00	1.54716
2585.39	1.54795
2585.85	1.54867
2586.27	1.54939
2587.19	1.55031
2588.14	1.55118
2589.07	1.55203
2590.11	1.55292
2591.38	1.55385
2592.45	1.55469
2593.35	1.55551
2594.35	1.55633
2595.19	1.55714
2596.13	1.55794
2596.60	1.55867
2597.56	1.55954
2598.65	1.56043
2599.86	1.56136
2600.92	1.56221
2601.72	1.56302
2602.49	1.56383
2602.96	1.56464
2602.56	1.56534
2603.17	1.56609
2604.24	1.56699
2605.20	1.56783
2605.73	1.56869
2606.55	1.56959
2607.54	1.57053
2608.48	1.57137
2609.36	1.57219
2610.04	1.57301
2610.88	1.57383
2611.54	1.57465
2611.68	1.57545
2612.32	1.57631
2612.87	1.57720
2613.26	1.57800
2613.09	1.57886
2613.70	1.57966
2614.36	1.58044
2614.81	1.58118
2615.53	1.58197
2616.57	1.58281
2617.44	1.58366
2618.02	1.58451
2618.71	1.58540
[truncated: 4,387 more rows]
