# Supplementary material for: Characterisation of the mechanical and fracture properties of a uni-weave carbon fibre/epoxy non-crimp fabric composite
Source: Data Brief. 2016 Jan 15;6:680–95. doi: 10.1016/j.dib.2016.01.010 (PMC4773377; doi:10.1016/j.dib.2016.01.010)
Supplement: Supplementary file 1 — Supplementary material [file mmc1.zip › Supplementary_material/specimen_ct2.csv]

Load (N)	Deflection (mm)
-10.96	-0.12379
-10.96	-0.12372
-10.65	-0.12333
-9.40	-0.12179
-9.40	-0.12073
-9.29	-0.11992
-9.26	-0.11908
-9.13	-0.11820
-9.06	-0.11734
-8.93	-0.11648
-8.83	-0.11559
-8.77	-0.11473
-8.65	-0.11392
-8.57	-0.11312
-8.49	-0.11231
-8.42	-0.11151
-8.38	-0.11068
-8.28	-0.10981
-8.17	-0.10889
-8.13	-0.10803
-8.07	-0.10721
-8.02	-0.10641
-8.21	-0.10570
-8.39	-0.10492
-8.15	-0.10408
-7.97	-0.10323
-7.80	-0.10238
-7.75	-0.10150
-7.68	-0.10059
-7.65	-0.09968
-7.53	-0.09888
-7.39	-0.09806
-7.22	-0.09727
-7.17	-0.09642
-6.98	-0.09556
-6.84	-0.09471
-6.69	-0.09388
-6.54	-0.09303
-6.39	-0.09222
-6.27	-0.09138
-6.11	-0.09058
-6.16	-0.08981
-5.99	-0.08907
-5.84	-0.08825
-5.67	-0.08743
-5.51	-0.08655
-5.35	-0.08569
-5.18	-0.08482
-5.03	-0.08392
-4.87	-0.08305
-4.76	-0.08223
-4.57	-0.08141
-4.43	-0.08059
-4.29	-0.07979
-4.11	-0.07901
-3.96	-0.07819
-3.86	-0.07731
-3.63	-0.07638
-3.44	-0.07552
-3.25	-0.07473
-3.11	-0.07391
-2.88	-0.07313
-2.67	-0.07243
-2.42	-0.07159
-2.21	-0.07073
-1.95	-0.06988
-1.68	-0.06900
-1.32	-0.06808
-1.02	-0.06717
-0.72	-0.06638
-0.45	-0.06554
-0.16	-0.06479
0.18	-0.06394
0.47	-0.06308
0.76	-0.06221
1.12	-0.06138
1.45	-0.06055
1.76	-0.05972
2.12	-0.05889
2.47	-0.05808
2.79	-0.05730
3.14	-0.05656
3.54	-0.05575
3.94	-0.05492
4.34	-0.05406
4.76	-0.05318
5.17	-0.05230
5.62	-0.05136
5.92	-0.05054
6.40	-0.04973
6.80	-0.04890
7.23	-0.04808
7.60	-0.04728
8.00	-0.04651
8.47	-0.04568
9.02	-0.04479
9.57	-0.04386
10.01	-0.04304
10.47	-0.04222
10.99	-0.04140
11.44	-0.04062
11.79	-0.03993
12.23	-0.03910
12.78	-0.03824
13.33	-0.03737
13.95	-0.03650
14.50	-0.03557
15.08	-0.03468
15.64	-0.03387
16.21	-0.03306
16.73	-0.03229
17.40	-0.03142
18.08	-0.03054
18.66	-0.02973
19.30	-0.02889
20.00	-0.02804
20.67	-0.02722
21.36	-0.02640
21.96	-0.02557
22.60	-0.02478
23.24	-0.02405
23.88	-0.02326
24.54	-0.02242
25.34	-0.02155
26.04	-0.02068
26.80	-0.01979
27.68	-0.01886
28.38	-0.01804
29.09	-0.01722
29.96	-0.01639
30.78	-0.01557
31.49	-0.01479
32.19	-0.01404
33.06	-0.01319
33.85	-0.01232
34.75	-0.01142
35.69	-0.01052
36.50	-0.00972
37.39	-0.00890
38.13	-0.00812
38.83	-0.00739
39.72	-0.00658
40.58	-0.00575
41.54	-0.00487
42.42	-0.00401
43.40	-0.00309
44.41	-0.00216
45.23	-0.00137
46.11	-0.00054
47.00	0.00026
47.91	0.00105
48.84	0.00187
49.84	0.00272
50.77	0.00360
51.75	0.00446
52.81	0.00529
53.76	0.00611
54.72	0.00693
55.64	0.00772
56.50	0.00845
57.49	0.00926
58.46	0.01010
59.52	0.01095
60.53	0.01182
61.69	0.01271
62.85	0.01365
63.85	0.01446
64.88	0.01529
65.94	0.01610
66.96	0.01691
68.07	0.01769
69.09	0.01845
70.21	0.01932
71.39	0.02020
72.57	0.02112
73.74	0.02197
74.74	0.02278
75.84	0.02360
76.81	0.02439
77.81	0.02512
78.83	0.02590
79.95	0.02675
81.16	0.02763
82.30	0.02849
83.59	0.02940
84.90	0.03033
86.03	0.03113
87.15	0.03193
88.30	0.03274
89.45	0.03358
90.69	0.03444
91.86	0.03528
93.04	0.03611
94.21	0.03696
95.42	0.03779
96.54	0.03862
97.70	0.03943
98.79	0.04023
99.85	0.04097
101.06	0.04175
102.27	0.04259
103.54	0.04346
104.74	0.04431
106.05	0.04519
107.42	0.04609
108.68	0.04697
109.81	0.04776
110.94	0.04857
112.15	0.04936
113.29	0.05012
114.52	0.05094
115.75	0.05180
117.12	0.05267
118.54	0.05359
119.97	0.05449
121.14	0.05528
122.42	0.05610
123.58	0.05689
124.74	0.05762
125.98	0.05839
127.24	0.05924
128.63	0.06013
130.03	0.06100
131.50	0.06191
132.88	0.06282
134.19	0.06362
135.44	0.06445
136.64	0.06524
137.90	0.06604
139.28	0.06686
140.53	0.06771
142.03	0.06861
143.39	0.06947
144.75	0.07029
146.10	0.07112
147.40	0.07194
148.77	0.07273
149.96	0.07348
151.23	0.07425
152.62	0.07509
153.97	0.07594
155.39	0.07681
156.70	0.07769
158.27	0.07860
159.64	0.07946
160.93	0.08027
162.33	0.08109
163.62	0.08190
165.09	0.08268
166.29	0.08343
167.81	0.08431
169.21	0.08519
170.78	0.08612
172.23	0.08698
173.51	0.08778
174.85	0.08860
176.19	0.08939
177.40	0.09010
178.74	0.09090
180.25	0.09176
181.80	0.09262
183.20	0.09348
184.84	0.09438
186.44	0.09531
187.83	0.09613
189.17	0.09695
190.50	0.09777
191.91	0.09857
193.19	0.09937
194.67	0.10023
196.34	0.10113
197.71	0.10197
199.15	0.10279
200.54	0.10361
202.05	0.10444
203.44	0.10523
204.70	0.10596
206.07	0.10675
207.46	0.10757
208.99	0.10844
210.50	0.10931
212.03	0.11019
213.67	0.11109
215.16	0.11197
216.57	0.11277
218.02	0.11360
219.39	0.11442
220.76	0.11520
222.07	0.11594
223.60	0.11680
225.24	0.11772
226.90	0.11866
228.37	0.11947
229.84	0.12029
231.25	0.12110
232.67	0.12188
233.86	0.12259
235.29	0.12338
236.80	0.12425
238.39	0.12513
239.93	0.12599
241.58	0.12687
243.21	0.12780
244.67	0.12863
246.27	0.12946
247.71	0.13028
249.04	0.13105
250.55	0.13188
252.11	0.13275
253.61	0.13363
255.09	0.13446
256.62	0.13529
258.11	0.13612
259.62	0.13693
261.13	0.13771
262.46	0.13843
263.84	0.13922
265.42	0.14010
267.01	0.14095
268.53	0.14181
270.09	0.14269
271.77	0.14361
273.32	0.14448
274.78	0.14528
276.34	0.14610
277.86	0.14692
279.37	0.14772
280.79	0.14848
282.23	0.14930
283.92	0.15021
285.68	0.15116
287.15	0.15197
288.68	0.15279
290.17	0.15360
291.54	0.15438
292.88	0.15508
294.44	0.15589
296.08	0.15676
297.64	0.15762
299.25	0.15847
300.90	0.15936
302.70	0.16030
304.16	0.16114
305.64	0.16196
307.18	0.16279
308.69	0.16360
310.33	0.16442
311.80	0.16525
313.48	0.16612
315.08	0.16696
316.55	0.16778
318.12	0.16861
319.65	0.16942
321.09	0.17020
322.48	0.17095
323.98	0.17175
325.61	0.17258
327.19	0.17344
328.85	0.17431
330.50	0.17521
332.25	0.17614
333.78	0.17697
335.27	0.17779
336.80	0.17860
338.42	0.17941
339.83	0.18019
341.33	0.18095
342.99	0.18181
344.67	0.18269
346.46	0.18362
348.06	0.18448
349.48	0.18528
351.08	0.18610
352.55	0.18689
353.78	0.18758
355.31	0.18840
357.14	0.18927
358.74	0.19012
360.47	0.19099
362.10	0.19187
363.91	0.19282
365.41	0.19363
366.99	0.19446
368.54	0.19529
370.10	0.19609
371.64	0.19693
373.25	0.19776
374.97	0.19861
376.68	0.19946
378.23	0.20029
379.81	0.20112
381.29	0.20192
382.79	0.20271
384.14	0.20345
385.64	0.20425
387.23	0.20507
388.94	0.20594
390.72	0.20682
392.42	0.20771
394.23	0.20864
395.83	0.20947
397.37	0.21029
399.09	0.21112
400.56	0.21192
402.06	0.21272
403.47	0.21347
405.06	0.21428
406.86	0.21518
408.64	0.21609
410.36	0.21698
411.80	0.21778
413.38	0.21860
414.97	0.21938
416.19	0.22006
417.84	0.22091
419.47	0.22177
421.23	0.22262
422.95	0.22349
424.76	0.22439
426.59	0.22533
428.06	0.22613
429.64	0.22696
431.24	0.22779
432.90	0.22860
434.43	0.22939
435.72	0.23018
437.51	0.23104
439.28	0.23195
440.91	0.23279
442.45	0.23361
444.05	0.23442
445.57	0.23522
447.00	0.23595
448.53	0.23675
450.14	0.23758
451.83	0.23844
453.78	0.23932
455.52	0.24022
457.41	0.24115
459.05	0.24196
460.55	0.24279
462.08	0.24360
463.65	0.24441
465.13	0.24520
466.66	0.24598
468.22	0.24679
470.01	0.24766
471.84	0.24858
473.69	0.24948
475.27	0.25029
476.79	0.25110
478.31	0.25190
479.65	0.25262
481.18	0.25338
482.91	0.25425
484.55	0.25512
486.42	0.25598
488.13	0.25688
489.91	0.25782
491.52	0.25863
493.19	0.25945
494.80	0.26028
496.24	0.26106
497.81	0.26186
499.40	0.26267
501.07	0.26354
502.97	0.26443
504.63	0.26530
506.17	0.26611
507.80	0.26694
509.36	0.26774
510.84	0.26847
512.35	0.26925
514.02	0.27010
515.65	0.27093
517.48	0.27181
519.23	0.27268
521.10	0.27361
522.74	0.27447
524.29	0.27528
525.84	0.27610
527.46	0.27692
529.01	0.27771
530.60	0.27849
532.17	0.27932
533.98	0.28015
535.79	0.28104
537.62	0.28197
539.25	0.28279
540.83	0.28361
542.28	0.28440
543.64	0.28508
545.21	0.28590
546.94	0.28677
548.64	0.28762
550.55	0.28849
552.26	0.28939
554.11	0.29032
555.70	0.29113
557.23	0.29196
558.85	0.29276
560.29	0.29353
561.84	0.29432
563.55	0.29516
565.29	0.29603
567.25	0.29695
568.92	0.29780
570.46	0.29861
572.11	0.29944
573.60	0.30024
575.13	0.30099
576.38	0.30173
578.06	0.30256
579.83	0.30346
581.60	0.30430
583.31	0.30518
585.10	0.30608
586.84	0.30697
588.40	0.30777
590.07	0.30861
591.74	0.30942
593.24	0.31020
594.62	0.31096
596.35	0.31182
598.19	0.31270
600.11	0.31365
601.71	0.31447
603.36	0.31529
604.89	0.31611
606.42	0.31689
607.75	0.31757
609.43	0.31841
611.19	0.31928
612.84	0.32012
614.60	0.32098
616.32	0.32186
618.21	0.32280
619.90	0.32363
621.46	0.32446
623.11	0.32529
624.47	0.32603
626.18	0.32686
627.92	0.32772
629.65	0.32858
631.47	0.32947
633.10	0.33028
634.65	0.33111
636.24	0.33193
637.88	0.33274
639.17	0.33349
640.60	0.33425
642.31	0.33509
643.97	0.33595
645.72	0.33677
647.63	0.33766
649.40	0.33856
651.24	0.33947
652.72	0.34028
654.37	0.34110
655.97	0.34193
657.57	0.34275
659.17	0.34356
660.78	0.34442
662.58	0.34530
664.32	0.34614
666.02	0.34696
667.63	0.34780
669.18	0.34860
670.71	0.34938
671.95	0.35006
673.70	0.35091
675.45	0.35176
677.05	0.35261
678.91	0.35348
680.62	0.35436
682.55	0.35531
684.22	0.35615
685.84	0.35696
687.48	0.35779
688.88	0.35854
690.51	0.35938
692.20	0.36024
694.01	0.36112
695.77	0.36197
697.32	0.36278
698.93	0.36362
700.55	0.36443
702.15	0.36523
703.63	0.36597
705.13	0.36675
706.79	0.36759
708.43	0.36843
710.25	0.36929
711.91	0.37015
713.73	0.37105
715.53	0.37198
717.07	0.37278
718.63	0.37361
720.22	0.37442
721.82	0.37523
723.56	0.37605
725.02	0.37686
726.89	0.37773
728.76	0.37866
730.33	0.37947
732.00	0.38030
733.60	0.38111
734.98	0.38187
736.31	0.38257
738.04	0.38341
739.70	0.38426
741.42	0.38510
743.28	0.38597
744.97	0.38686
746.84	0.38781
748.53	0.38864
750.12	0.38947
751.73	0.39028
753.09	0.39103
754.62	0.39185
756.31	0.39271
758.05	0.39359
759.86	0.39447
761.57	0.39529
763.19	0.39612
764.81	0.39693
766.33	0.39772
767.79	0.39846
769.29	0.39925
770.93	0.40009
772.61	0.40092
774.40	0.40180
776.13	0.40267
778.05	0.40360
779.88	0.40448
781.42	0.40528
783.03	0.40610
784.69	0.40692
786.32	0.40773
787.85	0.40853
789.42	0.40937
791.28	0.41024
793.02	0.41112
794.66	0.41197
796.38	0.41280
797.83	0.41360
799.32	0.41434
800.76	0.41508
802.47	0.41592
804.11	0.41676
805.88	0.41762
807.67	0.41848
809.48	0.41939
811.36	0.42034
812.93	0.42115
814.50	0.42196
816.14	0.42279
817.61	0.42356
819.13	0.42434
820.81	0.42519
822.61	0.42606
824.42	0.42695
826.09	0.42779
827.67	0.42861
829.25	0.42943
830.77	0.43021
832.18	0.43095
833.76	0.43176
835.37	0.43257
837.08	0.43344
839.04	0.43430
840.70	0.43517
842.55	0.43608
844.42	0.43698
845.84	0.43777
847.51	0.43860
849.11	0.43943
850.65	0.44024
852.26	0.44104
853.83	0.44185
855.64	0.44271
857.53	0.44363
859.19	0.44446
860.77	0.44529
862.39	0.44609
863.78	0.44683
865.13	0.44758
866.86	0.44843
868.59	0.44927
870.26	0.45012
872.11	0.45098
873.86	0.45189
875.80	0.45283
877.40	0.45364
879.01	0.45446
880.61	0.45528
882.09	0.45603
883.57	0.45682
885.21	0.45765
887.03	0.45851
888.82	0.45940
890.62	0.46030
892.23	0.46111
893.82	0.46193
895.47	0.46273
896.98	0.46348
898.39	0.46423
900.12	0.46507
901.78	0.46595
903.58	0.46680
905.28	0.46767
907.17	0.46860
908.89	0.46948
910.45	0.47029
912.05	0.47111
913.61	0.47192
915.18	0.47272
916.78	0.47349
918.27	0.47428
920.15	0.47517
922.02	0.47607
923.86	0.47699
925.32	0.47778
926.95	0.47861
928.34	0.47934
929.70	0.48008
931.41	0.48095
932.97	0.48177
934.83	0.48263
936.56	0.48348
938.38	0.48438
940.24	0.48533
941.76	0.48614
943.29	0.48696
944.96	0.48778
946.25	0.48850
947.83	0.48931
949.39	0.49014
951.32	0.49102
953.18	0.49195
954.91	0.49280
956.51	0.49362
958.08	0.49444
959.61	0.49523
960.99	0.49598
962.48	0.49674
964.15	0.49757
965.81	0.49844
967.57	0.49929
969.31	0.50016
971.10	0.50107
972.96	0.50198
974.55	0.50277
976.19	0.50360
977.79	0.50442
979.36	0.50522
980.84	0.50602
982.49	0.50684
984.22	0.50769
986.10	0.50860
987.78	0.50949
989.34	0.51029
990.90	0.51111
992.50	0.51187
993.71	0.51255
995.39	0.51342
997.11	0.51428
998.83	0.51511
1000.60	0.51599
1002.44	0.51691
1004.31	0.51784
1005.78	0.51863
1007.47	0.51946
1008.93	0.52026
1010.42	0.52100
1012.05	0.52181
1013.76	0.52266
1015.51	0.52353
1017.32	0.52445
1019.00	0.52531
1020.64	0.52612
1022.22	0.52695
1023.81	0.52776
1025.24	0.52853
1026.61	0.52924
1028.23	0.53007
1029.93	0.53095
1031.86	0.53179
1033.56	0.53267
1035.35	0.53355
1037.13	0.53446
1038.65	0.53529
1040.26	0.53610
1041.83	0.53692
1043.29	0.53772
1044.95	0.53854
1046.59	0.53937
1048.34	0.54022
1050.14	0.54114
1051.82	0.54198
1053.39	0.54279
1054.98	0.54360
1056.40	0.54434
1057.68	0.54509
1059.39	0.54594
1061.02	0.54676
1062.74	0.54762
1064.53	0.54849
1066.32	0.54938
1068.18	0.55032
1069.75	0.55113
1071.37	0.55196
1072.96	0.55278
1074.29	0.55352
1075.80	0.55431
1077.35	0.55515
1079.26	0.55603
1081.06	0.55695
1082.74	0.55780
1084.31	0.55861
1085.86	0.55944
1087.48	0.56024
1089.02	0.56099
1090.43	0.56174
1092.07	0.56260
1093.68	0.56342
1095.49	0.56429
1097.18	0.56516
1098.95	0.56604
1100.74	0.56695
1102.33	0.56778
1103.95	0.56860
1105.44	0.56943
1107.15	0.57025
1108.73	0.57106
1110.34	0.57189
1112.14	0.57275
1113.85	0.57363
1115.48	0.57447
1117.16	0.57530
1118.69	0.57611
1120.14	0.57688
1121.39	0.57758
1123.09	0.57843
1124.69	0.57925
1126.32	0.58011
1128.25	0.58099
1129.88	0.58187
1131.84	0.58282
1133.35	0.58364
1134.93	0.58446
1136.47	0.58525
1138.00	0.58606
1139.58	0.58690
1141.27	0.58775
1142.98	0.58862
1144.73	0.58947
1146.32	0.59029
1147.98	0.59112
1149.52	0.59193
1151.08	0.59274
1152.56	0.59351
1153.81	0.59424
1155.45	0.59506
1157.15	0.59592
1158.86	0.59679
1160.61	0.59766
1162.30	0.59855
1164.10	0.59947
1165.77	0.60028
1167.29	0.60110
1168.87	0.60194
1170.40	0.60274
1171.83	0.60351
1173.41	0.60431
1175.03	0.60514
1176.93	0.60604
1178.74	0.60698
1180.21	0.60780
1181.71	0.60861
1183.27	0.60940
1184.61	0.61009
1186.18	0.61090
1187.77	0.61174
1189.54	0.61262
1191.22	0.61347
1193.03	0.61436
1194.91	0.61530
1196.53	0.61615
1197.96	0.61696
1199.62	0.61777
1200.96	0.61853
1202.47	0.61934
1204.25	0.62021
1205.93	0.62109
1207.73	0.62197
1209.32	0.62279
1210.91	0.62362
1212.40	0.62444
1213.99	0.62524
1215.40	0.62599
1216.76	0.62674
1218.34	0.62757
1219.91	0.62841
1221.67	0.62930
1223.45	0.63016
1225.33	0.63107
1227.17	0.63198
1228.70	0.63279
1230.07	0.63360
1231.65	0.63442
1233.24	0.63523
1234.71	0.63602
1236.17	0.63683
1237.74	0.63763
1239.59	0.63855
1241.50	0.63948
1243.04	0.64029
1244.59	0.64112
1246.06	0.64192
1247.34	0.64265
1248.70	0.64337
1250.29	0.64424
1252.02	0.64511
1253.79	0.64598
1255.60	0.64687
1257.54	0.64782
1259.14	0.64864
1260.59	0.64946
1262.14	0.65025
1263.48	0.65100
1265.19	0.65187
1266.93	0.65276
1268.58	0.65363
1270.07	0.65445
1271.77	0.65529
1273.38	0.65611
1274.90	0.65694
1276.51	0.65775
1277.82	0.65852
1279.16	0.65925
1280.82	0.66005
1282.51	0.66093
1284.23	0.66180
1285.93	0.66267
1287.70	0.66359
1289.49	0.66449
1291.04	0.66528
1292.54	0.66611
1294.10	0.66694
1295.62	0.66774
1297.08	0.66852
1298.37	0.66930
1300.03	0.67012
1301.83	0.67101
1303.65	0.67193
1305.40	0.67280
1306.86	0.67361
1308.37	0.67442
1309.86	0.67519
1311.22	0.67592
1312.68	0.67671
1314.40	0.67761
1316.06	0.67848
1317.81	0.67936
1319.65	0.68031
1321.36	0.68116
1322.87	0.68196
1324.30	0.68279
1325.74	0.68357
1327.18	0.68437
1328.78	0.68519
1330.44	0.68608
1332.17	0.68696
1333.72	0.68779
1335.31	0.68862
1337.04	0.68944
1338.57	0.69025
1339.99	0.69102
1341.38	0.69175
1342.90	0.69258
1344.59	0.69343
1346.17	0.69430
1347.79	0.69516
1349.64	0.69607
1351.48	0.69699
1352.96	0.69779
1354.43	0.69862
1356.08	0.69943
1357.49	0.70023
1358.94	0.70101
1360.41	0.70178
1361.97	0.70265
1363.77	0.70354
1365.61	0.70447
1367.01	0.70529
1368.74	0.70611
1370.23	0.70693
1371.60	0.70771
1372.93	0.70841
1374.37	0.70922
1376.04	0.71010
1377.83	0.71099
1379.54	0.71186
1381.35	0.71281
1382.98	0.71365
1384.55	0.71446
1385.97	0.71526
1387.57	0.71607
1389.03	0.71690
1390.62	0.71775
1392.39	0.71862
1393.93	0.71946
1395.47	0.72030
1397.11	0.72112
1398.60	0.72195
1400.13	0.72276
1401.61	0.72352
1402.86	0.72426
1404.45	0.72508
1406.04	0.72592
1407.73	0.72680
1409.33	0.72766
1411.02	0.72855
1412.73	0.72947
1414.28	0.73028
1415.86	0.73110
1417.49	0.73190
1419.00	0.73269
1420.39	0.73346
1421.95	0.73428
1423.48	0.73515
1425.18	0.73601
1426.93	0.73694
1428.62	0.73782
1430.01	0.73861
1431.50	0.73943
1433.05	0.74020
1434.35	0.74094
1435.86	0.74170
1437.57	0.74260
1439.13	0.74348
1440.87	0.74436
1442.63	0.74529
1444.16	0.74615
1445.66	0.74695
1447.14	0.74776
1448.74	0.74857
1450.21	0.74936
1451.73	0.75018
1453.32	0.75103
1455.06	0.75194
1456.77	0.75281
1458.19	0.75363
1459.76	0.75445
1461.21	0.75526
1462.57	0.75602
1463.87	0.75677
1465.56	0.75760
1467.08	0.75843
1468.66	0.75929
1470.30	0.76015
1471.93	0.76103
1473.89	0.76197
1475.36	0.76279
1476.87	0.76360
1478.39	0.76443
1479.84	0.76522
1481.26	0.76598
1482.63	0.76676
1484.39	0.76765
1486.05	0.76855
1487.77	0.76948
1489.36	0.77030
1490.76	0.77111
1492.29	0.77194
1493.78	0.77271
1494.95	0.77342
1496.52	0.77423
1498.29	0.77511
1499.83	0.77597
1501.46	0.77683
1503.20	0.77775
1504.97	0.77866
1506.35	0.77946
1507.96	0.78027
1509.40	0.78111
1510.81	0.78189
1512.27	0.78267
1513.98	0.78355
1515.76	0.78448
1517.19	0.78529
1518.69	0.78613
1520.10	0.78694
1521.69	0.78775
1522.97	0.78852
1524.23	0.78925
1525.78	0.79007
1527.30	0.79092
1529.05	0.79179
1530.77	0.79268
1532.52	0.79359
1534.24	0.79447
1535.63	0.79528
1537.12	0.79610
1538.63	0.79693
1539.99	0.79772
1541.35	0.79848
1542.79	0.79928
1544.42	0.80014
1546.18	0.80104
1547.91	0.80199
1549.44	0.80281
1550.90	0.80362
1552.38	0.80442
1553.78	0.80518
1554.82	0.80588
1556.48	0.80673
1558.12	0.80761
1559.64	0.80847
1561.45	0.80934
1563.09	0.81024
1564.80	0.81116
1566.22	0.81195
1567.65	0.81280
1569.12	0.81358
1570.57	0.81437
1572.05	0.81519
1573.76	0.81610
1575.37	0.81697
1576.94	0.81779
1578.43	0.81863
1580.00	0.81944
1581.40	0.82026
1582.73	0.82103
1583.83	0.82171
1585.55	0.82255
1587.15	0.82344
1588.74	0.82429
1590.43	0.82516
1592.06	0.82606
1593.95	0.82698
1595.27	0.82778
1596.74	0.82861
1598.23	0.82944
1599.74	0.83024
1601.10	0.83102
1602.40	0.83178
1604.06	0.83266
1605.74	0.83358
1607.54	0.83450
1609.05	0.83530
1610.62	0.83613
1612.06	0.83692
1613.41	0.83768
1614.63	0.83838
1616.15	0.83925
1617.78	0.84010
1619.30	0.84095
1620.92	0.84183
1622.57	0.84273
1624.33	0.84367
1625.87	0.84446
1627.37	0.84529
1628.93	0.84611
1630.41	0.84693
1631.71	0.84772
1633.33	0.84856
1634.88	0.84946
1636.38	0.85030
1637.96	0.85112
1639.36	0.85194
1640.90	0.85274
1642.32	0.85350
1643.51	0.85424
1645.07	0.85510
1646.58	0.85593
1648.14	0.85677
1649.89	0.85766
1651.51	0.85859
1653.18	0.85949
1654.61	0.86029
1656.05	0.86112
1657.61	0.86194
1659.01	0.86273
1660.29	0.86350
1661.69	0.86429
1663.21	0.86516
1664.91	0.86605
1666.71	0.86700
1668.10	0.86780
1669.63	0.86862
1671.01	0.86943
1672.34	0.87019
1673.54	0.87088
1675.05	0.87173
1676.73	0.87261
1678.27	0.87346
1679.72	0.87433
1681.48	0.87525
1683.15	0.87616
1684.51	0.87696
1685.98	0.87779
1687.52	0.87863
1688.95	0.87942
1690.52	0.88026
1691.97	0.88110
1693.53	0.88196
1695.08	0.88280
1696.53	0.88362
1698.09	0.88444
1699.29	0.88525
1700.69	0.88601
1701.90	0.88675
1703.40	0.88757
1704.98	0.88840
1706.70	0.88929
1708.38	0.89019
1710.19	0.89112
1711.62	0.89197
1713.09	0.89280
1714.62	0.89363
1715.98	0.89444
1717.47	0.89525
1718.78	0.89603
1720.07	0.89679
1721.67	0.89763
1723.34	0.89852
1725.16	0.89944
1726.82	0.90032
1728.08	0.90111
1729.67	0.90192
1730.83	0.90267
1732.01	0.90338
1733.57	0.90425
1735.15	0.90511
1736.69	0.90597
1738.32	0.90684
1739.93	0.90777
1741.57	0.90867
1743.04	0.90946
1744.48	0.91030
1745.97	0.91111
1747.28	0.91191
1748.72	0.91270
1750.11	0.91351
1751.70	0.91439
1753.45	0.91529
1754.94	0.91612
1756.35	0.91693
1757.80	0.91776
1759.09	0.91853
1760.25	0.91925
1761.75	0.92008
1763.20	0.92091
1764.87	0.92178
1766.41	0.92267
1768.05	0.92357
1769.79	0.92449
1771.14	0.92529
1772.66	0.92612
1774.03	0.92693
1775.32	0.92771
1776.56	0.92848
1778.11	0.92932
1779.47	0.93013
1781.07	0.93100
1782.78	0.93191
1784.45	0.93282
1785.73	0.93361
1787.25	0.93443
1788.50	0.93520
1789.54	0.93589
1790.97	0.93671
1792.56	0.93761
1794.23	0.93847
1795.64	0.93933
1797.32	0.94025
1798.97	0.94116
1800.35	0.94196
1802.00	0.94279
1803.40	0.94360
1804.66	0.94436
1806.12	0.94515
1807.58	0.94600
1809.13	0.94687
1810.78	0.94777
1812.27	0.94862
1813.65	0.94944
1815.06	0.95027
1816.43	0.95106
1817.63	0.95179
1819.05	0.95257
1820.71	0.95343
1822.26	0.95428
1823.73	0.95516
1825.48	0.95606
1827.09	0.95699
1828.44	0.95778
1829.91	0.95862
1831.36	0.95943
1832.82	0.96026
1834.21	0.96102
1835.54	0.96181
1837.00	0.96267
1838.54	0.96352
1840.17	0.96442
1841.85	0.96532
1843.19	0.96611
1844.62	0.96694
1845.87	0.96770
1846.94	0.96838
1848.46	0.96925
1850.17	0.97012
1851.60	0.97096
1853.16	0.97184
1854.90	0.97276
1856.42	0.97364
1857.90	0.97446
1859.41	0.97530
1860.71	0.97606
1861.95	0.97681
1863.38	0.97763
1865.02	0.97852
1866.56	0.97939
1868.17	0.98031
1869.65	0.98113
1871.04	0.98195
1872.32	0.98276
1873.69	0.98355
1874.80	0.98428
1876.04	0.98504
1877.62	0.98591
1879.22	0.98679
1880.73	0.98765
1882.30	0.98853
1884.00	0.98944
1885.48	0.99030
1886.80	0.99111
1888.29	0.99194
1889.65	0.99273
1890.98	0.99350
1892.15	0.99427
1893.87	0.99520
1895.51	0.99610
1897.12	0.99699
1898.67	0.99781
1899.96	0.99862
1901.28	0.99943
1902.54	1.00015
1903.70	1.00088
1905.22	1.00176
1906.74	1.00260
1908.24	1.00346
1909.76	1.00433
1911.37	1.00524
1913.06	1.00617
1914.44	1.00696
1916.04	1.00780
1917.40	1.00858
1918.64	1.00932
1920.06	1.01018
1921.58	1.01103
1923.10	1.01192
1924.67	1.01280
1926.02	1.01361
1927.43	1.01444
1928.83	1.01527
1930.27	1.01605
1931.51	1.01679
1932.78	1.01760
1934.33	1.01844
1935.79	1.01928
1937.24	1.02011
1938.94	1.02101
1940.55	1.02193
1942.04	1.02281
1943.42	1.02361
1944.85	1.02444
1946.43	1.02526
1947.88	1.02610
1949.24	1.02692
1950.83	1.02779
1952.16	1.02863
1953.70	1.02947
1955.08	1.03029
1956.54	1.03112
1957.96	1.03192
1959.11	1.03264
1960.30	1.03338
1961.84	1.03426
1963.35	1.03511
1964.87	1.03595
1966.45	1.03684
1968.04	1.03776
1969.61	1.03867
1971.01	1.03946
1972.47	1.04031
1973.71	1.04107
1974.97	1.04183
1976.42	1.04268
1977.98	1.04355
1979.70	1.04446
1981.07	1.04530
1982.39	1.04612
1983.77	1.04694
1985.18	1.04776
1986.49	1.04853
1987.61	1.04926
1988.97	1.05008
1990.41	1.05093
1991.90	1.05176
1993.44	1.05263
1995.13	1.05352
1996.74	1.05444
1998.22	1.05531
1999.62	1.05611
2000.99	1.05693
2002.41	1.05776
2003.85	1.05859
2005.23	1.05941
2006.61	1.06024
2008.14	1.06112
2009.59	1.06198
2011.13	1.06281
2012.48	1.06362
2013.87	1.06443
2014.99	1.06514
2016.15	1.06588
2017.67	1.06675
2019.15	1.06760
2020.59	1.06845
2022.12	1.06933
2023.76	1.07024
2025.44	1.07117
2026.83	1.07196
2028.25	1.07279
2029.49	1.07357
2030.78	1.07434
2032.21	1.07517
2033.69	1.07603
2035.39	1.07694
2036.81	1.07780
2038.16	1.07862
2039.46	1.07944
2040.84	1.08026
2042.19	1.08103
2043.36	1.08176
2044.79	1.08260
2046.10	1.08342
2047.58	1.08425
2049.01	1.08515
2050.65	1.08603
2052.23	1.08696
2053.74	1.08781
2055.09	1.08860
2056.54	1.08944
2057.83	1.09023
2059.27	1.09104
2060.64	1.09187
2062.12	1.09272
2063.68	1.09362
2064.95	1.09447
2066.35	1.09529
2067.73	1.09613
2069.08	1.09692
2070.14	1.09760
2071.51	1.09842
2072.92	1.09926
2074.42	1.10010
2075.95	1.10096
2077.42	1.10183
2079.10	1.10276
2080.67	1.10367
2081.94	1.10446
2083.36	1.10530
2084.55	1.10611
2085.67	1.10685
2086.87	1.10764
2088.39	1.10851
2090.03	1.10940
2091.65	1.11030
2093.00	1.11112
2094.20	1.11194
2095.50	1.11274
2096.48	1.11350
2097.64	1.11426
2099.07	1.11508
2100.36	1.11590
2101.93	1.11678
2103.33	1.11764
2104.81	1.11852
2106.54	1.11946
2108.05	1.12030
2109.41	1.12111
2110.82	1.12194
2112.20	1.12275
2113.44	1.12356
2114.93	1.12438
2116.21	1.12521
2117.85	1.12613
2119.33	1.12697
2120.70	1.12780
2122.06	1.12861
2123.39	1.12941
2124.39	1.13010
2125.69	1.13092
2127.13	1.13176
2128.54	1.13261
2130.01	1.13347
2131.61	1.13435
2133.16	1.13528
2134.62	1.13616
2135.90	1.13697
2137.28	1.13779
2138.65	1.13858
2139.90	1.13933
2141.21	1.14014
2142.62	1.14099
2144.10	1.14187
2145.70	1.14279
2147.18	1.14363
2148.39	1.14444
2149.77	1.14526
2151.01	1.14603
2152.14	1.14676
2153.41	1.14754
2154.93	1.14842
2156.40	1.14929
2157.88	1.15013
2159.47	1.15104
2161.06	1.15199
2162.41	1.15279
2163.73	1.15362
2165.12	1.15444
2166.48	1.15526
2167.75	1.15605
2169.02	1.15680
2170.44	1.15763
2172.02	1.15852
2173.63	1.15944
2175.09	1.16031
2176.37	1.16112
2177.64	1.16193
2178.73	1.16260
2180.12	1.16344
2181.48	1.16427
2182.85	1.16511
2184.29	1.16596
2185.83	1.16684
2187.66	1.16779
2189.19	1.16867
2190.41	1.16946
2191.79	1.17031
2192.93	1.17107
2194.08	1.17181
2195.47	1.17263
2196.85	1.17349
2198.35	1.17440
2199.94	1.17532
2201.17	1.17612
2202.56	1.17695
2203.90	1.17776
2205.13	1.17855
2206.29	1.17930
2207.54	1.18005
2208.85	1.18091
2210.31	1.18178
2211.78	1.18264
2213.25	1.18353
2214.90	1.18446
2216.26	1.18530
2217.59	1.18610
2218.98	1.18693
2220.30	1.18775
2221.66	1.18857
2222.95	1.18937
2224.39	1.19021
2225.87	1.19109
2227.55	1.19198
2228.76	1.19279
2230.06	1.19362
2231.39	1.19442
2232.40	1.19514
2233.51	1.19587
2235.22	1.19677
2236.64	1.19761
2238.02	1.19846
2239.55	1.19936
2241.17	1.20032
2242.59	1.20114
2243.94	1.20196
2245.29	1.20280
2246.46	1.20355
2247.62	1.20431
2249.04	1.20514
2250.49	1.20601
2252.00	1.20689
2253.56	1.20780
2254.93	1.20863
2256.21	1.20945
2257.44	1.21027
2258.80	1.21107
2259.91	1.21182
2260.95	1.21255
2262.53	1.21343
2263.96	1.21428
2265.41	1.21514
2267.02	1.21603
2268.48	1.21693
2269.90	1.21780
2271.18	1.21861
2272.49	1.21943
2273.72	1.22022
2275.07	1.22103
2276.30	1.22185
2277.75	1.22271
2279.17	1.22358
2280.69	1.22447
2282.11	1.22532
2283.44	1.22611
2284.70	1.22690
2285.67	1.22760
2287.04	1.22844
2288.36	1.22926
2289.65	1.23011
2291.19	1.23096
2292.54	1.23183
2294.19	1.23276
2295.65	1.23366
2296.84	1.23446
2298.21	1.23530
2299.38	1.23607
2300.57	1.23682
2301.98	1.23768
2303.41	1.23854
2304.97	1.23945
2306.28	1.24030
2307.62	1.24111
2308.75	1.24194
2309.98	1.24275
2311.17	1.24354
2312.13	1.24428
2313.19	1.24507
2314.42	1.24592
2315.57	1.24675
2316.94	1.24762
2318.43	1.24851
2319.96	1.24943
2321.42	1.25031
2322.72	1.25110
2324.07	1.25193
2325.30	1.25274
2326.59	1.25355
2327.85	1.25436
2329.16	1.25519
2330.68	1.25605
2332.29	1.25696
2333.65	1.25780
2334.94	1.25863
2336.18	1.25943
2337.15	1.26014
2338.29	1.26091
2339.73	1.26176
2340.96	1.26259
2342.35	1.26346
2343.83	1.26433
2345.40	1.26526
2347.06	1.26618
2348.21	1.26696
2349.53	1.26779
2350.67	1.26855
2351.96	1.26936
2353.26	1.27021
2354.60	1.27107
2356.09	1.27196
2357.39	1.27280
2358.78	1.27363
2360.08	1.27445
2361.35	1.27526
2362.57	1.27606
2363.73	1.27680
2364.93	1.27758
2366.11	1.27839
2367.52	1.27925
2368.96	1.28014
2370.35	1.28102
2371.99	1.28192
2373.33	1.28281
2374.54	1.28361
2375.79	1.28443
2377.12	1.28525
2378.36	1.28604
2379.57	1.28680
2381.01	1.28765
2382.31	1.28849
2383.89	1.28941
2385.37	1.29034
2386.48	1.29111
2387.91	1.29194
2388.94	1.29269
2389.93	1.29338
2391.31	1.29422
2392.66	1.29508
2394.02	1.29596
2395.47	1.29683
2397.01	1.29775
2398.52	1.29868
2399.78	1.29948
2401.03	1.30030
2402.13	1.30108
2403.19	1.30180
2404.57	1.30266
2406.17	1.30361
2407.57	1.30447
2408.82	1.30530
2410.21	1.30613
2411.42	1.30695
2412.79	1.30776
2414.02	1.30856
2415.03	1.30929
2416.28	1.31007
2417.54	1.31088
2418.94	1.31174
2420.49	1.31264
2421.95	1.31353
2423.46	1.31446
2424.78	1.31531
2426.00	1.31612
2427.36	1.31693
2428.79	1.31776
2429.94	1.31855
2431.08	1.31933
2432.33	1.32013
2433.60	1.32099
2435.32	1.32194
2436.71	1.32283
2437.95	1.32362
2439.25	1.32445
2440.42	1.32523
2441.37	1.32590
2442.67	1.32670
2444.18	1.32757
2445.67	1.32845
2447.10	1.32932
2448.67	1.33023
2450.19	1.33118
2451.41	1.33198
2452.58	1.33279
2453.63	1.33352
2454.91	1.33430
2456.40	1.33520
2458.06	1.33614
2459.43	1.33697
2460.75	1.33780
2462.02	1.33862
2463.29	1.33945
2464.55	1.34025
2465.83	1.34107
2466.99	1.34183
2468.11	1.34255
2469.32	1.34335
2470.84	1.34426
2472.32	1.34515
2473.80	1.34603
2475.49	1.34697
2476.87	1.34782
2478.14	1.34862
2479.46	1.34944
2480.65	1.35023
2481.81	1.35102
2483.07	1.35182
2484.44	1.35262
2485.71	1.35347
2487.30	1.35438
2488.83	1.35534
2490.06	1.35613
2491.34	1.35694
2492.66	1.35775
2493.80	1.35848
2494.75	1.35920
2496.08	1.36002
2497.71	1.36096
2499.12	1.36183
2500.62	1.36274
2502.08	1.36368
2503.34	1.36448
2504.64	1.36530
2505.79	1.36609
2506.95	1.36685
2508.24	1.36765
2509.63	1.36853
2511.20	1.36946
2512.58	1.37030
2513.80	1.37112
2515.09	1.37195
2516.41	1.37276
2517.65	1.37357
2518.72	1.37433
2519.72	1.37504
2520.96	1.37589
2522.43	1.37675
2524.01	1.37765
2525.53	1.37852
2527.01	1.37946
2528.39	1.38031
2529.57	1.38112
2530.74	1.38194
2532.17	1.38276
2533.24	1.38355
2534.34	1.38430
2535.58	1.38511
2537.04	1.38600
2538.64	1.38693
2540.15	1.38782
2541.27	1.38862
2542.60	1.38944
2543.76	1.39024
2544.82	1.39098
2545.74	1.39169
2547.07	1.39253
2548.66	1.39346
2550.04	1.39434
2551.62	1.39525
2553.21	1.39618
2554.47	1.39698
2555.79	1.39780
2556.90	1.39857
2557.96	1.39933
2559.25	1.40017
2560.67	1.40104
2562.15	1.40197
2563.50	1.40281
2564.72	1.40363
2566.00	1.40446
2567.24	1.40527
2568.46	1.40609
2569.52	1.40684
2570.63	1.40758
2571.99	1.40839
2573.46	1.40926
2574.83	1.41014
2576.27	1.41102
2577.71	1.41195
2579.02	1.41281
2580.43	1.41362
2581.58	1.41443
2582.82	1.41523
2583.98	1.41601
2584.99	1.41676
2586.31	1.41762
2587.83	1.41849
2589.26	1.41940
2590.81	1.42033
2592.00	1.42114
2593.25	1.42195
2594.43	1.42276
2595.47	1.42351
2596.45	1.42422
2597.62	1.42503
2599.17	1.42596
2600.55	1.42683
2602.04	1.42774
2603.59	1.42867
2604.81	1.42946
2606.01	1.43028
2607.19	1.43110
2608.36	1.43187
2609.54	1.43267
2610.79	1.43351
2612.33	1.43440
2613.79	1.43532
2614.93	1.43613
2616.19	1.43696
2617.25	1.43777
2618.48	1.43858
2619.52	1.43931
2620.65	1.44007
2622.09	1.44091
2623.28	1.44175
2624.72	1.44263
2626.11	1.44352
2627.67	1.44446
2629.09	1.44532
2630.17	1.44611
2631.53	1.44694
2632.74	1.44775
2633.91	1.44854
2634.98	1.44928
2636.28	1.45010
2637.77	1.45100
2639.20	1.45190
2640.73	1.45284
2641.89	1.45362
2643.13	1.45445
2644.33	1.45525
2645.35	1.45599
2646.29	1.45670
2647.67	1.45755
2649.10	1.45845
2650.51	1.45930
2651.97	1.46018
2653.56	1.46112
2654.89	1.46199
2656.10	1.46279
2657.29	1.46360
2658.45	1.46442
2659.70	1.46520
2660.87	1.46599
2662.35	1.46692
2663.87	1.46783
2665.00	1.46863
2666.28	1.46945
2667.62	1.47028
2668.88	1.47107
2669.97	1.47181
2670.98	1.47256
2672.30	1.47338
2673.58	1.47425
2674.94	1.47515
2676.53	1.47604
2677.96	1.47697
2679.16	1.47780
2680.40	1.47863
2681.56	1.47944
2682.70	1.48025
2683.98	1.48104
2684.97	1.48179
2686.34	1.48260
2687.75	1.48352
2689.30	1.48445
2690.70	1.48534
2691.81	1.48614
2692.99	1.48694
2694.12	1.48775
2695.01	1.48845
2696.01	1.48917
2697.42	1.49008
2698.92	1.49096
2700.22	1.49180
2701.51	1.49269
2703.00	1.49362
2704.41	1.49448
2705.57	1.49528
2706.75	1.49613
2707.91	1.49689
2709.01	1.49766
2710.22	1.49849
2711.63	1.49940
2713.09	1.50031
2714.21	1.50112
2715.52	1.50196
2716.75	1.50276
2718.10	1.50358
2719.01	1.50429
2719.98	1.50500
2721.43	1.50590
2722.76	1.50680
2724.01	1.50763
2725.50	1.50853
2726.91	1.50944
2728.32	1.51031
2729.45	1.51111
2730.64	1.51194
2731.90	1.51275
2733.15	1.51357
2734.16	1.51432
2735.29	1.51511
2736.74	1.51602
2738.17	1.51695
2739.55	1.51783
2740.70	1.51863
2741.93	1.51945
2743.09	1.52025
2744.01	1.52095
2745.02	1.52170
2746.46	1.52259
2747.77	1.52345
2749.21	1.52430
2750.51	1.52518
2751.93	1.52611
2753.28	1.52698
2754.37	1.52779
2755.28	1.52862
2755.73	1.52944
2756.91	1.53024
2757.84	1.53104
2759.06	1.53190
2760.15	1.53282
2761.25	1.53363
2762.47	1.53446
2763.57	1.53527
2764.64	1.53605
2765.66	1.53680
2766.74	1.53758
2767.99	1.53843
2769.16	1.53927
2770.38	1.54012
2771.64	1.54103
[truncated: 3,943 more rows]
