# Supplementary material for: Characterisation of the mechanical and fracture properties of a uni-weave carbon fibre/epoxy non-crimp fabric composite
Source: Data Brief. 2016 Jan 15;6:680–95. doi: 10.1016/j.dib.2016.01.010 (PMC4773377; doi:10.1016/j.dib.2016.01.010)
Supplement: Supplementary file 1 — Supplementary material [file mmc1.zip › Supplementary_material/specimen_cx1.csv]

Stress (MPa)	Longitudinal strain gauge 1 (%)	Longitudinal strain gauge 1 (%)	Average longitudinal strain (%)
-11.044	-0.01164	-0.01210	-0.01187
-16.031	-0.01197	-0.01146	-0.01171
-23.156	-0.01968	-0.02181	-0.02074
-31.528	-0.01968	-0.02116	-0.02042
-39.900	-0.03073	-0.03281	-0.03177
-45.957	-0.03073	-0.03281	-0.03177
-51.657	-0.03910	-0.04057	-0.03983
-56.822	-0.03910	-0.04122	-0.04016
-63.235	-0.04647	-0.04963	-0.04805
-69.113	-0.04647	-0.04930	-0.04788
-76.060	-0.05618	-0.05901	-0.05759
-82.651	-0.05584	-0.05868	-0.05726
-89.598	-0.06555	-0.07065	-0.06810
-94.585	-0.06589	-0.07001	-0.06795
-99.217	-0.07359	-0.07842	-0.07600
-105.451	-0.07359	-0.07842	-0.07600
-109.904	-0.07995	-0.08650	-0.08323
-115.604	-0.08029	-0.08650	-0.08340
-122.908	-0.08866	-0.09621	-0.09244
-132.704	-0.08866	-0.09653	-0.09260
-137.158	-0.10038	-0.10850	-0.10444
-142.501	-0.10072	-0.10850	-0.10461
-148.914	-0.10541	-0.11432	-0.10986
-153.011	-0.10607	-0.11465	-0.11036
-159.067	-0.11411	-0.12306	-0.11859
-164.411	-0.11378	-0.12306	-0.11842
-170.467	-0.12148	-0.13212	-0.12680
-176.880	-0.12181	-0.13179	-0.12680
-181.867	-0.13086	-0.14150	-0.13618
-187.033	-0.13019	-0.14117	-0.13568
-192.555	-0.13822	-0.14991	-0.14407
-197.899	-0.13889	-0.14991	-0.14440
-204.490	-0.14626	-0.15864	-0.15245
-210.190	-0.14626	-0.15864	-0.15245
-216.602	-0.15530	-0.16738	-0.16134
-222.659	-0.15564	-0.16738	-0.16151
-226.399	-0.16233	-0.17579	-0.16906
-230.496	-0.16200	-0.17579	-0.16889
-234.949	-0.16903	-0.18129	-0.17516
-240.115	-0.16903	-0.18193	-0.17548
-245.637	-0.17573	-0.18808	-0.18190
-249.556	-0.17606	-0.18743	-0.18175
-254.009	-0.18276	-0.19584	-0.18930
-259.709	-0.18243	-0.19584	-0.18914
-267.546	-0.19147	-0.20587	-0.19867
-273.068	-0.19180	-0.20587	-0.19884
-278.412	-0.20051	-0.21396	-0.20723
-283.578	-0.20085	-0.21428	-0.20756
-287.853	-0.20788	-0.22140	-0.21464
-293.019	-0.20788	-0.22172	-0.21480
-299.787	-0.21592	-0.22981	-0.22286
-306.022	-0.21592	-0.22981	-0.22286
-309.584	-0.22362	-0.23660	-0.23011
-312.434	-0.22362	-0.23725	-0.23043
-315.997	-0.22931	-0.24372	-0.23651
-322.053	-0.22898	-0.24340	-0.23619
-327.219	-0.23701	-0.25148	-0.24425
-334.522	-0.23701	-0.25148	-0.24425
-338.263	-0.24371	-0.25925	-0.25148
-341.647	-0.24438	-0.25925	-0.25181
-346.457	-0.25141	-0.26701	-0.25921
-351.444	-0.25141	-0.26669	-0.25905
-355.897	-0.25778	-0.27316	-0.26547
-360.172	-0.25778	-0.27283	-0.26530
-363.022	-0.26414	-0.27833	-0.27123
-368.366	-0.26414	-0.27866	-0.27140
-375.848	-0.27351	-0.28933	-0.28142
-380.123	-0.27351	-0.28933	-0.28142
-383.329	-0.27854	-0.29451	-0.28652
-386.891	-0.27820	-0.29451	-0.28635
-390.276	-0.28088	-0.29612	-0.28850
-396.154	-0.28423	-0.30001	-0.29212
-398.826	-0.28356	-0.29968	-0.29162
-403.992	-0.29026	-0.30648	-0.29837
-408.267	-0.29026	-0.30680	-0.29853
-411.473	-0.29662	-0.31327	-0.30494
-415.036	-0.29662	-0.31327	-0.30494
-418.954	-0.30164	-0.31909	-0.31037
-422.517	-0.30198	-0.31941	-0.31070
-427.504	-0.30734	-0.32394	-0.31564
-431.601	-0.30700	-0.32427	-0.31563
-436.945	-0.31504	-0.33235	-0.32370
-442.645	-0.31470	-0.33171	-0.32321
-444.605	-0.32207	-0.34076	-0.33142
-449.948	-0.32207	-0.34044	-0.33126
-452.264	-0.32777	-0.34562	-0.33669
-457.608	-0.32710	-0.34562	-0.33636
-460.458	-0.33245	-0.35176	-0.34211
-464.377	-0.33212	-0.35112	-0.34162
-469.899	-0.34049	-0.35953	-0.35001
-472.392	-0.33982	-0.35953	-0.34967
-476.846	-0.34518	-0.36406	-0.35462
-480.230	-0.34484	-0.36406	-0.35445
-484.505	-0.35054	-0.37117	-0.36085
-488.780	-0.35054	-0.37085	-0.36069
-491.452	-0.35690	-0.37700	-0.36695
-494.124	-0.35690	-0.37667	-0.36679
-498.577	-0.36125	-0.38249	-0.37187
-501.249	-0.36159	-0.38282	-0.37220
-503.386	-0.36628	-0.38702	-0.37665
-506.058	-0.36594	-0.38670	-0.37632
-508.908	-0.36929	-0.39091	-0.38010
-513.362	-0.36929	-0.39091	-0.38010
-518.527	-0.37532	-0.39705	-0.38618
-523.515	-0.37465	-0.39705	-0.38585
-527.077	-0.38269	-0.40482	-0.39375
-530.105	-0.38202	-0.40449	-0.39325
-531.887	-0.38603	-0.40837	-0.39720
-534.915	-0.38603	-0.40870	-0.39737
-536.696	-0.39005	-0.41161	-0.40083
-538.477	-0.39039	-0.41226	-0.40132
-541.149	-0.39340	-0.41549	-0.40445
-545.424	-0.39374	-0.41581	-0.40477
-551.481	-0.40043	-0.42422	-0.41233
-555.221	-0.40043	-0.42422	-0.41233
-555.756	-0.40445	-0.42843	-0.41644
-557.181	-0.40479	-0.42843	-0.41661
-558.071	-0.40747	-0.43005	-0.41876
-560.031	-0.40713	-0.43069	-0.41891
-560.743	-0.40780	-0.43263	-0.42022
-564.840	-0.40814	-0.43263	-0.42039
-567.512	-0.41282	-0.43813	-0.42548
-569.471	-0.41316	-0.43781	-0.42549
-570.896	-0.41617	-0.44202	-0.42909
-573.034	-0.41684	-0.44234	-0.42959
-576.240	-0.41986	-0.44687	-0.43336
-579.268	-0.41919	-0.44719	-0.43319
-582.118	-0.42455	-0.45172	-0.43813
-585.859	-0.42455	-0.45204	-0.43829
-586.928	-0.42689	-0.45560	-0.44125
-586.215	-0.42689	-0.45625	-0.44157
-587.284	-0.42756	-0.45657	-0.44207
-588.353	-0.42722	-0.45625	-0.44174
-589.065	-0.42957	-0.45884	-0.44420
-589.956	-0.42890	-0.45916	-0.44403
-591.025	-0.43057	-0.46240	-0.44648
-26.897	-0.43091	-0.46207	-0.44649
0.178	-0.11210	0.02283	-0.04463
0.356	-0.11210	0.02219	-0.04496
0.891	-0.11177	0.02283	-0.04447
1.247	-0.11110	0.02251	-0.04429
0.000	-0.11110	0.02348	-0.04381
0.534	-0.11009	0.02283	-0.04363
0.891	-0.11076	0.02316	-0.04380
1.069	-0.11076	0.02283	-0.04396
0.713	-0.11076	0.02283	-0.04396
0.891	-0.11009	0.02348	-0.04331
1.247	-0.11043	0.02348	-0.04347
0.713	-0.11076	0.02380	-0.04348
0.356	-0.11110	0.02413	-0.04349
-0.356	-0.11009	0.02445	-0.04282
0.891	-0.11009	0.02413	-0.04298
0.000	-0.11076	0.02348	-0.04364
0.713	-0.11076	0.02316	-0.04380
0.713	-0.11076	0.02413	-0.04332
0.534	-0.11076	0.02413	-0.04332
0.713	-0.11076	0.02380	-0.04348
0.713	-0.11076	0.02413	-0.04332
0.713	-0.11009	0.02316	-0.04347
1.247	-0.10976	0.02348	-0.04314
1.247	-0.10976	0.02445	-0.04265
1.069	-0.10976	0.02413	-0.04282
0.534	-0.11076	0.02348	-0.04364
0.356	-0.11043	0.02380	-0.04331
0.000	-1.63480	-1.57810	-1.60645
0.000	-1.63480	-1.57810	-1.60645
