# Supplementary material for: Characterisation of the mechanical and fracture properties of a uni-weave carbon fibre/epoxy non-crimp fabric composite
Source: Data Brief. 2016 Jan 15;6:680–95. doi: 10.1016/j.dib.2016.01.010 (PMC4773377; doi:10.1016/j.dib.2016.01.010)
Supplement: Supplementary file 1 — Supplementary material [file mmc1.zip › Supplementary_material/specimen_cx2.csv]

Stress (MPa)	Longitudinal strain gauge 1 (%)	Longitudinal strain gauge 1 (%)	Average longitudinal strain (%)
-0.889	-0.00725	-0.00189	-0.00457
-1.600	-0.00659	-0.00157	-0.00408
-2.311	-0.00659	-0.00286	-0.00472
-4.800	-0.00659	-0.00318	-0.00489
-8.710	-0.00923	-0.00803	-0.00863
-14.399	-0.00923	-0.00803	-0.00863
-21.154	-0.01749	-0.01837	-0.01793
-28.087	-0.01815	-0.01837	-0.01826
-34.131	-0.02575	-0.02935	-0.02755
-41.419	-0.02575	-0.02935	-0.02755
-48.529	-0.03467	-0.03969	-0.03718
-59.551	-0.035	-0.03937	-0.03718
-69.328	-0.04822	-0.05584	-0.05203
-75.550	-0.04789	-0.05649	-0.05219
-83.371	-0.05813	-0.0678	-0.06296
-91.193	-0.05846	-0.06812	-0.06329
-98.126	-0.06771	-0.07975	-0.07373
-103.992	-0.06771	-0.07943	-0.07357
-110.925	-0.0763	-0.09106	-0.08368
-119.279	-0.07663	-0.09106	-0.08384
-125.146	-0.08654	-0.10172	-0.09413
-130.123	-0.08621	-0.10204	-0.09413
-136.167	-0.0948	-0.11173	-0.10327
-143.989	-0.0948	-0.11173	-0.10327
-151.277	-0.10505	-0.12272	-0.11388
-158.387	-0.10471	-0.12304	-0.11388
-164.609	-0.11463	-0.13435	-0.12449
-172.431	-0.11463	-0.13435	-0.12449
-178.297	-0.12355	-0.14339	-0.13347
-183.985	-0.12322	-0.14372	-0.13347
-189.141	-0.13148	-0.15244	-0.14196
-194.651	-0.13082	-0.15212	-0.14147
-200.340	-0.13908	-0.16084	-0.14996
-205.139	-0.13908	-0.16019	-0.14963
-214.739	-0.13908	-0.16019	-0.14963
-223.804	-0.15031	-0.17279	-0.16155
-230.737	-0.15031	-0.17247	-0.16139
-235.892	-0.1622	-0.18539	-0.1738
-240.336	-0.16154	-0.18507	-0.17331
-245.314	-0.16815	-0.19185	-0.18
-251.180	-0.16815	-0.19121	-0.17968
-257.580	-0.17707	-0.2009	-0.18898
-262.912	-0.17674	-0.20058	-0.18866
-267.712	-0.18467	-0.2093	-0.19698
-272.689	-0.18467	-0.20898	-0.19682
-279.622	-0.19194	-0.2177	-0.20482
-286.555	-0.19161	-0.21705	-0.20433
-293.310	-0.20251	-0.22998	-0.21624
-299.176	-0.20251	-0.22998	-0.21624
-305.220	-0.21077	-0.23838	-0.22457
-310.553	-0.21011	-0.23838	-0.22424
-315.175	-0.21837	-0.24807	-0.23322
-321.574	-0.21837	-0.24742	-0.23289
-325.308	-0.22564	-0.25614	-0.24089
-330.996	-0.22531	-0.25647	-0.24089
-336.151	-0.23257	-0.2639	-0.24824
-341.840	-0.23291	-0.2639	-0.2484
-348.239	-0.23951	-0.27262	-0.25607
-356.772	-0.23951	-0.27165	-0.25558
-362.993	-0.25075	-0.28716	-0.26895
-366.193	-0.25108	-0.28748	-0.26928
-370.104	-0.25702	-0.29265	-0.27484
-374.015	-0.25636	-0.29265	-0.27451
-377.570	-0.26165	-0.29847	-0.28006
-383.081	-0.26132	-0.29879	-0.28005
-387.169	-0.2676	-0.30654	-0.28707
-394.102	-0.2676	-0.30622	-0.28691
-399.079	-0.27619	-0.3172	-0.29669
-404.946	-0.27586	-0.3172	-0.29653
-410.101	-0.28345	-0.32625	-0.30485
-415.434	-0.28312	-0.32657	-0.30485
-419.878	-0.28973	-0.3353	-0.31251
-423.966	-0.2894	-0.33497	-0.31219
-429.122	-0.29667	-0.34273	-0.3197
-433.388	-0.29667	-0.34305	-0.31986
-435.521	-0.3003	-0.34919	-0.32475
-439.787	-0.30063	-0.34886	-0.32475
-445.298	-0.30592	-0.3563	-0.33111
-450.986	-0.30592	-0.35597	-0.33095
-457.386	-0.31352	-0.36663	-0.34008
-465.030	-0.31385	-0.36663	-0.34024
-468.941	-0.32145	-0.37729	-0.34937
-471.429	-0.32145	-0.37729	-0.34937
-474.985	-0.32574	-0.38408	-0.35491
-477.473	-0.32541	-0.38376	-0.35458
-481.384	-0.32971	-0.38828	-0.35899
-485.473	-0.32905	-0.38893	-0.35899
-488.850	-0.33499	-0.397	-0.366
-493.294	-0.33466	-0.39636	-0.36551
-498.983	-0.34226	-0.40443	-0.37335
-504.493	-0.34193	-0.40508	-0.37351
-510.004	-0.3492	-0.41348	-0.38134
-515.337	-0.3492	-0.41445	-0.38182
-517.648	-0.35449	-0.4222	-0.38834
-521.203	-0.35449	-0.42252	-0.38851
-525.469	-0.35911	-0.42866	-0.39389
-529.558	-0.35911	-0.42866	-0.39389
-534.002	-0.36506	-0.43642	-0.40074
-539.157	-0.36506	-0.43706	-0.40106
-542.890	-0.37002	-0.44417	-0.40709
-546.623	-0.37035	-0.44385	-0.4071
-551.423	-0.3753	-0.45257	-0.41394
-556.578	-0.37563	-0.45257	-0.4141
-562.444	-0.38257	-0.46323	-0.4229
-564.755	-0.3829	-0.46355	-0.42323
-567.955	-0.38587	-0.46905	-0.42746
-569.733	-0.3862	-0.46905	-0.42763
-573.110	-0.38554	-0.46937	-0.42746
-576.843	-0.38951	-0.47518	-0.43235
-581.643	-0.38984	-0.47486	-0.43235
-587.331	-0.39546	-0.48358	-0.43952
-591.242	-0.39513	-0.48391	-0.43952
-594.619	-0.40008	-0.49134	-0.44571
-597.997	-0.40008	-0.49166	-0.44587
-601.908	-0.40504	-0.49909	-0.45206
-605.463	-0.40471	-0.49877	-0.45174
-609.907	-0.41065	-0.50749	-0.45907
-613.285	-0.40966	-0.50749	-0.45858
-615.951	-0.41396	-0.51428	-0.46412
-618.795	-0.41396	-0.51428	-0.46412
-624.839	-0.41759	-0.52203	-0.46981
-630.883	-0.41759	-0.52171	-0.46965
-634.439	-0.42486	-0.53334	-0.4791
-637.105	-0.42519	-0.53334	-0.47926
-640.483	-0.42717	-0.53947	-0.48332
-644.393	-0.4275	-0.5398	-0.48365
-649.015	-0.43213	-0.54755	-0.48984
-652.393	-0.43213	-0.5482	-0.49016
-655.770	-0.43609	-0.55627	-0.49618
-658.437	-0.43609	-0.55627	-0.49618
-661.281	-0.43874	-0.56274	-0.50074
-665.192	-0.43907	-0.56338	-0.50122
-668.391	-0.4427	-0.56984	-0.50627
-673.191	-0.44303	-0.56984	-0.50644
-677.991	-0.44766	-0.5805	-0.51408
-682.257	-0.44766	-0.57986	-0.51376
-685.101	-0.45129	-0.5889	-0.5201
-687.590	-0.45162	-0.58858	-0.5201
-690.967	-0.45426	-0.59504	-0.52465
-693.101	-0.45459	-0.59569	-0.52514
-695.945	-0.45724	-0.60215	-0.52969
-698.611	-0.45658	-0.60247	-0.52952
-703.233	-0.45988	-0.60926	-0.53457
-37.686	-0.45955	-0.60926	-0.5344
-5.333	-0.20218	-0.18992	-0.19605
-3.733	-0.20185	-0.19056	-0.19621
-3.378	-0.20251	-0.19476	-0.19864
-4.089	-0.20284	-0.19476	-0.1988
-4.089	-0.2035	-0.19735	-0.20042
-3.911	-0.20317	-0.19735	-0.20026
-4.089	-0.20416	-0.19767	-0.20092
-3.555	-0.20416	-0.19864	-0.2014
-4.266	-0.20449	-0.19928	-0.20189
-3.378	-0.20449	-0.19928	-0.20189
-3.911	-0.2035	-0.19864	-0.20107
-3.733	-0.20383	-0.19896	-0.2014
-3.555	-0.2035	-0.19864	-0.20107
-4.089	-0.2035	-0.19864	-0.20107
-3.911	-0.2035	-0.19961	-0.20155
-4.089	-0.20317	-0.19832	-0.20074
-4.089	-0.20383	-0.19864	-0.20123
-4.444	-0.20317	-0.19896	-0.20107
-4.089	-0.2035	-0.19832	-0.20091
-4.089	-0.20317	-0.19864	-0.2009
-4.089	-0.20284	-0.19864	-0.20074
-3.555	-0.20251	-0.19864	-0.20057
-4.089	-0.20317	-0.19832	-0.20074
-3.911	-0.20317	-0.19832	-0.20074
-3.555	-0.2035	-0.19864	-0.20107
-4.444	-0.20317	-0.19864	-0.2009
-4.444	-0.20383	-0.19864	-0.20123
-3.733	-0.2035	-0.19832	-0.20091
-4.266	-0.20251	-0.19799	-0.20025
-4.800	-0.20284	-0.19799	-0.20042
-3.911	-0.2035	-0.19799	-0.20075
-3.733	-0.20317	-0.19896	-0.20107
-3.911	-0.20317	-0.19864	-0.2009
-3.733	-0.20251	-0.19864	-0.20057
-3.911	-0.20251	-0.19832	-0.20041
-3.733	-0.20284	-0.19799	-0.20042
-3.555	-0.20218	-0.19864	-0.20041
-4.444	-0.20251	-0.19864	-0.20057
-3.911	-0.20284	-0.19832	-0.20058
-4.444	-0.20284	-0.19832	-0.20058
-3.733	-0.20251	-0.19864	-0.20057
-3.555	-0.20251	-0.19896	-0.20074
-3.733	-0.20284	-0.19864	-0.20074
-4.622	-0.20251	-0.19832	-0.20041
-3.022	-0.20251	-0.19896	-0.20074
-4.089	-0.20218	-0.19799	-0.20009
0.000	-1.61623	-1.57458	-1.59541
0.000	-1.61623	-1.57458	-1.59541
