# Supplementary material for: Characterisation of the mechanical and fracture properties of a uni-weave carbon fibre/epoxy non-crimp fabric composite
Source: Data Brief. 2016 Jan 15;6:680–95. doi: 10.1016/j.dib.2016.01.010 (PMC4773377; doi:10.1016/j.dib.2016.01.010)
Supplement: Supplementary file 1 — Supplementary material [file mmc1.zip › Supplementary_material/specimen_cx3.csv]

Stress (MPa)	Longitudinal strain gauge 1 (%)	Longitudinal strain gauge 1 (%)	Average longitudinal strain (%)
-78.970	-0.06644	-0.05482	-0.06063
-85.031	-0.06644	-0.05482	-0.06063
-91.265	-0.07602	-0.06525	-0.07063
-97.673	-0.07569	-0.06558	-0.07063
-103.907	-0.08394	-0.07373	-0.07883
-111.354	-0.08394	-0.07373	-0.07883
-116.723	-0.09452	-0.08318	-0.08885
-122.957	-0.09485	-0.08350	-0.08918
-127.460	-0.10245	-0.09035	-0.09640
-133.348	-0.10211	-0.09067	-0.09639
-139.409	-0.11103	-0.09719	-0.10411
-144.431	-0.11103	-0.09752	-0.10428
-151.012	-0.11962	-0.10502	-0.11232
-158.459	-0.11929	-0.10567	-0.11248
-164.866	-0.13020	-0.11479	-0.12250
-172.313	-0.13020	-0.11447	-0.12233
-179.413	-0.14275	-0.12425	-0.13350
-183.743	-0.14275	-0.12457	-0.13366
-187.206	-0.14837	-0.13011	-0.13924
-192.921	-0.14870	-0.12979	-0.13924
-197.943	-0.15729	-0.13761	-0.14745
-202.966	-0.15729	-0.13761	-0.14745
-208.334	-0.16588	-0.14478	-0.15533
-215.088	-0.16588	-0.14478	-0.15533
-224.093	-0.17711	-0.15456	-0.16583
-229.808	-0.17744	-0.15456	-0.16600
-235.696	-0.18603	-0.16173	-0.17388
-241.238	-0.18603	-0.16140	-0.17372
-247.646	-0.19561	-0.17118	-0.18340
-252.495	-0.19594	-0.17086	-0.18340
-256.997	-0.20387	-0.17770	-0.19078
-261.327	-0.20387	-0.17770	-0.19078
-267.561	-0.21180	-0.18487	-0.19833
-273.969	-0.21180	-0.18455	-0.19817
-279.511	-0.22204	-0.19335	-0.20769
-285.572	-0.22204	-0.19302	-0.20753
-291.287	-0.23129	-0.20215	-0.21672
-296.482	-0.23129	-0.20117	-0.21623
-300.812	-0.23889	-0.20834	-0.22361
-307.566	-0.23889	-0.20834	-0.22361
-313.627	-0.24814	-0.21681	-0.23248
-317.956	-0.24814	-0.21649	-0.23231
-323.844	-0.25640	-0.22333	-0.23987
-329.213	-0.25673	-0.22333	-0.24003
-335.447	-0.26532	-0.23148	-0.24840
-342.375	-0.26598	-0.23181	-0.24889
-349.302	-0.27622	-0.24093	-0.25858
-353.804	-0.27622	-0.24028	-0.25825
-358.134	-0.28217	-0.24615	-0.26416
-361.944	-0.28250	-0.24615	-0.26432
-368.178	-0.29175	-0.25332	-0.27253
-373.547	-0.29142	-0.25299	-0.27221
-378.569	-0.30034	-0.26179	-0.28107
-382.206	-0.30034	-0.26179	-0.28107
-387.574	-0.30761	-0.26733	-0.28747
-395.367	-0.30694	-0.26733	-0.28714
-401.082	-0.31917	-0.27744	-0.29830
-405.585	-0.31884	-0.27711	-0.29798
-410.261	-0.32445	-0.28265	-0.30355
-414.244	-0.32478	-0.28298	-0.30388
-419.439	-0.33403	-0.29015	-0.31209
-424.288	-0.33437	-0.29015	-0.31226
-428.964	-0.34097	-0.29634	-0.31866
-434.679	-0.34163	-0.29634	-0.31899
-440.047	-0.35022	-0.30417	-0.32719
-445.762	-0.35022	-0.30449	-0.32736
-450.785	-0.35022	-0.30449	-0.32736
-455.807	-0.35980	-0.31231	-0.33606
-459.963	-0.36013	-0.31199	-0.33606
-463.946	-0.36740	-0.31786	-0.34263
-469.142	-0.36707	-0.31818	-0.34263
-474.337	-0.37401	-0.32405	-0.34903
-477.627	-0.37434	-0.32405	-0.34919
-483.515	-0.38161	-0.33220	-0.35690
-488.364	-0.38194	-0.33187	-0.35690
-493.040	-0.38954	-0.33839	-0.36396
-497.889	-0.38954	-0.33806	-0.36380
-502.565	-0.39747	-0.34458	-0.37102
-509.665	-0.39714	-0.34360	-0.37037
-512.783	-0.40573	-0.35143	-0.37858
-516.766	-0.40573	-0.35143	-0.37858
-520.056	-0.41068	-0.35697	-0.38382
-523.520	-0.41101	-0.35729	-0.38415
-528.715	-0.41828	-0.36349	-0.39088
-532.179	-0.41894	-0.36349	-0.39121
-537.547	-0.42456	-0.36968	-0.39712
-545.860	-0.42522	-0.36968	-0.39745
-551.055	-0.43546	-0.37946	-0.40746
-553.826	-0.43546	-0.37978	-0.40762
-557.982	-0.44306	-0.38630	-0.41468
-561.446	-0.44306	-0.38598	-0.41452
-564.563	-0.44801	-0.39087	-0.41944
-567.334	-0.44801	-0.39054	-0.41928
-571.490	-0.45462	-0.39673	-0.42568
-575.127	-0.45495	-0.39673	-0.42584
-578.764	-0.45858	-0.40227	-0.43043
-57.669	-0.45858	-0.40162	-0.43010
-2.251	-0.16786	-0.32568	-0.24677
0.693	-0.16753	-0.32503	-0.24628
0.520	-0.16621	-0.32763	-0.24692
0.693	-0.16654	-0.32731	-0.24692
0.520	-0.16654	-0.32796	-0.24725
1.212	-0.16687	-0.32829	-0.24758
0.866	-0.16621	-0.32829	-0.24725
1.039	-0.16654	-0.32829	-0.24741
0.866	-0.16687	-0.32796	-0.24741
0.520	-0.16687	-0.32763	-0.24725
1.039	-0.16621	-0.32763	-0.24692
0.693	-0.16621	-0.32731	-0.24676
0.520	-0.16654	-0.32731	-0.24692
0.866	-0.16687	-0.32698	-0.24692
0.693	-0.16555	-0.32731	-0.24643
0.693	-0.16621	-0.32698	-0.24659
1.039	-0.16588	-0.32731	-0.24659
0.866	-0.16588	-0.32698	-0.24643
0.346	-0.16555	-0.32731	-0.24643
0.866	-0.16522	-0.32763	-0.24642
0.520	-0.16555	-0.32698	-0.24626
0.520	-0.16555	-0.32731	-0.24643
0.866	-0.16555	-0.32698	-0.24626
0.693	-0.16555	-0.32633	-0.24594
0.520	-0.16588	-0.32666	-0.24627
0.346	-0.16555	-0.32633	-0.24594
0.866	-0.16588	-0.32666	-0.24627
0.173	-0.16555	-0.32633	-0.24594
0.866	-0.16555	-0.32666	-0.24610
1.212	-0.16588	-0.32666	-0.24627
0.173	-0.16555	-0.32633	-0.24594
0.173	-0.16588	-0.32633	-0.24610
0.693	-0.16588	-0.32633	-0.24610
0.000	-0.16522	-0.32666	-0.24594
0.346	-0.16489	-0.32600	-0.24544
0.346	-0.16489	-0.32600	-0.24544
0.346	-0.16588	-0.32698	-0.24643
