# Supplementary material for: Characterisation of the mechanical and fracture properties of a uni-weave carbon fibre/epoxy non-crimp fabric composite
Source: Data Brief. 2016 Jan 15;6:680–95. doi: 10.1016/j.dib.2016.01.010 (PMC4773377; doi:10.1016/j.dib.2016.01.010)
Supplement: Supplementary file 1 — Supplementary material [file mmc1.zip › Supplementary_material/specimen_cx4.csv]

Stress (MPa)	Longitudinal strain gauge 1 (%)	Longitudinal strain gauge 1 (%)	Average longitudinal strain (%)
-5.363	-0.00655	-0.00543	-0.00599
-5.363	-0.00688	-0.00543	-0.00615
-6.401	-0.00787	-0.00575	-0.00681
-6.401	-0.00754	-0.00575	-0.00665
-10.899	-0.01216	-0.00966	-0.01091
-14.359	-0.01216	-0.01031	-0.01124
-15.743	-0.01547	-0.01260	-0.01403
-18.511	-0.01547	-0.01227	-0.01387
-22.664	-0.02174	-0.01781	-0.01978
-28.027	-0.02208	-0.01748	-0.01978
-32.352	-0.02901	-0.02596	-0.02749
-37.023	-0.02901	-0.02531	-0.02716
-42.040	-0.03628	-0.03248	-0.03438
-44.981	-0.03529	-0.03248	-0.03388
-50.171	-0.04256	-0.03802	-0.04029
-55.880	-0.04223	-0.03834	-0.04029
-62.973	-0.04190	-0.03834	-0.04012
-69.029	-0.05181	-0.04877	-0.05029
-75.430	-0.05148	-0.04910	-0.05029
-83.215	-0.06007	-0.05822	-0.05915
-89.789	-0.06007	-0.05790	-0.05898
-94.287	-0.07064	-0.06898	-0.06981
-99.304	-0.07031	-0.06865	-0.06948
-103.802	-0.07724	-0.07550	-0.07637
-109.166	-0.07724	-0.07517	-0.07621
-115.221	-0.08484	-0.08234	-0.08359
-120.238	-0.08484	-0.08202	-0.08343
-127.504	-0.09541	-0.09114	-0.09328
-135.289	-0.09541	-0.09082	-0.09311
-141.517	-0.10599	-0.10287	-0.10443
-145.842	-0.10599	-0.10255	-0.10427
-150.687	-0.11391	-0.10874	-0.11133
-155.877	-0.11424	-0.10874	-0.11149
-160.548	-0.12184	-0.11559	-0.11871
-166.430	-0.12184	-0.11559	-0.11871
-172.312	-0.13076	-0.12308	-0.12692
-177.848	-0.13043	-0.12308	-0.12676
-181.481	-0.14001	-0.13090	-0.13546
-186.671	-0.14001	-0.13123	-0.13562
-193.592	-0.14794	-0.13807	-0.14301
-201.031	-0.14794	-0.13872	-0.14333
-208.989	-0.16049	-0.14915	-0.15482
-214.525	-0.16016	-0.14883	-0.15450
-218.677	-0.16842	-0.15567	-0.16205
-222.310	-0.16908	-0.15567	-0.16238
-226.116	-0.17635	-0.16284	-0.16960
-231.306	-0.17701	-0.16284	-0.16993
-235.286	-0.18395	-0.16903	-0.17649
-239.784	-0.18362	-0.16903	-0.17633
-243.763	-0.19089	-0.17458	-0.18273
-248.780	-0.19056	-0.17392	-0.18224
-256.911	-0.19981	-0.18305	-0.19143
-263.658	-0.19914	-0.18272	-0.19093
-268.502	-0.21038	-0.19250	-0.20144
-272.827	-0.21071	-0.19283	-0.20177
-277.845	-0.21831	-0.19902	-0.20866
-281.478	-0.21831	-0.19869	-0.20850
-285.803	-0.22491	-0.20456	-0.21474
-290.301	-0.22524	-0.20521	-0.21523
-295.837	-0.23383	-0.21369	-0.22376
-302.238	-0.23383	-0.21336	-0.22360
-307.947	-0.24242	-0.22053	-0.23148
-313.829	-0.24242	-0.22053	-0.23148
-319.539	-0.25134	-0.22965	-0.24050
-323.691	-0.25167	-0.22933	-0.24050
-325.940	-0.25597	-0.23454	-0.24525
-331.303	-0.25630	-0.23454	-0.24542
-335.974	-0.26455	-0.24237	-0.25346
-338.569	-0.26389	-0.24237	-0.25313
-343.413	-0.27050	-0.24725	-0.25888
-347.565	-0.27050	-0.24660	-0.25855
-353.620	-0.27843	-0.25475	-0.26659
-358.984	-0.27876	-0.25540	-0.26708
-366.077	-0.28900	-0.26616	-0.27758
-371.440	-0.28867	-0.26681	-0.27774
-372.997	-0.29330	-0.27007	-0.28168
-376.630	-0.29330	-0.27007	-0.28168
-380.090	-0.29990	-0.27528	-0.28759
-383.204	-0.30023	-0.27496	-0.28759
-387.356	-0.30453	-0.28050	-0.29251
-390.297	-0.30420	-0.28050	-0.29235
-395.141	-0.31113	-0.28799	-0.29956
-402.581	-0.31146	-0.28767	-0.29957
-408.463	-0.32105	-0.29810	-0.30957
-412.788	-0.32038	-0.29777	-0.30908
-417.978	-0.32864	-0.30494	-0.31679
-421.957	-0.32864	-0.30494	-0.31679
-424.379	-0.33393	-0.31081	-0.32237
-426.974	-0.33393	-0.31081	-0.32237
-430.780	-0.33360	-0.31081	-0.32220
-434.413	-0.33756	-0.31570	-0.32663
-438.392	-0.33822	-0.31504	-0.32663
-443.929	-0.34516	-0.32221	-0.33369
-448.946	-0.34516	-0.32221	-0.33369
-453.098	-0.35309	-0.33101	-0.34205
-457.077	-0.35309	-0.33101	-0.34205
-461.402	-0.35904	-0.33786	-0.34845
-465.727	-0.35904	-0.33818	-0.34861
-470.917	-0.36564	-0.34438	-0.35501
-473.166	-0.36531	-0.34438	-0.35484
-477.837	-0.37027	-0.34927	-0.35977
-481.643	-0.36994	-0.34959	-0.35976
-485.450	-0.37754	-0.35578	-0.36666
-489.602	-0.37754	-0.35611	-0.36682
-495.657	-0.38414	-0.36524	-0.37469
-500.674	-0.38414	-0.36393	-0.37404
-502.577	-0.39108	-0.37078	-0.38093
-505.864	-0.39141	-0.37110	-0.38126
-510.189	-0.39504	-0.37632	-0.38568
-514.514	-0.39537	-0.37664	-0.38601
-517.455	-0.40231	-0.38283	-0.39257
-520.050	-0.40198	-0.38316	-0.39257
-522.818	-0.40495	-0.38707	-0.39601
-527.836	-0.40529	-0.38707	-0.39618
-532.334	-0.41387	-0.39652	-0.40520
-536.486	-0.41387	-0.39652	-0.40520
-540.292	-0.41916	-0.40304	-0.41110
-543.752	-0.41949	-0.40239	-0.41094
-546.347	-0.42445	-0.40760	-0.41602
-549.807	-0.42412	-0.40793	-0.41602
-553.267	-0.42841	-0.41347	-0.42094
-556.381	-0.42874	-0.41380	-0.42127
-560.706	-0.43634	-0.41966	-0.42800
-563.474	-0.43634	-0.41999	-0.42816
-567.626	-0.44096	-0.42488	-0.43292
-571.779	-0.44030	-0.42488	-0.43259
-158.126	-0.44691	-0.43009	-0.43850
-7.093	-0.44691	-0.43042	-0.43866
-0.346	-0.41090	-0.19380	-0.30235
0.519	-0.41057	-0.19413	-0.30235
0.865	-0.41222	-0.19609	-0.30415
0.692	-0.41255	-0.19576	-0.30416
1.038	-0.41288	-0.19739	-0.30514
1.038	-0.41288	-0.19641	-0.30465
0.346	-0.41255	-0.19804	-0.30530
0.519	-0.41288	-0.19772	-0.30530
0.865	-0.41387	-0.19739	-0.30563
0.519	-0.41354	-0.19739	-0.30547
0.519	-0.41288	-0.19706	-0.30497
0.519	-0.41321	-0.19739	-0.30530
0.692	-0.41255	-0.19772	-0.30513
0.519	-0.41288	-0.19706	-0.30497
1.038	-0.41222	-0.19772	-0.30497
0.692	-0.41255	-0.19772	-0.30513
0.346	-0.41321	-0.19674	-0.30498
0.865	-0.41288	-0.19674	-0.30481
0.865	-0.41189	-0.19739	-0.30464
0.346	-0.41255	-0.19739	-0.30497
1.211	-0.41222	-0.19674	-0.30448
0.865	-0.41222	-0.19674	-0.30448
0.865	-0.41156	-0.19674	-0.30415
0.692	-0.41123	-0.19609	-0.30366
0.865	-0.41222	-0.19674	-0.30448
0.865	-0.41222	-0.19641	-0.30432
0.692	-0.41156	-0.19641	-0.30399
1.038	-0.41156	-0.19706	-0.30431
0.519	-0.41222	-0.19674	-0.30448
0.000	-1.61140	-1.58806	-1.59973
0.000	-1.61140	-1.58806	-1.59973
