# Supplementary material for: Characterisation of the mechanical and fracture properties of a uni-weave carbon fibre/epoxy non-crimp fabric composite
Source: Data Brief. 2016 Jan 15;6:680–95. doi: 10.1016/j.dib.2016.01.010 (PMC4773377; doi:10.1016/j.dib.2016.01.010)
Supplement: Supplementary file 1 — Supplementary material [file mmc1.zip › Supplementary_material/specimen_cx5.csv]

Stress (MPa)	Longitudinal strain gauge 1 (%)	Longitudinal strain gauge 1 (%)	Average longitudinal strain (%)
-31.470	-0.02893	-0.03264	-0.03079
-38.040	-0.02893	-0.03297	-0.03095
-46.513	-0.03965	-0.04480	-0.04223
-54.812	-0.03998	-0.04513	-0.04256
-62.421	-0.04032	-0.04546	-0.04289
-67.089	-0.05103	-0.05664	-0.05383
-72.795	-0.05103	-0.05730	-0.05416
-78.674	-0.05974	-0.06650	-0.06312
-86.455	-0.05940	-0.06650	-0.06295
-94.582	-0.06911	-0.07702	-0.07306
-100.115	-0.06911	-0.07702	-0.07306
-104.265	-0.07815	-0.08721	-0.08268
-109.106	-0.07849	-0.08721	-0.08285
-114.985	-0.08719	-0.09806	-0.09262
-121.037	-0.08719	-0.09707	-0.09213
-126.743	-0.09623	-0.10562	-0.10092
-133.141	-0.09623	-0.10627	-0.10125
-140.403	-0.10561	-0.11614	-0.11087
-146.974	-0.10561	-0.11614	-0.11087
-154.236	-0.11465	-0.12600	-0.12032
-160.460	-0.11498	-0.12665	-0.12082
-165.821	-0.12469	-0.13619	-0.13044
-171.700	-0.12503	-0.13684	-0.13094
-175.158	-0.13206	-0.14539	-0.13872
-181.210	-0.13172	-0.14473	-0.13823
-187.089	-0.13875	-0.15229	-0.14552
-196.080	-0.13909	-0.15229	-0.14569
-202.996	-0.15181	-0.16577	-0.15879
-209.048	-0.15181	-0.16577	-0.15879
-214.235	-0.15884	-0.17432	-0.16658
-219.942	-0.15851	-0.17399	-0.16625
-225.302	-0.16855	-0.18517	-0.17686
-232.391	-0.16822	-0.18517	-0.17669
-238.789	-0.17893	-0.19601	-0.18747
-242.593	-0.17893	-0.19601	-0.18747
-248.299	-0.18496	-0.20324	-0.19410
-252.967	-0.18496	-0.20324	-0.19410
-258.673	-0.19166	-0.21245	-0.20205
-264.725	-0.19232	-0.21146	-0.20189
-270.085	-0.20136	-0.22100	-0.21118
-276.310	-0.20103	-0.22067	-0.21085
-280.979	-0.20806	-0.22987	-0.21897
-285.993	-0.20806	-0.22954	-0.21880
-290.662	-0.21643	-0.23907	-0.22775
-296.541	-0.21643	-0.23907	-0.22775
-301.036	-0.22547	-0.24861	-0.23704
-305.705	-0.22447	-0.24828	-0.23637
-311.065	-0.23183	-0.25584	-0.24384
-318.846	-0.23150	-0.25584	-0.24367
-327.146	-0.24422	-0.26964	-0.25693
-330.950	-0.24389	-0.26964	-0.25677
-335.100	-0.25025	-0.27753	-0.26389
-340.114	-0.25025	-0.27786	-0.26406
-344.264	-0.25661	-0.28509	-0.27085
-348.759	-0.25628	-0.28542	-0.27085
-353.255	-0.26197	-0.29265	-0.27731
-357.405	-0.26197	-0.29233	-0.27715
-362.074	-0.26833	-0.29989	-0.28411
-366.396	-0.26866	-0.29923	-0.28395
-371.411	-0.27570	-0.30810	-0.29190
-376.079	-0.27536	-0.30843	-0.29190
-383.687	-0.28507	-0.31895	-0.30201
-387.145	-0.28440	-0.31928	-0.30184
-393.543	-0.29311	-0.32848	-0.31080
-400.632	-0.29311	-0.32816	-0.31063
-405.993	-0.30014	-0.33769	-0.31891
-407.895	-0.30014	-0.33769	-0.31891
-411.872	-0.30549	-0.34426	-0.32488
-416.886	-0.30616	-0.34393	-0.32505
-419.134	-0.31085	-0.35182	-0.33134
-424.494	-0.31085	-0.35182	-0.33134
-433.140	-0.32157	-0.36333	-0.34245
-440.748	-0.32157	-0.36366	-0.34261
-444.206	-0.32893	-0.37220	-0.35057
-448.010	-0.32893	-0.37187	-0.35040
-452.505	-0.33429	-0.37845	-0.35637
-455.272	-0.33429	-0.37911	-0.35670
-459.076	-0.33429	-0.37878	-0.35653
-462.707	-0.34065	-0.38765	-0.36415
-466.857	-0.34032	-0.38732	-0.36382
-472.909	-0.34400	-0.39193	-0.36796
-477.405	-0.34433	-0.39193	-0.36813
-482.938	-0.35337	-0.40475	-0.37906
-487.779	-0.35337	-0.40442	-0.37890
-492.448	-0.35973	-0.41329	-0.38651
-495.214	-0.35973	-0.41329	-0.38651
-497.981	-0.36476	-0.41822	-0.39149
-501.958	-0.36409	-0.41855	-0.39132
-506.972	-0.36744	-0.42480	-0.39612
-513.370	-0.36777	-0.42480	-0.39628
-518.038	-0.37715	-0.43564	-0.40640
-520.805	-0.37715	-0.43597	-0.40656
-524.263	-0.38284	-0.44386	-0.41335
-529.278	-0.38250	-0.44386	-0.41318
-536.194	-0.38920	-0.45241	-0.42080
-542.937	-0.38920	-0.45274	-0.42097
-544.494	-0.39623	-0.46359	-0.42991
-547.433	-0.39623	-0.46326	-0.42974
-550.718	-0.39857	-0.46622	-0.43239
-553.312	-0.39891	-0.46720	-0.43306
-557.635	-0.40393	-0.47443	-0.43918
-560.747	-0.40393	-0.47410	-0.43902
-564.897	-0.40761	-0.48134	-0.44448
-569.911	-0.40828	-0.48166	-0.44497
-572.851	-0.41431	-0.49054	-0.45243
-577.865	-0.41431	-0.48955	-0.45193
-581.496	-0.42034	-0.49909	-0.45971
-586.338	-0.42067	-0.49909	-0.45988
-588.931	-0.42469	-0.50599	-0.46534
-590.833	-0.42469	-0.50665	-0.46567
-595.675	-0.42938	-0.51388	-0.47163
-600.344	-0.42938	-0.51454	-0.47196
-604.320	-0.43574	-0.52407	-0.47990
-606.914	-0.43574	-0.52407	-0.47990
-609.681	-0.43842	-0.52966	-0.48404
-612.966	-0.43775	-0.52966	-0.48370
-618.326	-0.44311	-0.53853	-0.49082
-621.611	-0.44277	-0.53820	-0.49049
-624.897	-0.44779	-0.54708	-0.49744
-629.392	-0.44880	-0.54708	-0.49794
-632.505	-0.45114	-0.55464	-0.50289
-633.715	-0.45114	-0.55464	-0.50289
-635.444	-0.45282	-0.56023	-0.50652
-638.211	-0.45315	-0.56023	-0.50669
-641.496	-0.45583	-0.56647	-0.51115
-644.436	-0.45549	-0.56647	-0.51098
-649.450	-0.45985	-0.57798	-0.51891
-84.899	-0.46018	-0.57864	-0.51941
-5.360	-0.20371	1.52119	0.65874
-2.248	-0.20304	1.52119	0.65907
-1.210	-0.20270	1.52217	0.65973
-0.865	-0.20237	1.52184	0.65974
-1.383	-0.20136	1.52217	0.66040
-1.383	-0.20203	1.52184	0.65990
-1.210	-0.20103	1.52119	0.66008
-1.210	-0.20103	1.52119	0.66008
-1.383	-0.20103	1.52151	0.66024
-1.556	-0.20103	1.52151	0.66024
-1.210	-0.20036	1.52250	0.66107
-1.210	-0.20003	1.52184	0.66091
-1.210	-0.20103	1.52119	0.66008
-1.556	-0.20103	1.52119	0.66008
-0.865	-0.20036	1.52250	0.66107
-1.210	-0.20003	1.52184	0.66091
-1.902	-0.20036	1.52184	0.66074
-1.037	-0.20003	1.52184	0.66091
-1.383	-0.19936	1.52151	0.66108
-0.692	-0.19936	1.52119	0.66091
-0.865	-0.20036	1.52086	0.66025
-1.729	-0.20003	1.52151	0.66074
-1.383	-0.19969	1.52053	0.66042
-1.556	-0.20003	1.52119	0.66058
-1.383	-0.20003	1.52119	0.66058
-1.383	-0.20036	1.52151	0.66058
0.000	-1.63172	-1.61638	-1.62405
0.000	-1.63172	-1.61638	-1.62405
