# Supplementary material for: Characterisation of the mechanical and fracture properties of a uni-weave carbon fibre/epoxy non-crimp fabric composite
Source: Data Brief. 2016 Jan 15;6:680–95. doi: 10.1016/j.dib.2016.01.010 (PMC4773377; doi:10.1016/j.dib.2016.01.010)
Supplement: Supplementary file 1 — Supplementary material [file mmc1.zip › Supplementary_material/specimen_cy1.csv]

Stress (MPa)	Longitudinal strain gauge 1 (%)
-7.423	-0.08812
-8.994	-0.08812
-10.858	-0.11955
-12.597	-0.11955
-14.034	-0.15622
-15.029	-0.15589
-16.007	-0.17848
-17.127	-0.17848
-18.272	-0.20041
-19.167	-0.20008
-20.095	-0.22169
-21.223	-0.22169
-22.134	-0.24362
-23.864	-0.24362
-26.288	-0.28029
-28.219	-0.27963
-29.908	-0.32612
-31.546	-0.32579
-33.485	-0.36475
-35.466	-0.36475
-37.372	-0.40731
-39.270	-0.40731
-41.384	-0.45314
-43.825	-0.45248
-46.040	-0.50584
-48.197	-0.50552
-50.370	-0.55364
-52.368	-0.55364
-53.864	-0.59587
-55.352	-0.59554
-57.149	-0.63057
-59.431	-0.63057
-61.353	-0.67706
-62.875	-0.67706
-64.388	-0.71798
-66.034	-0.71830
-67.631	-0.75006
-69.512	-0.75039
-71.835	-0.80342
-73.599	-0.80244
-75.012	-0.84041
-76.366	-0.84041
-77.904	-0.87479
-79.358	-0.87479
-80.754	-0.90981
-82.677	-0.90949
-85.051	-0.96514
-86.864	-0.96547
-88.344	-1.00901
-89.640	-1.00868
-90.835	-1.04436
-91.905	-1.04436
-93.242	-1.07939
-95.349	-1.07906
-97.129	-1.13439
-98.174	-1.13406
-99.428	-1.17433
-100.648	-1.17433
-102.002	-1.21754
-103.256	-1.21754
-104.109	-1.25780
-105.137	-1.25649
-106.666	-1.25682
-108.288	-1.30233
-109.458	-1.30233
-110.403	-1.34881
-111.381	-1.34914
-112.258	-1.38646
-113.278	-1.38646
-115.535	-1.42705
-117.600	-1.42673
-118.452	-1.47976
-119.246	-1.47976
-120.208	-1.47943
-121.244	-1.47943
-122.172	-1.47910
-123.175	-1.47910
-124.220	-1.47910
-124.939	-1.47878
-125.833	-1.47910
-126.761	-1.47845
-128.031	-1.47845
-128.901	-1.47845
-129.820	-1.47878
-130.999	-1.47878
-132.420	-1.47878
-133.389	-1.47910
-133.858	-1.47779
-134.693	-1.47812
-135.579	-1.47878
-136.424	-1.47878
-137.268	-1.47747
-138.304	-1.47779
-139.985	-1.47779
-141.314	-1.47812
-142.333	-1.47812
-142.868	-1.47779
-143.136	-1.47845
-143.587	-1.47812
-143.788	-1.47714
-145.033	-1.47714
-146.137	-1.47714
-146.931	-1.47714
-147.608	-1.47714
-148.770	-1.47714
-149.931	-1.47714
-150.826	-1.47714
-151.369	-1.47714
-151.829	-1.47714
-152.147	-1.47747
-152.598	-1.47747
-153.125	-1.47616
-153.902	-1.47616
-154.520	-1.47649
-155.415	-1.47649
-156.510	-1.47649
-158.541	-1.47616
-158.800	-1.47649
-158.942	-1.47649
-158.834	-1.47649
-159.243	-1.47681
-159.653	-1.47550
-160.129	-1.47583
-160.539	-1.47550
-161.141	-1.47518
-162.169	-1.47518
-163.130	-1.47550
-163.815	-1.47583
-164.392	-1.47550
-164.718	-1.47485
-165.186	-1.47485
-165.646	-1.47485
-167.117	-1.47452
-167.351	-1.47485
-167.502	-1.47485
-167.736	-1.47485
-168.296	-1.47583
-169.215	-1.47550
-170.444	-1.47485
-170.912	-1.47485
-170.594	-1.47485
-170.218	-1.47485
-170.176	-1.47485
-170.243	-1.47452
-170.419	-1.47616
-170.410	-1.47550
-170.486	-1.47550
-171.547	-1.47550
-115.443	-1.47485
-5.216	-1.47485
-0.669	-1.11213
-0.610	-1.11278
-0.677	-1.05484
-0.710	-1.05516
-0.736	-1.03061
-0.794	-1.03094
-0.794	-1.01523
-0.802	-1.01621
-0.786	-1.00508
-0.828	-1.00508
-0.819	-0.99722
-0.844	-0.99722
-0.819	-0.99067
-0.886	-0.99100
-0.853	-0.98478
-0.878	-0.98445
-0.861	-0.98052
-0.861	-0.98085
-0.878	-0.97823
-0.886	-0.97791
-0.819	-0.97398
0.000	-1.62315
0.000	-1.62315
