# Supplementary material for: Characterisation of the mechanical and fracture properties of a uni-weave carbon fibre/epoxy non-crimp fabric composite
Source: Data Brief. 2016 Jan 15;6:680–95. doi: 10.1016/j.dib.2016.01.010 (PMC4773377; doi:10.1016/j.dib.2016.01.010)
Supplement: Supplementary file 1 — Supplementary material [file mmc1.zip › Supplementary_material/specimen_cy2.csv]

Stress (MPa)	Longitudinal strain gauge 1 (%)	Longitudinal strain gauge 1 (%)	Average longitudinal strain (%)
-5.899	-0.08369	-0.08028	-0.08198
-8.108	-0.08369	-0.07995	-0.08182
-10.269	-0.13710	-0.13166	-0.13438
-12.397	-0.13710	-0.13101	-0.13405
-15.027	-0.19648	-0.18796	-0.19222
-17.172	-0.19615	-0.18763	-0.19189
-19.203	-0.24492	-0.23509	-0.24001
-21.380	-0.24459	-0.23509	-0.23984
-23.904	-0.29933	-0.28681	-0.29307
-25.903	-0.29866	-0.28648	-0.29257
-27.748	-0.34411	-0.33067	-0.33739
-29.828	-0.34345	-0.33132	-0.33739
-32.061	-0.39487	-0.38107	-0.38797
-33.906	-0.39487	-0.38173	-0.38830
-35.727	-0.43833	-0.42329	-0.43081
-37.548	-0.43800	-0.42297	-0.43048
-39.506	-0.48246	-0.46715	-0.47481
-41.020	-0.48213	-0.46715	-0.47464
-42.638	-0.51530	-0.50087	-0.50808
-44.758	-0.51530	-0.50054	-0.50792
-46.700	-0.56772	-0.55225	-0.55999
-48.294	-0.56805	-0.55258	-0.56032
-50.083	-0.60819	-0.59218	-0.60019
-51.523	-0.60786	-0.59218	-0.60002
-52.939	-0.64104	-0.62622	-0.63363
-53.983	-0.64104	-0.62622	-0.63363
-55.367	-0.66791	-0.65339	-0.66065
-57.625	-0.66791	-0.65306	-0.66049
-59.526	-0.72033	-0.70543	-0.71288
-60.708	-0.72033	-0.70543	-0.71288
-62.075	-0.75218	-0.73784	-0.74501
-63.451	-0.75218	-0.73882	-0.74550
-65.070	-0.78767	-0.77515	-0.78141
-66.437	-0.78767	-0.77482	-0.78125
-68.355	-0.80493	-0.78595	-0.79544
-70.022	-0.82848	-0.81672	-0.82260
-71.228	-0.82881	-0.81704	-0.82293
-71.940	-0.86166	-0.85076	-0.85621
-72.968	-0.86199	-0.85076	-0.85637
-74.109	-0.88720	-0.87792	-0.88256
-75.322	-0.88720	-0.87792	-0.88256
-76.318	-0.91142	-0.90313	-0.90727
-77.418	-0.91109	-0.90280	-0.90694
-79.288	-0.93995	-0.93291	-0.93643
-81.011	-0.94028	-0.93258	-0.93643
-82.258	-0.99038	-0.98299	-0.98668
-83.463	-0.99038	-0.98201	-0.98619
-84.370	-1.01493	-1.00656	-1.01074
-85.422	-1.01460	-1.00688	-1.01074
-86.449	-1.04445	-1.03536	-1.03991
-88.149	-1.04412	-1.03601	-1.04007
-89.516	-1.08659	-1.07856	-1.08258
-90.212	-1.08692	-1.07922	-1.08307
-91.175	-1.11578	-1.10868	-1.11223
-92.551	-1.11611	-1.10966	-1.11289
-93.846	-1.14863	-1.14173	-1.14518
-94.987	-1.14863	-1.14173	-1.14518
-96.370	-1.18910	-1.18003	-1.18456
-97.390	-1.18877	-1.17970	-1.18423
-98.377	-1.22427	-1.21505	-1.21966
-99.227	-1.22393	-1.21472	-1.21933
-100.052	-1.25346	-1.24549	-1.24948
-100.773	-1.25313	-1.24516	-1.24915
-101.889	-1.28000	-1.27069	-1.27535
-102.771	-1.27967	-1.27102	-1.27534
-104.503	-1.32147	-1.31095	-1.31621
-106.243	-1.32180	-1.30997	-1.31589
-107.084	-1.37190	-1.35317	-1.36254
-107.675	-1.37190	-1.35317	-1.36254
-108.387	-1.40574	-1.38296	-1.39435
-109.326	-1.40574	-1.38263	-1.39418
-110.289	-1.44123	-1.41307	-1.42715
-110.823	-1.44157	-1.41274	-1.42716
-111.470	-1.47507	-1.43467	-1.45487
-112.312	-1.47507	-1.43467	-1.45487
-113.825	-1.49432	-1.45006	-1.47219
-115.460	-1.49398	-1.45006	-1.47202
-116.641	-1.49398	-1.46446	-1.47922
-117.653	-1.49398	-1.46479	-1.47939
-118.106	-1.49398	-1.46544	-1.47971
-118.713	-1.49332	-1.46642	-1.47987
-119.627	-1.49332	-1.47068	-1.48200
-120.728	-1.49332	-1.47133	-1.48233
-121.513	-1.49432	-1.46937	-1.48184
-121.885	-1.49398	-1.46871	-1.48135
-122.735	-1.49299	-1.48181	-1.48740
-123.738	-1.49365	-1.48213	-1.48789
-124.863	-1.49332	-1.48737	-1.49035
-125.907	-1.49365	-1.48704	-1.49035
-127.218	-1.49365	-1.48704	-1.49035
-128.343	-1.49365	-1.48704	-1.49035
-128.966	-1.49266	-1.48737	-1.49001
-129.686	-1.49266	-1.48737	-1.49001
-130.439	-1.49398	-1.48737	-1.49068
-130.989	-1.49365	-1.48704	-1.49035
-131.604	-1.49266	-1.48704	-1.48985
-132.203	-1.49266	-1.48737	-1.49001
-133.425	-1.49299	-1.48737	-1.49018
-134.517	-1.49266	-1.48770	-1.49018
-135.254	-1.49266	-1.48606	-1.48936
-136.136	-1.49299	-1.48672	-1.48985
-137.196	-1.49233	-1.48672	-1.48952
-137.689	-1.49299	-1.48737	-1.49018
-138.045	-1.49166	-1.48639	-1.48903
-138.256	-1.49199	-1.48704	-1.48952
-138.935	-1.49133	-1.48672	-1.48902
-139.801	-1.49199	-1.48639	-1.48919
-140.594	-1.49233	-1.48672	-1.48952
-141.460	-1.49199	-1.48704	-1.48952
-142.213	-1.49199	-1.48672	-1.48935
-142.787	-1.49199	-1.48672	-1.48935
-143.394	-1.49166	-1.48606	-1.48886
-145.126	-1.49199	-1.48672	-1.48935
-145.927	-1.49199	-1.48704	-1.48952
-145.976	-1.49166	-1.48606	-1.48886
-145.911	-1.49166	-1.48704	-1.48935
-146.251	-1.49199	-1.48639	-1.48919
-146.801	-1.49166	-1.48672	-1.48919
-147.400	-1.49100	-1.48704	-1.48902
-148.363	-1.49133	-1.48639	-1.48886
-149.488	-1.49100	-1.48606	-1.48853
-150.119	-1.49100	-1.48672	-1.48886
-150.588	-1.49067	-1.48639	-1.48853
-151.276	-1.49133	-1.48606	-1.48870
-151.899	-1.49000	-1.48639	-1.48820
-152.409	-1.49067	-1.48573	-1.48820
-152.514	-1.49033	-1.48672	-1.48853
-152.895	-1.49033	-1.48606	-1.48820
-153.987	-1.49033	-1.48573	-1.48803
-154.796	-1.49067	-1.48639	-1.48853
-154.974	-1.49000	-1.48639	-1.48820
-155.274	-1.49067	-1.48606	-1.48836
-155.662	-1.49033	-1.48672	-1.48853
-156.188	-1.49067	-1.48639	-1.48853
-156.633	-1.49033	-1.48672	-1.48853
-156.649	-1.49000	-1.48639	-1.48820
-157.183	-1.49033	-1.48639	-1.48836
-157.928	-1.49033	-1.48672	-1.48853
-158.397	-1.49033	-1.48672	-1.48853
-158.713	-1.49033	-1.48639	-1.48836
-158.956	-1.49100	-1.48639	-1.48869
-159.020	-1.49166	-1.48672	-1.48919
-158.988	-1.49000	-1.48639	-1.48820
-159.190	-1.49033	-1.48639	-1.48836
-160.736	-1.49000	-1.48672	-1.48836
-161.221	-1.49033	-1.48639	-1.48836
-161.052	-1.49033	-1.48704	-1.48869
-160.841	-1.49067	-1.48672	-1.48869
-160.687	-1.49033	-1.48639	-1.48836
-160.631	-1.49033	-1.48639	-1.48836
-160.728	-1.49166	-1.48737	-1.48952
-160.671	-1.49100	-1.48737	-1.48918
-160.372	-1.49067	-1.48770	-1.48918
-158.551	-1.49033	-1.48770	-1.48902
-19.130	1.52434	1.52222	1.52328
-0.623	1.52434	1.52222	1.52328
0.154	1.52434	1.52222	1.52328
0.194	1.52401	1.52288	1.52344
0.186	1.52434	1.52255	1.52345
0.218	1.52467	1.52222	1.52345
0.227	1.52434	1.52288	1.52361
0.218	1.52434	1.52288	1.52361
0.227	1.52434	1.52222	1.52328
0.235	1.52467	1.52255	1.52361
0.227	1.52467	1.52255	1.52361
0.235	1.52467	1.52190	1.52328
0.210	1.52467	1.52190	1.52328
0.202	1.52434	1.52255	1.52345
0.218	1.52467	1.52222	1.52345
0.218	1.52434	1.52222	1.52328
0.227	1.52434	1.52320	1.52377
0.202	1.52467	1.52320	1.52394
0.202	1.52434	1.52320	1.52377
0.000	-1.63730	-1.60356	-1.62043
0.000	-1.63730	-1.60356	-1.62043
