# Supplementary material for: Characterisation of the mechanical and fracture properties of a uni-weave carbon fibre/epoxy non-crimp fabric composite
Source: Data Brief. 2016 Jan 15;6:680–95. doi: 10.1016/j.dib.2016.01.010 (PMC4773377; doi:10.1016/j.dib.2016.01.010)
Supplement: Supplementary file 1 — Supplementary material [file mmc1.zip › Supplementary_material/specimen_cy3.csv]

Stress (MPa)	Longitudinal strain gauge 1 (%)	Longitudinal strain gauge 1 (%)	Average longitudinal strain (%)
-5.748	-0.07111	-0.07374	-0.07242
-6.750	-0.07111	-0.07331	-0.07221
-7.712	-0.09749	-0.09711	-0.09730
-9.078	-0.09749	-0.09711	-0.09730
-11.326	-0.12907	-0.12686	-0.12796
-13.945	-0.12907	-0.12729	-0.12818
-16.435	-0.18573	-0.18381	-0.18477
-18.828	-0.18530	-0.18339	-0.18434
-20.638	-0.23504	-0.23354	-0.23429
-22.126	-0.23460	-0.23311	-0.23386
-23.840	-0.27094	-0.27094	-0.27094
-25.764	-0.27094	-0.27009	-0.27051
-27.849	-0.31506	-0.31344	-0.31425
-29.539	-0.31506	-0.31429	-0.31467
-31.358	-0.35571	-0.35552	-0.35562
-34.009	-0.35615	-0.35594	-0.35604
-37.073	-0.41238	-0.41119	-0.41178
-39.062	-0.41238	-0.41162	-0.41200
-40.775	-0.45433	-0.45454	-0.45444
-42.311	-0.45390	-0.45369	-0.45380
-44.082	-0.49413	-0.49407	-0.49410
-45.682	-0.49369	-0.49364	-0.49367
-47.485	-0.52830	-0.52850	-0.52840
-49.393	-0.52786	-0.52807	-0.52797
-51.357	-0.57112	-0.57100	-0.57106
-53.120	-0.57112	-0.57015	-0.57063
-54.842	-0.61178	-0.61307	-0.61242
-56.871	-0.61134	-0.61307	-0.61221
-58.827	-0.65503	-0.65685	-0.65594
-60.217	-0.65503	-0.65642	-0.65573
-61.850	-0.68790	-0.69000	-0.68895
-64.146	-0.68790	-0.69000	-0.68895
-66.280	-0.74110	-0.74567	-0.74339
-67.735	-0.74067	-0.74482	-0.74275
-69.199	-0.77095	-0.77670	-0.77382
-70.872	-0.77008	-0.77627	-0.77318
-72.634	-0.81204	-0.81878	-0.81541
-74.833	-0.81290	-0.81878	-0.81584
-77.735	-0.86957	-0.87700	-0.87328
-79.029	-0.86957	-0.87658	-0.87307
-80.144	-0.90590	-0.91143	-0.90866
-81.349	-0.90547	-0.91058	-0.90802
-82.545	-0.93531	-0.94075	-0.93803
-83.944	-0.93531	-0.94075	-0.93803
-84.954	-0.96862	-0.97603	-0.97232
-86.232	-0.96775	-0.97645	-0.97210
-87.856	-1.00365	-1.01173	-1.00769
-89.336	-1.00409	-1.01215	-1.00812
-91.106	-1.04777	-1.05678	-1.05228
-92.529	-1.04734	-1.05678	-1.05206
-94.065	-1.08583	-1.09716	-1.09150
-95.148	-1.08540	-1.09716	-1.09128
-95.957	-1.11611	-1.13031	-1.12321
-97.121	-1.11568	-1.13031	-1.12299
-98.422	-1.15201	-1.16983	-1.16092
-99.999	-1.15158	-1.16898	-1.16028
-101.575	-1.19397	-1.21446	-1.20421
-102.577	-1.19354	-1.21488	-1.20421
-103.628	-1.22598	-1.25101	-1.23849
-104.808	-1.22598	-1.25101	-1.23849
-105.714	-1.25323	-1.28203	-1.26763
-106.765	-1.25323	-1.28203	-1.26763
-108.317	-1.29432	-1.32794	-1.31113
-109.732	-1.29561	-1.32751	-1.31156
-110.677	-1.31162	-1.33814	-1.32488
-111.567	-1.33368	-1.36789	-1.35078
-112.650	-1.33368	-1.36831	-1.35099
-113.580	-1.36785	-1.40444	-1.38614
-114.331	-1.36742	-1.40401	-1.38571
-115.326	-1.39467	-1.43461	-1.41464
-116.360	-1.39467	-1.43419	-1.41443
-117.541	-1.43316	-1.47201	-1.45259
-118.349	-1.43316	-1.47159	-1.45237
-119.255	-1.46733	-1.50814	-1.48774
-120.621	-1.46733	-1.50814	-1.48774
-121.688	-1.50972	-1.55191	-1.53082
-122.496	-1.51015	-1.55149	-1.53082
-123.668	-1.54432	-1.58762	-1.56597
-124.897	-1.54519	-1.58847	-1.56683
-125.592	-1.57936	-1.62842	-1.60389
-126.368	-1.57849	-1.62629	-1.60239
-127.233	-1.61526	-1.66709	-1.64118
-128.034	-1.61526	-1.66752	-1.64139
-128.551	-1.64856	-1.70449	-1.67653
-129.117	-1.64813	-1.70407	-1.67610
-130.265	-1.67841	-1.74062	-1.70951
-131.292	-1.67841	-1.74062	-1.70951
-131.930	-1.71344	-1.78184	-1.74764
-132.528	-1.71301	-1.78227	-1.74764
-133.272	-1.74545	-1.82052	-1.78299
-133.862	-1.74502	-1.82052	-1.78277
-134.517	-1.77486	-1.85580	-1.81533
-135.067	-1.77486	-1.85622	-1.81554
-136.425	-1.80860	-1.89745	-1.85302
-137.371	-1.80817	-1.89745	-1.85281
-138.066	-1.84623	-1.93570	-1.89096
-139.198	-1.84667	-1.93655	-1.89161
-140.176	-1.88559	-1.93570	-1.91065
-140.847	-1.88516	-1.93485	-1.91000
-141.518	-1.91803	-1.93612	-1.92708
-142.407	-1.91803	-1.93527	-1.92665
-143.126	-1.93058	-1.93570	-1.93314
-143.514	-1.93058	-1.93570	-1.93314
-143.652	-1.93058	-1.93570	-1.93314
-144.072	-1.93014	-1.93612	-1.93313
-144.598	-1.92928	-1.93570	-1.93249
-145.382	-1.92928	-1.93612	-1.93270
-146.093	-1.92971	-1.93442	-1.93207
-147.168	-1.93014	-1.93570	-1.93292
-148.341	-1.93058	-1.93612	-1.93335
-148.801	-1.93058	-1.93527	-1.93292
-149.060	-1.93058	-1.93570	-1.93314
-149.594	-1.93014	-1.93485	-1.93250
-150.054	-1.92885	-1.93527	-1.93206
-150.224	-1.92928	-1.93570	-1.93249
-150.321	-1.92928	-1.93485	-1.93206
-150.669	-1.92885	-1.93485	-1.93185
-151.639	-1.92928	-1.93442	-1.93185
-153.700	-1.92928	-1.93485	-1.93206
-154.695	-1.92885	-1.93442	-1.93163
-155.131	-1.92928	-1.93527	-1.93228
-155.471	-1.92885	-1.93315	-1.93100
-155.341	-1.92928	-1.93400	-1.93164
-155.454	-1.92928	-1.93357	-1.93143
-156.271	-1.92971	-1.93400	-1.93185
-156.336	-1.92885	-1.93400	-1.93142
-155.648	-1.92928	-1.93400	-1.93164
-155.406	-1.92798	-1.93400	-1.93099
-155.228	-1.92755	-1.93400	-1.93077
-154.848	-1.92971	-1.93400	-1.93185
-154.646	-1.92885	-1.93400	-1.93142
-53.403	2.00377	-0.72527	0.63925
-2.158	2.00420	-0.72527	0.63946
0.065	2.00334	-0.64792	0.67771
0.121	2.00334	-0.64792	0.67771
0.129	2.00334	-0.62327	0.69003
0.129	2.00290	-0.62327	0.68982
0.105	2.00334	-0.62412	0.68961
0.146	2.00334	-0.61180	0.69577
0.170	2.00334	-0.61180	0.69577
0.170	2.00420	-0.60330	0.70045
0.170	2.00420	-0.60287	0.70066
0.194	2.00290	-0.59862	0.70214
0.186	2.00334	-0.59777	0.70278
0.178	2.00247	-0.59310	0.70469
0.194	2.00247	-0.59225	0.70511
0.194	2.00290	-0.58630	0.70830
0.170	2.00290	-0.58672	0.70809
0.170	2.00290	-0.58460	0.70915
0.186	2.00334	-0.58417	0.70958
0.186	2.00334	-0.58332	0.71001
0.162	2.00334	-0.58332	0.71001
0.178	2.00290	-0.58035	0.71128
0.162	2.00334	-0.57992	0.71171
0.170	2.00377	-0.57907	0.71235
0.162	2.00290	-0.57907	0.71192
0.000	-2.11700	-2.08700	-2.10200
0.000	-2.11700	-2.08700	-2.10200
