# Supplementary material for: Characterisation of the mechanical and fracture properties of a uni-weave carbon fibre/epoxy non-crimp fabric composite
Source: Data Brief. 2016 Jan 15;6:680–95. doi: 10.1016/j.dib.2016.01.010 (PMC4773377; doi:10.1016/j.dib.2016.01.010)
Supplement: Supplementary file 1 — Supplementary material [file mmc1.zip › Supplementary_material/specimen_cy4.csv]

Stress (MPa)	Longitudinal strain gauge 1 (%)	Longitudinal strain gauge 1 (%)	Average longitudinal strain (%)
-8.861	-0.09134	-0.09368	-0.09251
-9.730	-0.10908	-0.11492	-0.11200
-10.718	-0.10908	-0.11577	-0.11243
-12.272	-0.13201	-0.13957	-0.13579
-14.129	-0.13158	-0.13957	-0.13558
-16.010	-0.16965	-0.17824	-0.17395
-17.842	-0.16922	-0.17782	-0.17352
-19.906	-0.20989	-0.21947	-0.21468
-22.130	-0.20946	-0.22032	-0.21489
-24.210	-0.25445	-0.26749	-0.26097
-26.529	-0.25489	-0.26621	-0.26055
-29.206	-0.30291	-0.31721	-0.31006
-31.302	-0.30291	-0.31806	-0.31049
-33.031	-0.34661	-0.36566	-0.35613
-34.777	-0.34661	-0.36608	-0.35635
-36.625	-0.38468	-0.40688	-0.39578
-38.450	-0.38511	-0.40645	-0.39578
-40.108	-0.42232	-0.44555	-0.43394
-42.403	-0.42276	-0.44598	-0.43437
-44.443	-0.46689	-0.49272	-0.47981
-46.148	-0.46775	-0.49400	-0.48088
-47.893	-0.50323	-0.53140	-0.51731
-50.308	-0.50236	-0.53182	-0.51709
-52.476	-0.54693	-0.57857	-0.56275
-54.324	-0.54779	-0.57942	-0.56361
-56.006	-0.58630	-0.62107	-0.60368
-58.205	-0.58630	-0.62107	-0.60368
-60.301	-0.62956	-0.66866	-0.64911
-62.094	-0.63000	-0.66866	-0.64933
-63.544	-0.66807	-0.70946	-0.68877
-65.337	-0.66850	-0.70988	-0.68919
-67.138	-0.70225	-0.74686	-0.72455
-69.011	-0.70182	-0.74643	-0.72412
-70.796	-0.74292	-0.79148	-0.76720
-72.788	-0.74335	-0.79105	-0.76720
-74.805	-0.78402	-0.83695	-0.81049
-76.494	-0.78359	-0.83653	-0.81006
-77.984	-0.81907	-0.87350	-0.84628
-79.801	-0.81950	-0.87392	-0.84671
-81.379	-0.85454	-0.91260	-0.88357
-82.654	-0.85411	-0.91260	-0.88335
-83.953	-0.88440	-0.94659	-0.91550
-85.794	-0.88440	-0.94659	-0.91550
-87.810	-0.92550	-0.99037	-0.95793
-89.364	-0.92463	-0.99079	-0.95771
-90.950	-0.95968	-1.02904	-0.99436
-92.225	-0.95968	-1.02904	-0.99436
-93.149	-0.99083	-1.05454	-1.02268
-94.313	-0.99040	-1.05496	-1.02268
-96.058	-1.02847	-1.08896	-1.05872
-97.883	-1.02804	-1.08853	-1.05829
-98.895	-1.06568	-1.12508	-1.09538
-99.859	-1.06611	-1.12423	-1.09517
-100.847	-1.09337	-1.14718	-1.12028
-102.266	-1.09337	-1.14718	-1.12028
-103.931	-1.13837	-1.19393	-1.16615
-105.334	-1.13880	-1.19350	-1.16615
-107.214	-1.17947	-1.23897	-1.20922
-108.465	-1.17904	-1.23897	-1.20900
-109.254	-1.21105	-1.26872	-1.23989
-109.868	-1.21062	-1.26745	-1.23903
-110.928	-1.23917	-1.30697	-1.27307
-111.916	-1.23917	-1.30655	-1.27286
-112.737	-1.27076	-1.34479	-1.30778
-113.502	-1.27033	-1.34479	-1.30756
-114.490	-1.29326	-1.37284	-1.33305
-116.562	-1.29369	-1.37327	-1.33348
-118.195	-1.34474	-1.43361	-1.38918
-119.208	-1.34431	-1.43361	-1.38896
-120.148	-1.37286	-1.46846	-1.42066
-121.144	-1.37373	-1.46803	-1.42088
-122.037	-1.40358	-1.50756	-1.45557
-123.232	-1.40315	-1.50756	-1.45535
-124.690	-1.40358	-1.50798	-1.45578
-125.184	-1.44122	-1.55643	-1.49883
-125.758	-1.44079	-1.55685	-1.49882
-126.627	-1.46199	-1.59000	-1.52600
-127.718	-1.46242	-1.59085	-1.52664
-129.065	-1.49358	-1.63930	-1.56644
-130.324	-1.49271	-1.63930	-1.56600
-131.639	-1.52689	-1.68647	-1.60668
-132.372	-1.52689	-1.68690	-1.60689
-132.906	-1.55761	-1.73237	-1.64499
-133.281	-1.55761	-1.73237	-1.64499
-133.918	-1.57708	-1.76849	-1.67278
-134.635	-1.57708	-1.76849	-1.67278
-135.472	-1.60044	-1.80971	-1.70508
-136.389	-1.60087	-1.80971	-1.70529
-137.759	-1.62640	-1.86071	-1.74355
-139.186	-1.62597	-1.86113	-1.74355
-139.720	-1.65452	-1.92148	-1.78800
-140.238	-1.65496	-1.92190	-1.78843
-140.867	-1.67096	-1.92063	-1.79580
-141.401	-1.67140	-1.92148	-1.79644
-141.831	-1.68481	-1.92105	-1.80293
-142.102	-1.68481	-1.92190	-1.80336
-142.596	-1.69433	-1.92148	-1.80790
-143.537	-1.69433	-1.92148	-1.80790
-144.804	-1.71553	-1.92148	-1.81850
-145.688	-1.71596	-1.92190	-1.81893
-146.708	-1.73673	-1.92020	-1.82847
-147.569	-1.73673	-1.92020	-1.82847
-147.999	-1.75057	-1.92063	-1.83560
-148.398	-1.74927	-1.92105	-1.83516
-149.235	-1.76312	-1.92020	-1.84166
-149.808	-1.76269	-1.92020	-1.84145
-150.286	-1.77047	-1.92020	-1.84534
-150.804	-1.77047	-1.92020	-1.84534
-151.203	-1.77567	-1.92105	-1.84836
-151.848	-1.77567	-1.92020	-1.84794
-152.366	-1.77956	-1.91893	-1.84924
-153.131	-1.77956	-1.91893	-1.84924
-154.263	-1.78908	-1.91893	-1.85400
-155.092	-1.78908	-1.91893	-1.85400
-155.482	-1.79211	-1.91978	-1.85594
-155.753	-1.79211	-1.91978	-1.85594
-156.024	-1.78086	-1.91935	-1.85011
-156.128	-1.78129	-1.91935	-1.85032
-156.470	-1.76918	-1.91978	-1.84448
-156.917	-1.77004	-1.91978	-1.84491
-157.809	-1.76225	-1.91935	-1.84080
-158.208	-1.76225	-1.91978	-1.84102
-158.343	-1.74581	-1.91978	-1.83280
-159.100	-1.74581	-1.91893	-1.83237
-159.969	-1.73500	-1.91893	-1.82696
-159.873	-1.73456	-1.91893	-1.82675
-159.817	-1.70601	-1.91850	-1.81226
-159.825	-1.70644	-1.91808	-1.81226
-160.208	-1.67789	-1.91850	-1.79820
-160.686	-1.67832	-1.91893	-1.79862
-161.220	-1.65063	-1.91808	-1.78435
-161.499	-1.65063	-1.91808	-1.78435
-161.658	-1.61385	-1.91765	-1.76575
-161.770	-1.61342	-1.91765	-1.76554
-162.280	-1.57794	-1.91765	-1.74780
-163.483	-1.57794	-1.91765	-1.74780
-163.252	-1.52905	-1.91765	-1.72335
-162.551	-1.52905	-1.91723	-1.72314
-162.216	-1.46502	-1.91680	-1.69091
-161.977	-1.46459	-1.91723	-1.69091
-161.849	-1.38931	-1.91723	-1.65327
-161.594	-1.38931	-1.91808	-1.65369
-160.861	-1.27335	-1.91638	-1.59487
-32.601	-1.27335	-1.91638	-1.59487
-19.420	-0.64687	2.08006	0.71659
-18.902	-0.66288	1.98401	0.66057
-18.974	-0.66288	1.98444	0.66078
-19.070	-0.66591	1.98486	0.65948
-19.213	-0.66634	1.98529	0.65947
-19.221	-0.66980	1.98486	0.65753
-19.062	-0.66980	1.98444	0.65732
-19.229	-0.66677	1.98401	0.65862
-19.229	-0.66634	1.98359	0.65862
-19.197	-0.66418	1.98444	0.66013
-19.261	-0.66504	1.98401	0.65949
-19.006	-0.66677	1.98401	0.65862
-19.269	-0.66634	1.98444	0.65905
-19.269	-0.66504	1.98401	0.65949
-19.181	-0.66461	1.98401	0.65970
-19.189	-0.66591	1.98529	0.65969
-19.149	-0.66591	1.98486	0.65948
-19.149	-0.66547	1.98571	0.66012
-19.205	-0.66547	1.98529	0.65991
-19.173	-0.66288	1.98444	0.66078
-19.118	-0.66288	1.98401	0.66057
-19.094	-0.66331	1.98401	0.66035
-19.181	-0.66288	1.98359	0.66035
-19.229	-0.66201	1.98486	0.66142
-19.102	-0.66201	1.98529	0.66164
0.000	-2.13736	-2.07234	-2.10485
0.000	-2.13736	-2.07234	-2.10485
