# Supplementary material for: Characterisation of the mechanical and fracture properties of a uni-weave carbon fibre/epoxy non-crimp fabric composite
Source: Data Brief. 2016 Jan 15;6:680–95. doi: 10.1016/j.dib.2016.01.010 (PMC4773377; doi:10.1016/j.dib.2016.01.010)
Supplement: Supplementary file 1 — Supplementary material [file mmc1.zip › Supplementary_material/specimen_cy5.csv]

Stress (MPa)	Longitudinal strain gauge 1 (%)	Longitudinal strain gauge 1 (%)	Average longitudinal strain (%)
-0.138	-0.00142	-0.00133	-0.00137
-0.859	-0.01180	-0.01245	-0.01212
-1.742	-0.01180	-0.01245	-0.01212
-2.746	-0.03342	-0.03554	-0.03448
-4.059	-0.03299	-0.03596	-0.03448
-5.663	-0.06500	-0.06974	-0.06737
-7.137	-0.06500	-0.06888	-0.06694
-8.774	-0.09960	-0.10736	-0.10348
-10.791	-0.09917	-0.10693	-0.10305
-12.824	-0.14415	-0.15396	-0.14906
-14.566	-0.14372	-0.15482	-0.14927
-16.154	-0.18092	-0.19287	-0.18689
-17.750	-0.18092	-0.19330	-0.18711
-19.759	-0.22028	-0.23605	-0.22816
-21.582	-0.22071	-0.23648	-0.22859
-23.793	-0.22071	-0.23733	-0.22902
-26.977	-0.26743	-0.28692	-0.27717
-29.294	-0.26699	-0.28607	-0.27653
-31.173	-0.32019	-0.34336	-0.33178
-33.085	-0.31976	-0.34379	-0.33177
-34.770	-0.35999	-0.38654	-0.37326
-36.553	-0.35999	-0.38611	-0.37305
-38.473	-0.40151	-0.43143	-0.41647
-40.968	-0.40281	-0.43186	-0.41733
-43.309	-0.45125	-0.48530	-0.46828
-45.067	-0.45125	-0.48487	-0.46806
-46.922	-0.48975	-0.52634	-0.50805
-48.842	-0.49018	-0.52677	-0.50848
-50.884	-0.53473	-0.57594	-0.55533
-52.415	-0.53430	-0.57551	-0.55490
-53.930	-0.56934	-0.61441	-0.59187
-55.655	-0.56934	-0.61441	-0.59187
-58.005	-0.60437	-0.65332	-0.62884
-59.876	-0.60351	-0.65289	-0.62820
-61.577	-0.65108	-0.70420	-0.67764
-63.295	-0.65195	-0.70462	-0.67829
-65.004	-0.68482	-0.74481	-0.71482
-66.673	-0.68482	-0.74524	-0.71503
-68.358	-0.71986	-0.78585	-0.75286
-70.780	-0.72029	-0.78543	-0.75286
-73.940	-0.77695	-0.84913	-0.81304
-75.771	-0.77695	-0.84956	-0.81325
-77.018	-0.81718	-0.89616	-0.85667
-78.647	-0.81675	-0.89573	-0.85624
-80.113	-0.84789	-0.93292	-0.89041
-81.498	-0.84789	-0.93421	-0.89105
-82.843	-0.88163	-0.97311	-0.92737
-84.650	-0.88163	-0.97226	-0.92694
-86.723	-0.92661	-1.02484	-0.97573
-88.133	-0.92661	-1.02442	-0.97551
-89.915	-0.96165	-1.06546	-1.01355
-91.779	-0.96121	-1.06589	-1.01355
-93.123	-1.00274	-1.11420	-1.05847
-94.517	-1.00274	-1.11462	-1.05868
-96.064	-1.03993	-1.15781	-1.09887
-97.936	-1.03993	-1.15909	-1.09951
-99.434	-1.07886	-1.20868	-1.14377
-100.398	-1.07886	-1.20825	-1.14356
-101.662	-1.11260	-1.25186	-1.18223
-102.845	-1.11260	-1.25229	-1.18245
-104.182	-1.14764	-1.29590	-1.22177
-105.721	-1.14807	-1.29675	-1.22241
-108.216	-1.20127	-1.35746	-1.27937
-109.747	-1.20084	-1.35661	-1.27872
-110.606	-1.24106	-1.41048	-1.32577
-111.408	-1.24063	-1.41048	-1.32555
-112.323	-1.27480	-1.45195	-1.36337
-113.628	-1.27480	-1.45066	-1.36273
-114.624	-1.31200	-1.50282	-1.40741
-115.564	-1.31200	-1.50282	-1.40741
-117.168	-1.35396	-1.56011	-1.45703
-118.602	-1.35309	-1.56097	-1.45703
-119.606	-1.39980	-1.61868	-1.50924
-120.570	-1.39894	-1.61868	-1.50881
-121.575	-1.43830	-1.66614	-1.55222
-122.555	-1.43830	-1.66614	-1.55222
-123.535	-1.47636	-1.71873	-1.59754
-124.637	-1.47593	-1.71873	-1.59733
-126.233	-1.51572	-1.77559	-1.64566
-127.229	-1.51616	-1.77516	-1.64566
-128.064	-1.55076	-1.82860	-1.68968
-128.939	-1.55076	-1.82817	-1.68947
-129.984	-1.58666	-1.88333	-1.73499
-131.418	-1.58709	-1.88375	-1.73542
-133.103	-1.63770	-1.91753	-1.77761
-134.610	-1.63770	-1.91710	-1.77740
-135.258	-1.66798	-1.91710	-1.79254
-135.606	-1.66711	-1.91710	-1.79211
-136.173	-1.66798	-1.91796	-1.79297
-136.724	-1.69609	-1.91753	-1.80681
-137.453	-1.69609	-1.91753	-1.80681
-138.134	-1.72075	-1.91753	-1.81914
-138.790	-1.72075	-1.91539	-1.81807
-139.908	-1.75189	-1.91667	-1.83428
-141.374	-1.75146	-1.91710	-1.83428
-142.217	-1.79384	-1.91625	-1.85504
-142.800	-1.79341	-1.91667	-1.85504
-143.586	-1.81936	-1.91625	-1.86780
-144.364	-1.81893	-1.91539	-1.86716
-145.230	-1.85397	-1.91625	-1.88511
-145.741	-1.85353	-1.91625	-1.88489
-146.470	-1.87776	-1.91582	-1.89679
-147.507	-1.87732	-1.91625	-1.89678
-148.657	-1.91193	-1.91625	-1.91409
-149.475	-1.91193	-1.91582	-1.91387
-150.124	-1.92058	-1.91667	-1.91863
-150.909	-1.92014	-1.91625	-1.91820
-151.566	-1.92014	-1.91539	-1.91777
-152.343	-1.92014	-1.91582	-1.91798
-153.818	-1.92014	-1.91582	-1.91798
-154.425	-1.92014	-1.91496	-1.91755
-154.579	-1.92058	-1.91582	-1.91820
-154.684	-1.92014	-1.91582	-1.91798
-155.179	-1.92014	-1.91582	-1.91798
-155.770	-1.92014	-1.91496	-1.91755
-156.313	-1.91971	-1.91539	-1.91755
-156.969	-1.91928	-1.91539	-1.91734
-158.014	-1.91928	-1.91454	-1.91691
-158.881	-1.91971	-1.91411	-1.91691
-159.586	-1.91885	-1.91411	-1.91648
-160.064	-1.91928	-1.91368	-1.91648
-160.388	-1.92058	-1.91454	-1.91756
-160.436	-1.92058	-1.91496	-1.91777
-160.728	-1.91971	-1.91283	-1.91627
-161.522	-1.91928	-1.91325	-1.91627
-162.891	-1.91928	-1.91368	-1.91648
-163.223	-1.91885	-1.91325	-1.91605
-163.377	-1.91928	-1.91325	-1.91627
-163.523	-1.91928	-1.91411	-1.91669
-163.985	-1.91885	-1.91325	-1.91605
-164.641	-1.91971	-1.91240	-1.91605
-164.025	-1.92058	-1.91368	-1.91713
-163.239	-1.92058	-1.91325	-1.91692
-101.362	-1.92014	-1.91368	-1.91691
-26.394	-1.92058	-1.91411	-1.91734
-24.077	0.11494	-1.90898	-0.89702
-24.458	0.11450	-1.90812	-0.89681
-24.798	0.12445	-1.89829	-0.88692
-24.952	0.12402	-1.89786	-0.88692
-25.138	0.12878	-1.89615	-0.88369
-25.316	0.12878	-1.89530	-0.88326
-25.300	0.13267	-1.89059	-0.87896
-25.470	0.13224	-1.89145	-0.87961
-25.462	0.13786	-1.88589	-0.87402
-25.608	0.13786	-1.88546	-0.87380
-25.503	0.13916	-1.88546	-0.87315
-25.608	0.13916	-1.88589	-0.87337
-25.632	0.14132	-1.88546	-0.87207
-25.721	0.14132	-1.88504	-0.87186
-25.867	0.13916	-1.89059	-0.87572
-25.802	0.13916	-1.89102	-0.87593
-25.819	0.14348	-1.88333	-0.86992
-25.924	0.14435	-1.88290	-0.86927
-25.924	0.14521	-1.88247	-0.86863
0.000	-2.10700	-2.06930	-2.08815
0.000	-2.10700	-2.06930	-2.08815
