# Supplementary material for: Characterisation of the mechanical and fracture properties of a uni-weave carbon fibre/epoxy non-crimp fabric composite
Source: Data Brief. 2016 Jan 15;6:680–95. doi: 10.1016/j.dib.2016.01.010 (PMC4773377; doi:10.1016/j.dib.2016.01.010)
Supplement: Supplementary file 1 — Supplementary material [file mmc1.zip › Supplementary_material/specimen_cy6.csv]

Stress (MPa)	Longitudinal strain gauge 1 (%)	Longitudinal strain gauge 1 (%)	Average longitudinal strain (%)
-4.339	-0.05648	-0.05315	-0.05482
-5.820	-0.07249	-0.07965	-0.07607
-8.075	-0.07336	-0.07965	-0.07650
-10.474	-0.12268	-0.13520	-0.12894
-12.543	-0.12268	-0.13563	-0.12916
-14.571	-0.16551	-0.18521	-0.17536
-16.270	-0.16465	-0.18649	-0.17557
-17.800	-0.19883	-0.22324	-0.21103
-19.563	-0.19883	-0.22239	-0.21061
-22.010	-0.24685	-0.27367	-0.26026
-25.278	-0.24728	-0.27367	-0.26048
-27.605	-0.30829	-0.34034	-0.32431
-30.020	-0.30872	-0.33991	-0.32432
-32.290	-0.36280	-0.39633	-0.37956
-34.601	-0.36324	-0.39590	-0.37957
-36.525	-0.40780	-0.44505	-0.42642
-38.344	-0.40780	-0.44505	-0.42642
-40.300	-0.45453	-0.48992	-0.47222
-42.152	-0.45453	-0.49035	-0.47244
-44.052	-0.49476	-0.53137	-0.51307
-46.040	-0.49433	-0.53137	-0.51285
-48.093	-0.54235	-0.58052	-0.56144
-49.921	-0.54235	-0.58009	-0.56122
-51.764	-0.57870	-0.61813	-0.59841
-54.332	-0.57913	-0.61856	-0.59884
-57.029	-0.64013	-0.68010	-0.66012
-58.591	-0.64013	-0.68010	-0.66012
-60.056	-0.67475	-0.71685	-0.69580
-61.538	-0.67475	-0.71685	-0.69580
-63.558	-0.71455	-0.75702	-0.73579
-65.031	-0.71455	-0.75702	-0.73579
-66.875	-0.75392	-0.79591	-0.77492
-68.928	-0.75392	-0.79677	-0.77535
-71.190	-0.80714	-0.84976	-0.82845
-73.581	-0.80714	-0.85019	-0.82866
-75.883	-0.86252	-0.90660	-0.88456
-78.097	-0.86165	-0.90660	-0.88413
-79.498	-0.86209	-0.90703	-0.88456
-80.722	-0.90102	-0.94806	-0.92454
-82.477	-0.90102	-0.94891	-0.92497
-84.586	-0.94213	-0.99037	-0.96625
-86.075	-0.94213	-0.99037	-0.96625
-87.299	-0.98496	-1.03396	-1.00946
-88.635	-0.98539	-1.03439	-1.00989
-90.318	-1.01871	-1.06986	-1.04428
-92.105	-1.01914	-1.06858	-1.04386
-94.214	-1.06587	-1.11986	-1.09286
-96.291	-1.06543	-1.12029	-1.09286
-97.748	-1.11476	-1.17371	-1.14423
-98.883	-1.11432	-1.17371	-1.14402
-100.196	-1.15067	-1.21474	-1.18270
-101.605	-1.15110	-1.21516	-1.18313
-103.126	-1.19350	-1.26089	-1.22720
-104.124	-1.19436	-1.26089	-1.22763
-105.469	-1.23374	-1.30320	-1.26847
-106.853	-1.23287	-1.30363	-1.26825
-109.558	-1.28046	-1.35449	-1.31747
-111.507	-1.28046	-1.35363	-1.31705
-112.553	-1.34320	-1.42244	-1.38282
-113.632	-1.34363	-1.42244	-1.38303
-114.469	-1.37738	-1.46987	-1.42363
-115.548	-1.37781	-1.46987	-1.42384
-116.611	-1.41545	-1.51688	-1.46617
-117.697	-1.41458	-1.51646	-1.46552
-119.235	-1.46001	-1.56646	-1.51324
-120.708	-1.46001	-1.56731	-1.51366
-121.835	-1.50890	-1.61988	-1.56439
-123.059	-1.50934	-1.61903	-1.56418
-124.138	-1.55650	-1.66817	-1.61233
-125.136	-1.55650	-1.66732	-1.61191
-126.215	-1.59933	-1.71305	-1.65619
-127.760	-1.59933	-1.71433	-1.65683
-129.435	-1.65774	-1.77929	-1.71851
-130.320	-1.65817	-1.78014	-1.71916
-131.037	-1.69668	-1.82160	-1.75914
-131.761	-1.69624	-1.82203	-1.75913
-132.550	-1.73302	-1.86476	-1.79889
-133.170	-1.73302	-1.86562	-1.79932
-134.515	-1.77585	-1.91263	-1.84424
-136.664	-1.77542	-1.91391	-1.84466
-138.178	-1.83988	-1.91776	-1.87882
-139.007	-1.83945	-1.91776	-1.87860
-139.756	-1.88315	-1.91733	-1.90024
-140.472	-1.88272	-1.91690	-1.89981
-140.883	-1.92252	-1.91690	-1.91971
-141.486	-1.92252	-1.91647	-1.91950
-142.686	-1.96189	-1.91690	-1.93940
-144.385	-1.96189	-1.91690	-1.93940
-145.149	-1.96189	-1.91733	-1.93961
-145.713	-1.96189	-1.91690	-1.93940
-146.196	-1.96146	-1.91776	-1.93961
-146.784	-1.96189	-1.91690	-1.93940
-147.395	-1.96189	-1.91605	-1.93897
-148.337	-1.96189	-1.91562	-1.93876
-149.601	-1.96146	-1.91605	-1.93875
-150.809	-1.96189	-1.91690	-1.93940
-151.775	-1.96233	-1.91647	-1.93940
-152.620	-1.96189	-1.91605	-1.93897
-153.329	-1.96233	-1.91562	-1.93897
-153.900	-1.96233	-1.91647	-1.93940
-154.335	-1.96103	-1.91562	-1.93832
-154.802	-1.96103	-1.91562	-1.93832
-155.832	-1.96059	-1.91562	-1.93811
-157.354	-1.96146	-1.91562	-1.93854
-158.151	-1.96146	-1.91476	-1.93811
-158.730	-1.96059	-1.91476	-1.93768
-159.431	-1.96059	-1.91476	-1.93768
-159.745	-1.96146	-1.91476	-1.93811
-160.163	-1.96103	-1.91605	-1.93854
-160.856	-1.96103	-1.91605	-1.93854
-162.023	-1.96103	-1.91605	-1.93854
-162.377	-1.96103	-1.91476	-1.93790
-162.595	-1.96103	-1.91519	-1.93811
-162.860	-1.96103	-1.91519	-1.93811
-163.923	-1.96059	-1.91519	-1.93789
-164.543	-1.95930	-1.91519	-1.93724
-165.066	-1.95973	-1.91519	-1.93746
-166.097	-1.95973	-1.91519	-1.93746
-167.087	-1.95973	-1.91519	-1.93746
-167.417	-1.96016	-1.91519	-1.93768
-167.578	-1.96016	-1.91519	-1.93768
-167.972	-1.95973	-1.91391	-1.93682
-168.125	-1.96016	-1.91348	-1.93682
-168.407	-1.96016	-1.91348	-1.93682
-168.584	-1.96016	-1.91434	-1.93725
-169.228	-1.95973	-1.91391	-1.93682
-170.371	-1.96016	-1.91434	-1.93725
-171.611	-1.96016	-1.91434	-1.93725
-26.985	-1.95973	-1.91434	-1.93703
-1.063	-0.64879	0.05968	-0.29456
0.064	-0.64922	0.06010	-0.29456
0.105	-0.60076	0.10540	-0.24768
0.113	-0.60163	0.10498	-0.24833
0.081	-0.58129	0.11951	-0.23089
0.081	-0.58129	0.11993	-0.23068
0.056	-0.57134	0.12891	-0.22122
0.072	-0.57091	0.12934	-0.22079
0.048	-0.56355	0.13489	-0.21433
0.048	-0.56355	0.13532	-0.21412
0.048	-0.55836	0.14002	-0.20917
0.072	-0.55750	0.14002	-0.20874
0.064	-0.55187	0.14344	-0.20422
0.032	-0.55187	0.14301	-0.20443
0.064	-0.54971	0.14729	-0.20121
0.056	-0.54971	0.14729	-0.20121
0.048	-0.54668	0.14900	-0.19884
0.056	-0.54668	0.14900	-0.19884
0.048	-0.54365	0.15199	-0.19583
0.056	-0.54365	0.15156	-0.19605
0.048	-0.54062	0.15327	-0.19368
0.032	-0.54019	0.15327	-0.19346
0.048	-0.53846	0.15498	-0.19174
0.056	-0.53803	0.15541	-0.19131
0.040	-0.53630	0.15712	-0.18959
0.000	-2.14966	-2.06990	-2.10978
0.000	-2.14966	-2.06990	-2.10978
