# Supplementary material for: Characterisation of the mechanical and fracture properties of a uni-weave carbon fibre/epoxy non-crimp fabric composite
Source: Data Brief. 2016 Jan 15;6:680–95. doi: 10.1016/j.dib.2016.01.010 (PMC4773377; doi:10.1016/j.dib.2016.01.010)
Supplement: Supplementary file 1 — Supplementary material [file mmc1.zip › Supplementary_material/specimen_cz1.csv]

Stress (MPa)	Longitudinal strain (%)	Transverse strain (transverse to the fibres) (%)
0.000	0.00000	0.00000
-0.257	-0.00893	0.00495
-0.249	-0.00878	0.00306
-0.283	-0.01003	0.00405
-0.294	-0.00817	0.00504
-0.294	-0.00987	0.00547
-0.546	-0.01525	0.00675
-0.772	-0.01838	0.00867
-0.940	-0.02240	0.01137
-1.100	-0.02254	0.01148
-1.270	-0.02673	0.01216
-1.463	-0.02851	0.01322
-1.675	-0.03096	0.01452
-1.921	-0.03373	0.01596
-2.187	-0.03656	0.01574
-2.462	-0.03965	0.01735
-2.761	-0.04212	0.01793
-3.074	-0.04554	0.01889
-3.345	-0.04992	0.01974
-3.595	-0.05190	0.02285
-3.973	-0.05655	0.02291
-4.459	-0.06078	0.02704
-4.914	-0.06532	0.02788
-5.447	-0.07154	0.03117
-6.022	-0.07731	0.03299
-6.630	-0.08352	0.03402
-7.292	-0.09168	0.03924
-8.045	-0.09798	0.04325
-8.848	-0.10777	0.04528
-9.734	-0.12060	0.04834
-10.691	-0.13006	0.05327
-11.660	-0.14138	0.05698
-12.620	-0.15284	0.06124
-13.626	-0.16467	0.06557
-14.731	-0.17687	0.07290
-15.810	-0.19095	0.07786
-16.900	-0.20611	0.08404
-18.048	-0.21884	0.08933
-19.258	-0.23386	0.09424
-20.531	-0.25048	0.10072
-21.796	-0.26764	0.11058
-23.121	-0.28367	0.11689
-24.452	-0.30200	0.12353
-25.821	-0.32037	0.12935
-27.235	-0.33706	0.13761
-28.686	-0.35656	0.14559
-30.116	-0.37486	0.15268
-31.585	-0.39250	0.16082
-33.067	-0.41183	0.16598
-34.563	-0.43335	0.17399
-36.120	-0.45204	0.18388
-37.696	-0.47365	0.19350
-39.252	-0.49451	0.20199
-40.863	-0.51465	0.21024
-42.425	-0.53476	0.21855
-44.239	-0.55586	0.22643
-45.723	-0.57414	0.23280
-47.033	-0.59480	0.24482
-48.613	-0.61561	0.25067
-50.343	-0.63936	0.26110
-52.037	-0.65799	0.26872
-53.630	-0.67960	0.27867
-55.248	-0.70076	0.28894
-57.008	-0.72372	0.29855
-58.852	-0.74641	0.30850
-60.621	-0.76998	0.31952
-62.390	-0.79343	0.33085
-64.150	-0.81721	0.34042
-65.970	-0.84182	0.35166
-67.857	-0.86649	0.36233
-69.637	-0.88790	0.37341
-71.485	-0.91408	0.38356
-73.385	-0.94100	0.39389
-75.248	-0.96313	0.40616
-77.125	-0.98741	0.41534
-79.020	-1.01126	0.42843
-80.834	-1.03652	0.43948
-82.741	-1.06459	0.45161
-84.578	-1.08866	0.46377
-86.461	-1.11352	0.47828
-88.374	-1.13985	0.49073
-90.239	-1.16795	0.50413
-92.110	-1.19095	0.51721
-93.959	-1.21705	0.52949
-95.847	-1.24391	0.54348
-97.714	-1.27097	0.55584
-99.602	-1.29736	0.57053
-101.547	-1.32623	0.58629
-103.406	-1.35056	0.59798
-105.293	-1.38020	0.61371
-107.152	-1.41041	0.62820
-108.982	-1.43713	0.64520
-110.795	-1.46476	0.65986
-112.677	-1.49335	0.67664
-114.486	-1.52188	0.69268
-116.389	-1.55347	0.71066
-118.191	-1.58463	0.72799
-120.028	-1.61578	0.74704
-121.823	-1.64521	0.76423
-123.583	-1.67630	0.78239
-125.378	-1.70869	0.80238
-127.183	-1.74065	0.82422
-128.856	-1.77064	0.84235
-130.598	-1.80588	0.86393
-132.255	-1.83764	0.88451
-134.022	-1.87277	0.90536
-135.707	-1.90616	0.92775
-137.397	-1.94138	0.95240
-139.014	-1.97623	0.97667
-140.647	-2.01368	0.99954
-142.343	-2.05399	1.02715
-143.892	-2.09119	1.05474
-145.480	-2.13033	1.08100
-146.656	-2.16256	1.10419
-148.137	-2.20382	1.13407
-149.800	-2.24642	1.16482
-151.499	-2.28795	1.20087
-152.857	-2.32865	1.23188
-154.321	-2.37226	1.26212
-155.834	-2.41962	1.29365
-157.346	-2.46489	1.33276
-158.963	-2.51123	1.36744
-160.292	-2.56170	1.40764
-161.625	-2.60747	1.44485
-162.964	-2.65741	1.48573
-164.305	-2.70567	1.52753
-165.619	-2.75672	1.56659
-166.898	-2.80852	1.61191
-168.142	-2.85995	1.65296
-169.441	-2.91168	1.69915
-170.680	-2.96573	1.74350
-171.907	-3.01034	1.78591
-173.546	-3.09241	1.85393
-174.740	-3.14636	1.89908
-175.910	-3.20074	1.94964
-177.064	-3.25773	1.99876
-178.199	-3.31435	2.04594
-179.345	-3.35949	2.10407
-180.464	-3.41707	2.15332
-181.578	-3.47708	2.20384
-182.676	-3.53258	2.25944
-183.734	-3.58844	2.30983
-184.812	-3.64577	2.36343
-185.899	-3.70081	2.40861
-186.963	-3.75890	2.46236
-187.965	-3.82195	2.50981
-189.000	-3.87630	2.56915
-190.039	-3.92241	2.62189
-191.073	-3.97390	2.65867
-192.076	-4.01969	2.73228
