# Supplementary material for: Characterisation of the mechanical and fracture properties of a uni-weave carbon fibre/epoxy non-crimp fabric composite
Source: Data Brief. 2016 Jan 15;6:680–95. doi: 10.1016/j.dib.2016.01.010 (PMC4773377; doi:10.1016/j.dib.2016.01.010)
Supplement: Supplementary file 1 — Supplementary material [file mmc1.zip › Supplementary_material/specimen_cz2.csv]

Stress (MPa)	Longitudinal strain (%)	Transverse strain (transverse to the fibres) (%)
-0.297	-0.00745	0.00868
-0.363	-0.00750	0.00909
-0.496	-0.01179	0.00898
-0.540	-0.01212	0.01128
-0.597	-0.01258	0.01397
-0.647	-0.01538	0.01664
-0.680	-0.01502	0.00546
-0.765	-0.01162	-0.00606
-0.882	-0.01740	0.01411
-0.956	-0.01688	-0.00401
-1.040	-0.01804	0.00846
-1.105	-0.02380	0.00723
-1.134	-0.02575	0.02620
-1.166	-0.02500	-0.00220
-1.192	-0.01777	0.02069
-1.260	-0.02187	0.00237
-1.544	-0.02768	0.02827
-1.986	-0.03263	0.03127
-2.459	-0.03933	0.02635
-3.010	-0.05610	0.01290
-3.647	-0.06288	0.01539
-4.305	-0.07187	0.03394
-5.007	-0.07840	0.04022
-5.795	-0.09179	0.04700
-6.596	-0.10404	0.04453
-7.531	-0.12078	0.04722
-8.606	-0.13087	0.05906
-9.744	-0.14556	0.06314
-10.945	-0.15951	0.06965
-12.190	-0.17045	0.06891
-13.465	-0.19125	0.09226
-14.871	-0.20532	0.09914
-16.233	-0.22001	0.09890
-17.697	-0.23501	0.10167
-19.131	-0.25009	0.10119
-20.615	-0.26657	0.10085
-22.115	-0.28216	0.11727
-23.631	-0.30057	0.13157
-25.141	-0.31621	0.13582
-26.643	-0.33215	0.13660
-28.132	-0.34547	0.15378
-29.618	-0.36343	0.15787
-31.106	-0.38060	0.17834
-32.637	-0.39685	0.18464
-34.156	-0.41347	0.19047
-35.666	-0.43180	0.19890
-37.092	-0.44296	0.19605
-38.617	-0.46116	0.19196
-40.239	-0.48391	0.19850
-42.007	-0.50158	0.21304
-43.315	-0.51953	0.21868
-44.871	-0.53734	0.23279
-46.616	-0.55218	0.25070
-48.223	-0.56609	0.25604
-49.200	-0.59043	0.26791
-50.849	-0.59961	0.28118
-52.473	-0.61762	0.28401
-54.149	-0.63477	0.27955
-55.847	-0.65259	0.29475
-57.551	-0.67558	0.29277
-59.209	-0.69394	0.30103
-60.951	-0.71022	0.30977
-62.670	-0.72871	0.32246
-64.375	-0.74972	0.31764
-66.121	-0.76827	0.32635
-67.862	-0.79286	0.34093
-69.578	-0.81188	0.35695
-71.380	-0.83528	0.36235
-73.131	-0.84850	0.38272
-74.893	-0.86922	0.38593
-76.666	-0.88004	0.38478
-78.433	-0.90611	0.40579
-80.188	-0.92164	0.41650
-81.965	-0.94730	0.42468
-83.753	-0.96956	0.43984
-85.524	-0.99557	0.43391
-87.316	-1.01478	0.45059
-89.065	-1.02818	0.46832
-90.826	-1.05192	0.46330
-92.649	-1.07421	0.47125
-94.426	-1.09456	0.50017
-96.204	-1.12012	0.51211
-98.052	-1.14509	0.51696
-99.884	-1.16099	0.52487
-101.683	-1.18399	0.52647
-103.490	-1.20385	0.54182
-105.279	-1.22154	0.57057
-107.031	-1.24744	0.57594
-108.845	-1.26828	0.58401
-110.624	-1.29283	0.59318
-112.444	-1.32459	0.60718
-114.186	-1.34653	0.62626
-115.968	-1.36021	0.63960
-117.745	-1.38660	0.64814
-119.520	-1.40814	0.66018
-121.243	-1.43544	0.67363
-122.989	-1.46200	0.68685
-124.730	-1.48241	0.69800
-126.489	-1.50656	0.71048
-128.249	-1.53826	0.73799
-129.943	-1.56208	0.75483
-131.612	-1.58994	0.76828
-133.266	-1.61254	0.78667
-135.023	-1.63774	0.79976
-136.667	-1.67294	0.82089
-138.301	-1.69847	0.84330
-139.844	-1.72291	0.85153
-141.060	-1.75363	0.87104
-143.137	-1.77970	0.88247
-144.681	-1.80437	0.91614
-146.104	-1.83973	0.92599
-147.546	-1.86354	0.94668
-148.908	-1.89501	0.95625
-150.586	-1.93111	0.97654
-151.796	-1.96230	0.99773
-153.192	-1.99392	1.02207
-154.703	-2.02511	1.04879
-156.192	-2.05438	1.06753
-157.582	-2.09389	1.09768
-158.967	-2.12622	1.12525
-160.301	-2.16103	1.15034
-161.655	-2.20711	1.17738
-162.959	-2.23792	1.21134
-164.254	-2.27864	1.24317
-165.532	-2.31807	1.28279
-166.745	-2.35321	1.31046
-167.987	-2.40165	1.33945
-169.206	-2.44004	1.37467
-170.408	-2.48463	1.40681
-171.544	-2.53137	1.44198
-172.717	-2.57208	1.46635
-173.826	-2.61411	1.51957
-174.931	-2.66096	1.56092
-175.996	-2.70426	1.60410
-177.052	-2.74705	1.63506
-178.126	-2.79508	1.68163
-179.155	-2.84292	1.72146
-180.165	-2.89988	1.77523
-181.197	-2.94303	1.82988
-182.168	-2.99194	1.86834
-183.218	-3.04053	1.92163
-184.187	-3.09249	1.96315
-185.205	-3.14790	2.01755
-186.096	-3.20234	2.05842
-187.024	-3.24256	2.10130
-187.928	-3.30130	2.15711
-188.789	-3.35432	2.20286
-189.651	-3.40283	2.24537
-190.477	-3.44844	2.29325
-191.332	-3.49745	2.35486
-192.114	-3.55200	2.41261
-192.860	-3.60002	2.46649
-193.588	-3.65449	2.50905
-194.229	-3.70057	2.56378
-194.823	-3.73824	2.57996
-195.335	-3.80124	2.64969
-195.351	-3.84528	2.69600
