# Supplementary material for: Characterisation of the mechanical and fracture properties of a uni-weave carbon fibre/epoxy non-crimp fabric composite
Source: Data Brief. 2016 Jan 15;6:680–95. doi: 10.1016/j.dib.2016.01.010 (PMC4773377; doi:10.1016/j.dib.2016.01.010)
Supplement: Supplementary file 1 — Supplementary material [file mmc1.zip › Supplementary_material/specimen_cz3.csv]

Stress (MPa)	Longitudinal strain (%)	Transverse strain (along to the fibres) (%)
-0.276	-0.00754	-0.00023
-0.379	-0.00937	-0.00364
-0.460	-0.00953	0.00180
-0.572	-0.01395	-0.00283
-0.606	-0.01570	0.00107
-0.639	-0.01337	-0.00204
-0.683	-0.01819	-0.00618
-0.705	-0.01959	-0.00479
-0.735	-0.01993	-0.00446
-0.749	-0.02387	-0.00709
-0.752	-0.02314	-0.00499
-0.774	-0.02120	-0.00295
-0.850	-0.02183	-0.00354
-0.936	-0.02378	0.00185
-1.010	-0.02825	-0.00040
-1.207	-0.02931	-0.00067
-1.641	-0.04189	-0.00193
-2.168	-0.05447	-0.00700
-2.725	-0.06937	-0.00249
-3.356	-0.08110	-0.00404
-4.022	-0.10245	-0.00390
-4.762	-0.11510	0.00046
-5.567	-0.12742	-0.00273
-6.455	-0.14932	-0.00153
-7.384	-0.17440	-0.00963
-8.452	-0.19085	0.00056
-9.549	-0.20682	0.00402
-10.777	-0.22526	0.00269
-11.957	-0.24379	0.00556
-13.382	-0.26987	-0.00127
-14.768	-0.28974	0.00246
-16.093	-0.31215	0.00062
-17.466	-0.32837	0.00591
-18.861	-0.34838	0.00527
-20.297	-0.36605	0.00067
-21.773	-0.39059	0.00657
-23.279	-0.40574	0.00628
-24.813	-0.42608	0.00490
-26.339	-0.43860	0.00974
-27.884	-0.46519	0.00512
-29.456	-0.48209	0.00752
-31.019	-0.50781	0.00732
-32.607	-0.52643	0.00725
-34.220	-0.54347	0.00831
-35.778	-0.56337	0.01212
-37.366	-0.58220	0.01064
-38.976	-0.60713	0.01048
-40.644	-0.63224	0.01042
-42.338	-0.64829	0.01120
-43.984	-0.66837	0.00879
-45.386	-0.68536	-0.00671
-46.952	-0.70541	0.00217
-48.619	-0.72585	0.01193
-50.288	-0.74823	0.01480
-51.968	-0.76841	0.01409
-53.706	-0.78820	0.01564
-55.444	-0.81539	-0.00352
-57.201	-0.83290	-0.00089
-58.903	-0.85578	0.01954
-60.660	-0.88050	0.01644
-62.422	-0.89745	-0.00317
-64.213	-0.92047	0.01567
-65.961	-0.94071	0.01178
-67.756	-0.96392	0.01908
-69.520	-0.98976	0.01474
-71.374	-1.01211	0.00240
-73.160	-1.02810	0.01903
-74.953	-1.05355	0.01987
-76.762	-1.07796	0.01633
-78.543	-1.09870	0.02187
-80.371	-1.12619	0.01934
-82.169	-1.14645	0.02431
-83.934	-1.17411	0.01244
-85.799	-1.18714	0.02973
-87.635	-1.21245	0.02924
-89.491	-1.23596	0.02766
-91.297	-1.25754	0.03228
-93.130	-1.27807	0.03316
-94.979	-1.30561	0.03312
-96.820	-1.33263	0.03334
-98.716	-1.35953	0.02585
-100.545	-1.38339	0.02946
-102.384	-1.40078	0.03589
-104.230	-1.42741	0.03359
-106.075	-1.45664	0.03733
-107.893	-1.48286	0.03893
-109.725	-1.50554	0.03866
-111.561	-1.53011	0.04449
-113.389	-1.55112	0.03875
-115.231	-1.57823	0.03999
-117.057	-1.60879	0.04241
-118.871	-1.63202	0.04687
-120.642	-1.66132	0.04615
-122.473	-1.68567	0.04431
-124.265	-1.71281	0.04742
-126.011	-1.74004	0.03996
-127.819	-1.76247	0.04611
-129.581	-1.78924	0.04606
-131.365	-1.82007	0.04827
-133.102	-1.84859	0.05334
-134.811	-1.87711	0.04482
-136.465	-1.90695	0.04077
-137.858	-1.92762	0.04685
-139.988	-1.95716	0.04793
-141.566	-1.98541	0.05084
-142.819	-2.01489	0.05413
-144.400	-2.03900	0.04819
-146.121	-2.06451	0.04927
-147.871	-2.09976	0.04967
-149.416	-2.12843	0.04695
-150.878	-2.15346	0.04813
-152.471	-2.17907	0.05175
-154.103	-2.21764	0.05097
-155.709	-2.24056	0.05403
-157.200	-2.27192	0.05368
-158.710	-2.30092	0.05125
-160.196	-2.33003	0.05405
-161.617	-2.35122	0.05173
-163.060	-2.38474	0.06016
-164.426	-2.41787	0.05404
-165.817	-2.44488	0.05514
-167.175	-2.48038	0.04031
-168.531	-2.50287	0.06351
-169.833	-2.53794	0.05768
-171.157	-2.56160	0.06760
-172.449	-2.59758	0.06140
-173.721	-2.62374	0.06418
-174.953	-2.65679	0.06374
-176.142	-2.69305	0.06610
-177.336	-2.71828	0.06040
-178.524	-2.74565	0.07026
-179.679	-2.77977	0.05728
-180.827	-2.81098	0.06706
-181.945	-2.84350	0.06325
-183.104	-2.86815	0.06986
-184.167	-2.89847	0.06266
-185.228	-2.93057	0.06969
-186.262	-2.96204	0.06739
-187.309	-2.99671	0.06781
-188.306	-3.02236	0.06902
-189.270	-3.04927	0.06418
-190.266	-3.08200	0.06667
-191.196	-3.11284	0.07186
-192.141	-3.13961	0.07022
-193.070	-3.17080	0.06830
-193.934	-3.19372	0.07222
-194.804	-3.22600	0.07003
-195.654	-3.25445	0.06634
-196.494	-3.27935	0.07359
-197.351	-3.30858	0.06936
-198.151	-3.33234	0.07085
-198.935	-3.36072	0.07367
-199.695	-3.38373	0.06970
-200.497	-3.40488	0.07143
-201.204	-3.42413	0.07498
-201.818	-3.44736	0.06768
-202.441	-3.47128	0.07354
-203.084	-3.50316	0.06534
-203.688	-3.51334	0.06751
-204.183	-3.52729	0.06820
-204.642	-3.54206	0.07076
-205.090	-3.55795	0.07428
-205.395	-3.57166	0.05897
-205.568	-3.54060	0.07394
-205.666	-3.52710	0.07135
-205.556	-3.50141	0.06601
