# Supplementary material for: Characterisation of the mechanical and fracture properties of a uni-weave carbon fibre/epoxy non-crimp fabric composite
Source: Data Brief. 2016 Jan 15;6:680–95. doi: 10.1016/j.dib.2016.01.010 (PMC4773377; doi:10.1016/j.dib.2016.01.010)
Supplement: Supplementary file 1 — Supplementary material [file mmc1.zip › Supplementary_material/specimen_cz4.csv]

Stress (MPa)	Longitudinal strain (%)	Transverse strain (along to the fibres) (%)
-0.292	-0.00384	0.00005
-0.309	-0.00330	0.00057
-0.300	-0.00401	-0.00143
-0.311	-0.00255	-0.00014
-0.312	-0.00377	-0.00151
-0.333	-0.00306	0.00139
-0.463	-0.00470	-0.00049
-0.694	-0.00530	0.00082
-0.951	-0.00606	-0.00186
-1.124	-0.00955	-0.00194
-1.315	-0.00984	-0.00237
-1.573	-0.01214	-0.00241
-1.876	-0.01239	0.00166
-2.228	-0.01507	-0.00091
-2.601	-0.01862	0.00198
-2.981	-0.02140	-0.00221
-3.517	-0.02342	-0.00336
-4.105	-0.02736	-0.00278
-4.655	-0.03367	-0.00346
-5.285	-0.03811	-0.00138
-5.967	-0.04343	-0.00341
-6.660	-0.05117	-0.00032
-7.452	-0.05734	-0.00195
-8.260	-0.06597	0.00302
-9.176	-0.07498	-0.00224
-10.131	-0.08703	-0.00043
-11.137	-0.09938	-0.00351
-12.153	-0.11213	-0.00144
-13.216	-0.12207	0.00085
-14.341	-0.13334	0.00049
-15.482	-0.15076	-0.00207
-16.653	-0.16132	0.00390
-17.893	-0.17866	0.00167
-19.137	-0.19507	-0.00022
-20.464	-0.21055	0.00100
-21.786	-0.22456	0.00236
-23.132	-0.23829	0.00278
-24.482	-0.25516	0.00049
-25.867	-0.27338	0.00313
-27.254	-0.29157	0.00341
-28.662	-0.31178	0.00455
-30.109	-0.32871	0.00325
-31.519	-0.34368	0.00474
-33.031	-0.36251	0.00736
-34.514	-0.38031	0.00708
-35.983	-0.40009	0.00871
-37.491	-0.41834	0.00841
-39.095	-0.43798	0.00963
-40.694	-0.45975	0.00828
-42.192	-0.47804	0.01014
-43.905	-0.50190	0.00757
-45.252	-0.51694	0.00991
-47.051	-0.53676	0.01078
-48.644	-0.55524	0.01307
-50.003	-0.57488	0.01041
-51.571	-0.59783	0.01419
-53.364	-0.62100	0.01162
-55.038	-0.63763	0.01413
-56.528	-0.65559	0.01221
-58.170	-0.67441	0.01384
-59.829	-0.69816	0.01646
-61.582	-0.72270	0.01622
-63.277	-0.74513	0.01510
-64.991	-0.76358	0.01649
-66.766	-0.78431	0.01707
-68.525	-0.80769	0.01704
-70.336	-0.83266	0.01850
-72.148	-0.85506	0.01874
-73.869	-0.87345	0.02005
-75.645	-0.89824	0.01936
-77.461	-0.91961	0.02114
-79.255	-0.94295	0.02382
-81.064	-0.96347	0.02300
-82.849	-0.98427	0.02664
-84.576	-1.00872	0.02513
-86.462	-1.03458	0.02469
-88.281	-1.06076	0.02776
-90.100	-1.08158	0.02917
-91.897	-1.10198	0.02886
-93.700	-1.12430	0.03032
-95.550	-1.14930	0.03304
-97.319	-1.17563	0.03258
-99.226	-1.20042	0.03360
-101.071	-1.22377	0.03386
-102.918	-1.24498	0.03858
-104.759	-1.26899	0.03763
-106.529	-1.29570	0.04116
-108.352	-1.32008	0.03899
-110.185	-1.34424	0.04218
-111.984	-1.36872	0.04154
-113.787	-1.39521	0.04290
-115.615	-1.41937	0.04100
-117.418	-1.44102	0.04494
-119.201	-1.46476	0.04631
-121.007	-1.49301	0.04357
-122.771	-1.52146	0.04359
-124.523	-1.54710	0.04418
-126.275	-1.57134	0.04813
-128.055	-1.59486	0.04827
-129.896	-1.62227	0.04897
-131.606	-1.64963	0.04734
-133.359	-1.67927	0.04816
-135.131	-1.70754	0.04847
-136.843	-1.73235	0.05206
-138.552	-1.75989	0.05347
-140.133	-1.78557	0.05647
-141.774	-1.81174	0.05548
-143.504	-1.83741	0.05796
-145.153	-1.87062	0.05957
-146.769	-1.89838	0.05915
-147.949	-1.92307	0.05939
-149.411	-1.94706	0.05713
-151.097	-1.97729	0.05957
-152.831	-2.00728	0.06192
-154.216	-2.03445	0.06264
-155.670	-2.06385	0.06479
-157.213	-2.09128	0.06732
-158.805	-2.12111	0.06713
-160.247	-2.14741	0.06666
-161.660	-2.17795	0.06879
-163.050	-2.20741	0.06951
-164.432	-2.23792	0.06936
-165.751	-2.26577	0.06895
-167.115	-2.29406	0.07122
-168.393	-2.32484	0.07023
-169.729	-2.35346	0.07193
-171.017	-2.38283	0.07411
-172.283	-2.41456	0.07468
-173.509	-2.44362	0.07659
-174.720	-2.47344	0.07393
-175.928	-2.50410	0.07360
-177.103	-2.53343	0.07483
-178.282	-2.56475	0.07618
-179.429	-2.59382	0.07587
-180.581	-2.62409	0.07679
-181.751	-2.65539	0.07766
-182.891	-2.68641	0.07653
-183.981	-2.71556	0.07453
-185.091	-2.74626	0.07709
-186.154	-2.77647	0.07665
-187.203	-2.80710	0.07853
-188.268	-2.83864	0.07706
-189.297	-2.86727	0.07809
-190.351	-2.89621	0.07825
-191.348	-2.92621	0.07977
-192.362	-2.95767	0.07766
-193.335	-2.98771	0.07887
-194.312	-3.01755	0.07859
-195.284	-3.04441	0.07933
-196.299	-3.07365	0.08004
-197.235	-3.10320	0.07867
-198.151	-3.13115	0.08082
-199.095	-3.16073	0.07908
-200.019	-3.18832	0.08094
-200.905	-3.21531	0.08562
-201.817	-3.24330	0.08370
-202.658	-3.26536	0.08492
-203.439	-3.28657	0.08398
-204.186	-3.30881	0.08540
-204.839	-3.32693	0.08913
-205.354	-3.34064	0.08668
-205.800	-3.35003	0.08341
-206.192	-3.35358	0.08546
-206.364	-3.35883	0.08671
-206.173	-3.35174	0.08637
-205.757	-3.33074	0.08472
