# Supplementary material for: Characterisation of the mechanical and fracture properties of a uni-weave carbon fibre/epoxy non-crimp fabric composite
Source: Data Brief. 2016 Jan 15;6:680–95. doi: 10.1016/j.dib.2016.01.010 (PMC4773377; doi:10.1016/j.dib.2016.01.010)
Supplement: Supplementary file 1 — Supplementary material [file mmc1.zip › Supplementary_material/specimen_dcb1_1.csv]

Load (N)	Deflection (mm)
5.18	0.72174
5.38	0.74761
5.59	0.77348
5.78	0.80136
5.97	0.82724
6.17	0.85412
6.37	0.88099
6.57	0.90786
6.74	0.93376
6.95	0.96062
7.14	0.98750
7.31	1.01340
7.52	1.04027
7.72	1.06614
7.90	1.09303
8.11	1.11989
8.29	1.14678
8.50	1.17265
8.68	1.19953
8.87	1.22642
9.05	1.25230
9.25	1.27918
9.43	1.30506
9.63	1.33194
9.83	1.35881
10.01	1.38470
10.19	1.41158
10.39	1.43846
10.57	1.46534
10.77	1.49122
10.96	1.51810
11.17	1.54497
11.33	1.57087
11.53	1.59774
11.72	1.62462
11.91	1.65050
12.10	1.67738
12.29	1.70426
12.49	1.73014
12.68	1.75702
12.87	1.78290
13.06	1.80978
13.26	1.83665
13.44	1.86254
13.63	1.88942
13.81	1.91630
14.02	1.94317
14.20	1.96906
14.39	1.99594
14.60	2.02281
14.78	2.04869
14.96	2.07558
15.16	2.10145
15.34	2.12834
15.54	2.15522
15.73	2.18110
15.96	2.20795
16.15	2.23483
16.34	2.26171
16.53	2.28759
16.73	2.31447
16.92	2.34035
17.10	2.36723
17.29	2.39411
17.48	2.41999
17.69	2.44686
17.88	2.47374
18.05	2.50064
18.25	2.52651
18.45	2.55338
18.64	2.58026
18.82	2.60615
19.01	2.63303
19.21	2.65990
19.42	2.68577
19.60	2.71266
19.79	2.73854
19.98	2.76542
20.15	2.79231
20.35	2.81919
20.54	2.84507
20.74	2.87194
20.93	2.89882
21.12	2.92470
21.31	2.95158
21.50	2.97846
21.69	3.00434
21.89	3.03122
22.06	3.05811
22.24	3.08400
22.44	3.11087
22.62	3.13676
22.80	3.16364
22.99	3.19052
23.17	3.21641
23.38	3.24328
23.55	3.27017
23.73	3.29706
23.91	3.32295
24.09	3.34983
24.27	3.37572
24.41	3.40263
24.58	3.42852
24.75	3.45542
24.91	3.48232
25.06	3.50922
25.21	3.53513
25.36	3.56203
25.51	3.58794
25.63	3.61486
25.43	3.64199
25.49	3.66895
25.63	3.69486
25.79	3.72176
25.95	3.74766
26.10	3.77457
26.26	3.80147
26.41	3.82737
26.61	3.85425
26.74	3.88116
26.91	3.90806
27.07	3.93396
27.24	3.96085
27.42	3.98674
27.54	4.01366
27.70	4.04056
27.86	4.06646
28.01	4.09336
28.18	4.12026
28.34	4.14716
28.48	4.17307
28.65	4.19996
28.78	4.22588
28.91	4.25280
29.01	4.27973
29.04	4.30572
29.06	4.33270
28.67	4.35895
28.35	4.38715
28.38	4.41313
28.40	4.44012
28.43	4.46610
28.50	4.49306
28.53	4.52004
28.46	4.54608
27.56	4.57365
27.17	4.60089
27.12	4.62692
27.08	4.65395
27.06	4.68096
27.07	4.70696
27.10	4.73394
27.14	4.76091
27.20	4.78687
27.24	4.81385
27.31	4.84080
27.35	4.86678
27.44	4.89372
27.50	4.92069
27.58	4.94763
27.65	4.97359
27.70	5.00056
27.74	5.02653
27.80	5.05350
27.86	5.08046
27.93	5.10641
27.97	5.13339
28.00	5.16037
27.95	5.18640
27.95	5.21340
27.96	5.24040
28.00	5.26637
28.00	5.29337
28.04	5.32035
28.10	5.34631
28.16	5.37327
28.23	5.39923
28.25	5.42621
28.31	5.45318
28.30	5.48018
28.30	5.50618
28.28	5.53319
28.20	5.55924
27.92	5.58642
27.46	5.61371
27.12	5.64092
26.42	5.66837
26.42	5.69437
26.50	5.72131
26.61	5.74725
26.69	5.77420
26.79	5.80113
26.88	5.82708
26.97	5.85402
27.07	5.88096
27.16	5.90690
27.26	5.93384
27.39	5.96075
27.48	5.98770
27.60	6.01362
27.70	6.04056
27.79	6.06650
27.90	6.09343
27.99	6.12038
28.10	6.14631
28.21	6.17324
28.31	6.20018
28.39	6.22612
28.51	6.25305
28.63	6.27997
28.72	6.30592
28.81	6.33286
28.91	6.35980
29.01	6.38573
29.08	6.41269
29.18	6.43963
29.29	6.46656
29.37	6.49251
29.45	6.51946
29.51	6.54542
29.56	6.57239
29.64	6.59934
29.72	6.62529
29.79	6.65224
29.89	6.67918
29.96	6.70514
30.03	6.73109
30.11	6.75904
30.20	6.78499
30.29	6.81193
30.39	6.83887
30.49	6.86480
30.58	6.89175
30.65	6.91770
30.73	6.94465
30.81	6.97160
30.90	6.99754
30.98	7.02449
31.04	7.05046
31.11	7.07741
31.18	7.10437
31.24	7.13133
31.33	7.15727
31.38	7.18424
31.46	7.21119
31.55	7.23714
31.65	7.26407
31.72	7.29103
31.83	7.31696
31.92	7.34390
32.01	7.37085
32.09	7.39680
32.18	7.42374
32.20	7.45073
32.37	7.47662
32.47	7.50356
32.53	7.53052
32.64	7.55645
32.71	7.58341
32.80	7.61035
32.89	7.63629
32.98	7.66324
33.02	7.69021
33.09	7.71617
33.10	7.74316
33.12	7.77015
33.16	7.79612
33.22	7.82308
33.28	7.85005
33.38	7.87598
33.44	7.90295
33.53	7.92989
33.62	7.95583
33.69	7.98279
33.76	8.00974
33.79	8.03573
33.85	8.06269
33.61	8.08884
24.67	8.12147
24.61	8.14850
24.65	8.17548
24.69	8.20145
24.74	8.22842
24.79	8.25439
24.85	8.28135
24.90	8.30832
24.95	8.33429
25.01	8.36125
25.08	8.38721
25.14	8.41417
25.20	8.44113
25.29	8.46708
25.35	8.49404
25.43	8.52099
25.53	8.54793
25.59	8.57389
25.68	8.60083
25.73	8.62680
25.78	8.65377
25.79	8.68076
25.94	8.70667
26.00	8.73363
26.06	8.75959
26.14	8.78654
26.20	8.81350
26.28	8.84045
26.36	8.86640
26.42	8.89237
26.52	8.92030
26.57	8.94427
26.60	8.97325
26.71	8.99918
26.77	9.02614
26.83	9.05211
26.89	9.07907
26.95	9.10603
27.01	9.13099
27.08	9.15895
27.14	9.18491
27.19	9.21088
27.24	9.23785
27.30	9.26381
27.36	9.29177
27.41	9.31674
27.48	9.34570
27.53	9.37067
27.58	9.39763
27.60	9.42462
27.61	9.44962
27.71	9.47955
27.75	9.50553
27.79	9.53150
27.84	9.55747
27.88	9.58345
27.92	9.61042
27.93	9.63741
27.98	9.66538
27.97	9.69039
27.99	9.71838
28.03	9.74435
28.07	9.77033
28.10	9.79931
28.12	9.82429
28.14	9.85128
28.16	9.87627
28.18	9.90226
28.19	9.93025
28.19	9.95625
28.20	9.98424
28.15	10.01028
28.14	10.03828
28.10	10.06331
28.05	10.09034
28.05	10.11734
28.01	10.14236
28.07	10.17133
28.08	10.19632
28.12	10.22329
28.16	10.25027
28.20	10.27624
28.23	10.30323
28.27	10.32920
28.31	10.35718
28.38	10.38213
28.40	10.40912
28.43	10.43610
28.42	10.46211
28.43	10.49110
26.96	10.51703
24.84	10.54636
24.63	10.57149
24.52	10.59956
24.42	10.62662
24.16	10.65279
23.86	10.68098
23.74	10.70605
23.68	10.73509
23.61	10.76013
23.58	10.78815
23.48	10.81522
23.37	10.84129
23.25	10.86836
23.16	10.89342
23.03	10.92150
22.86	10.94761
22.54	10.97581
22.50	11.00283
22.51	11.02883
22.58	11.05578
22.59	11.08278
22.59	11.10878
22.62	11.13576
22.59	11.16278
22.74	11.18968
22.71	11.21570
22.84	11.24262
22.89	11.26859
22.94	11.29556
22.99	11.32252
23.05	11.34949
23.10	11.37646
23.17	11.40241
23.22	11.42938
23.28	11.45634
23.34	11.48230
23.37	11.50929
23.39	11.53627
23.45	11.56224
23.44	11.58924
23.54	11.61618
23.62	11.64313
23.67	11.66910
23.70	11.69608
23.76	11.72204
23.81	11.74901
23.85	11.77598
23.90	11.80195
23.96	11.82891
23.99	11.85590
24.02	11.88188
24.09	11.90883
24.19	11.93477
24.22	11.96275
24.19	11.98877
24.28	12.01571
24.28	12.04171
24.36	12.06866
24.41	12.09563
24.45	12.12161
24.51	12.14857
24.54	12.17555
24.60	12.20251
24.64	12.22849
24.69	12.25545
24.73	12.28143
24.79	12.30839
24.84	12.33536
24.88	12.36133
24.92	12.38831
24.98	12.41427
24.99	12.44127
25.02	12.46825
25.10	12.49520
25.14	12.52217
25.19	12.54814
25.24	12.57511
25.28	12.60108
25.30	12.62807
25.35	12.65404
25.39	12.68101
25.46	12.70797
25.48	12.73496
25.51	12.76194
25.53	12.78793
25.55	12.81491
25.59	12.84089
25.60	12.86788
25.63	12.89486
25.66	12.92084
25.70	12.94782
25.78	12.97477
25.74	13.00079
25.78	13.02777
25.79	13.05376
25.84	13.08073
25.85	13.10772
25.94	13.13467
25.97	13.16065
25.99	13.18764
26.01	13.21462
26.02	13.24162
26.01	13.26762
25.98	13.29364
25.95	13.32066
25.93	13.34767
25.93	13.37467
25.94	13.40067
25.97	13.42765
25.95	13.45366
25.97	13.48065
25.82	13.50774
25.74	13.53479
25.72	13.56081
25.67	13.58784
25.51	13.61394
25.34	13.64105
25.22	13.66812
25.07	13.69422
24.91	13.72132
24.58	13.74852
24.33	13.77468
24.18	13.80178
24.06	13.82785
23.89	13.85496
23.80	13.88201
23.74	13.90905
23.70	13.93508
23.67	13.96210
23.65	13.98911
23.62	14.01513
23.61	14.04213
23.41	14.06926
23.14	14.09643
22.99	14.12252
22.75	14.14968
22.58	14.17578
22.48	14.20285
22.44	14.22987
22.39	14.25590
22.41	14.28289
22.41	14.30989
22.42	14.33588
22.41	14.36289
22.42	14.38988
22.43	14.41588
22.43	14.44288
22.23	14.47000
22.04	14.49612
21.96	14.52317
21.85	14.54924
21.84	14.57625
21.84	14.60325
21.97	14.62917
21.99	14.65615
22.02	14.68314
21.83	14.71026
21.82	14.73626
21.78	14.76329
21.78	14.79029
21.81	14.81727
21.80	14.84327
21.76	14.87030
21.82	14.89726
21.83	14.92326
21.79	14.94928
21.84	14.97725
21.83	15.00326
21.80	15.03027
21.92	15.05620
21.95	15.08218
21.99	15.10915
22.00	15.13615
22.03	15.16313
22.06	15.18911
22.09	15.21609
22.13	15.24207
22.15	15.26905
22.18	15.29503
22.20	15.32202
22.25	15.34899
22.28	15.37597
22.32	15.40295
22.34	15.42893
22.37	15.45592
22.40	15.48290
22.44	15.50987
22.48	15.53585
22.50	15.56183
22.54	15.58881
22.57	15.61579
22.59	15.64278
22.59	15.66878
22.67	15.69573
22.70	15.72271
22.74	15.74868
22.75	15.77568
22.79	15.80265
22.83	15.82963
22.86	15.85561
22.89	15.88259
22.93	15.90956
22.96	15.93554
22.99	15.96252
23.02	15.98851
23.05	16.01549
23.10	16.04246
23.13	16.06844
23.17	16.09541
23.20	16.12239
23.22	16.14838
23.26	16.17535
23.28	16.20234
23.33	16.22931
23.37	16.25429
23.39	16.28227
23.42	16.30825
23.39	16.33527
23.44	16.36224
23.44	16.38824
23.53	16.41518
23.54	16.44118
23.57	16.46816
23.58	16.49515
23.63	16.52212
23.67	16.54910
23.68	16.57509
23.71	16.60207
23.74	16.62805
23.78	16.65503
23.79	16.68202
23.81	16.70801
23.84	16.73499
23.87	16.76197
23.89	16.78896
23.91	16.81495
23.92	16.84194
23.96	16.86891
23.99	16.89490
24.00	16.92189
24.03	16.94787
24.07	16.97484
24.08	17.00184
24.09	17.02883
24.11	17.05482
24.12	17.08181
24.13	17.10881
24.13	17.13481
23.96	17.16191
23.89	17.18796
23.87	17.21497
23.85	17.24198
23.81	17.26901
23.77	17.29603
23.72	17.32207
23.57	17.34916
23.48	17.37522
23.41	17.40226
23.39	17.42927
23.39	17.45527
23.38	17.48228
23.30	17.50933
23.22	17.53638
23.12	17.56244
23.06	17.58948
23.01	17.61551
22.93	17.64256
22.89	17.66959
22.85	17.69561
22.78	17.72266
22.59	17.74978
22.39	17.77690
22.23	17.80300
22.13	17.83007
22.07	17.85610
22.06	17.88311
22.03	17.91013
22.03	17.93613
22.01	17.96314
22.03	17.99013
21.95	18.01718
21.95	18.04318
21.95	18.07018
21.95	18.09718
21.94	18.12319
21.95	18.15018
21.94	18.17719
21.91	18.20320
21.83	18.23026
21.67	18.25636
21.63	18.28338
21.63	18.31038
21.62	18.33639
21.64	18.36337
21.65	18.39037
21.67	18.41636
21.66	18.44336
21.68	18.47035
21.69	18.49634
21.78	18.52329
21.72	18.55032
21.75	18.57731
21.75	18.60331
21.80	18.63027
21.82	18.65626
21.77	18.68329
21.78	18.70929
21.81	18.73627
21.69	18.76334
21.67	18.79036
21.64	18.81737
21.57	18.84342
21.48	18.87048
21.37	18.89654
21.25	18.92362
21.22	18.94964
20.96	18.97680
20.77	19.00392
20.75	19.03094
20.75	19.05694
20.75	19.08394
20.78	19.11092
20.79	19.13691
20.80	19.16390
20.81	19.19090
20.82	19.21689
20.83	19.24388
20.86	19.27087
20.87	19.29686
20.89	19.32385
20.91	19.35083
20.93	19.37782
20.95	19.40381
20.98	19.43079
20.96	19.45680
21.00	19.48378
21.01	19.51077
21.02	19.53777
21.06	19.56374
21.08	19.59073
21.12	19.61770
21.14	19.64369
21.15	19.67068
21.17	19.69667
21.17	19.72367
21.22	19.75064
21.25	19.77762
21.28	19.80360
21.29	19.81360
