# Supplementary material for: Characterisation of the mechanical and fracture properties of a uni-weave carbon fibre/epoxy non-crimp fabric composite
Source: Data Brief. 2016 Jan 15;6:680–95. doi: 10.1016/j.dib.2016.01.010 (PMC4773377; doi:10.1016/j.dib.2016.01.010)
Supplement: Supplementary file 1 — Supplementary material [file mmc1.zip › Supplementary_material/specimen_dcb1_2.csv]

Load (N)	Deflection (mm)	Crack length (mm)
25.63	3.61486	48.9
25.95	3.74766	49.9
28.67	4.35895	51.9
27.56	4.57365	52.9
28.53	4.52004	53.9
28.00	5.16037	54.9
27.92	5.58642	55.9
27.95	5.21340	56.9
27.46	5.61371	57.9
29.18	6.43963	58.9
24.67	8.12147	67.9
24.67	8.12147	60.9
28.03	9.74435	68.9
28.27	10.32920	69.9
26.96	10.51703	72.9
24.16	10.65279	73.9
24.16	10.65279	74.9
23.37	11.50929	77.9
25.79	13.05376	83.9
