# Supplementary material for: Characterisation of the mechanical and fracture properties of a uni-weave carbon fibre/epoxy non-crimp fabric composite
Source: Data Brief. 2016 Jan 15;6:680–95. doi: 10.1016/j.dib.2016.01.010 (PMC4773377; doi:10.1016/j.dib.2016.01.010)
Supplement: Supplementary file 1 — Supplementary material [file mmc1.zip › Supplementary_material/specimen_dcb2_1.csv]

Load (N)	Deflection (mm)
5.16	0.82175
5.36	0.84763
5.55	0.87451
5.74	0.90139
5.95	0.92725
6.13	0.95414
6.35	0.98100
6.55	1.00688
6.74	1.03376
6.94	1.06063
7.12	1.08652
7.32	1.11339
7.50	1.13928
7.71	1.16615
7.90	1.19303
8.11	1.21889
8.30	1.24577
8.49	1.27265
8.70	1.29952
8.89	1.32540
9.09	1.35228
9.29	1.37915
9.48	1.40603
9.68	1.43191
9.90	1.45877
10.09	1.48465
10.29	1.51152
10.49	1.53740
10.69	1.56427
10.89	1.59114
11.10	1.61701
11.29	1.64389
11.51	1.67075
11.70	1.69763
11.92	1.72349
12.12	1.75037
12.34	1.77723
12.54	1.80310
12.76	1.82997
12.98	1.85683
13.19	1.88270
13.40	1.90956
13.59	1.93644
13.79	1.96232
14.01	1.98918
14.21	2.01605
14.41	2.04193
14.60	2.06881
14.81	2.09568
15.00	2.12156
15.20	2.14843
15.40	2.17530
15.59	2.20118
15.83	2.22803
16.04	2.25490
16.23	2.28078
16.41	2.30767
16.60	2.33355
16.80	2.36042
16.97	2.38732
17.17	2.41319
17.37	2.44006
17.53	2.46696
17.72	2.49384
17.88	2.51974
18.07	2.54662
18.24	2.57352
18.39	2.59942
18.56	2.62631
18.72	2.65321
18.88	2.67911
19.08	2.70599
19.25	2.73288
19.43	2.75877
19.59	2.78567
19.77	2.81155
19.92	2.83846
19.99	2.86541
20.19	2.89129
20.38	2.91817
20.58	2.94504
20.78	2.97192
20.96	2.99780
21.16	3.02468
21.33	3.05057
21.54	3.07744
21.73	3.10432
21.90	3.13121
22.13	3.15707
22.27	3.18298
22.49	3.21084
22.67	3.23673
22.87	3.26360
23.05	3.28949
23.23	3.31637
23.40	3.34327
23.61	3.36913
23.81	3.39601
23.99	3.42290
24.18	3.44878
24.38	3.47565
24.54	3.50255
24.74	3.52842
24.92	3.55531
25.11	3.58219
25.30	3.60807
25.49	3.63495
25.69	3.66182
25.87	3.68871
26.07	3.71459
26.24	3.74048
26.30	3.76744
26.53	3.79430
26.69	3.82120
26.89	3.84707
27.06	3.87396
27.24	3.90085
27.42	3.92674
27.61	3.95362
27.79	3.98050
27.94	4.00641
28.09	4.03331
28.20	4.06024
28.33	4.08616
24.01	4.11588
23.96	4.14291
24.02	4.16888
24.11	4.19582
24.19	4.22177
24.30	4.24870
24.42	4.27562
24.54	4.30155
24.64	4.32849
24.75	4.35542
24.86	4.38235
24.95	4.40829
25.01	4.43525
25.13	4.46118
25.21	4.48813
25.28	4.51508
25.33	4.54105
25.43	4.56799
25.53	4.59493
25.64	4.62186
25.74	4.64779
25.83	4.67474
25.95	4.70066
26.06	4.72759
26.16	4.75453
26.24	4.78148
26.34	4.80742
26.44	4.83435
26.55	4.86128
26.59	4.88726
26.74	4.91416
26.85	4.94009
26.97	4.96702
27.07	4.99396
27.18	5.01989
27.29	5.04682
27.39	5.07375
27.50	5.09969
27.60	5.12662
27.72	5.15355
27.83	5.17948
27.92	5.20642
28.03	5.23335
28.13	5.26029
28.20	5.28624
28.30	5.31318
28.40	5.33912
28.50	5.36606
28.62	5.39298
28.73	5.41891
28.84	5.44584
28.94	5.47278
29.05	5.49971
29.14	5.52565
29.26	5.55258
29.36	5.57951
29.47	5.60544
29.56	5.63239
29.66	5.65933
29.75	5.68527
29.86	5.71220
29.92	5.73916
30.01	5.76610
30.09	5.79205
30.17	5.81900
30.24	5.84496
30.30	5.87192
30.35	5.89889
30.42	5.92485
30.47	5.95182
30.54	5.97877
30.59	6.00574
30.68	6.03168
30.75	6.05864
30.81	6.08460
30.89	6.11155
30.95	6.13851
30.99	6.16449
31.02	6.19147
30.96	6.21851
30.55	6.24476
30.45	6.27183
30.41	6.29885
30.42	6.32485
30.46	6.35182
30.51	6.37879
30.59	6.40474
30.65	6.43170
30.73	6.45765
30.82	6.48459
30.91	6.51154
30.98	6.53749
31.07	6.56444
31.16	6.59138
31.23	6.61734
31.30	6.64429
31.39	6.67124
31.44	6.69720
31.50	6.72417
31.56	6.75113
31.63	6.77708
31.68	6.80405
31.69	6.83105
31.70	6.85704
31.69	6.88405
31.73	6.91002
31.77	6.93700
31.85	6.96395
31.91	6.99091
31.98	7.01686
32.08	7.04380
32.16	7.06975
32.23	7.09671
32.30	7.12366
32.44	7.15058
32.54	7.17751
32.62	7.20346
32.72	7.23040
32.80	7.25635
32.92	7.28327
32.99	7.30923
33.10	7.33616
33.21	7.36309
33.29	7.38904
33.40	7.41597
33.51	7.44290
33.61	7.46984
33.72	7.49577
33.79	7.52273
33.92	7.54964
34.02	7.57558
34.12	7.60252
34.23	7.62845
34.33	7.65539
34.43	7.68232
34.54	7.70925
34.64	7.73519
34.72	7.76214
34.85	7.78806
34.96	7.81499
35.06	7.84193
35.16	7.86786
35.27	7.89479
35.36	7.92174
35.47	7.94867
35.58	7.97460
35.67	8.00154
35.77	8.02848
35.85	8.05443
35.96	8.08136
36.04	8.10731
36.15	8.13424
36.23	8.16119
36.23	8.18719
36.29	8.21415
36.27	8.24116
27.41	8.27274
27.49	8.29969
27.60	8.32562
27.68	8.35257
27.75	8.37953
27.86	8.40646
27.93	8.43241
28.01	8.45936
28.09	8.48631
28.20	8.51224
28.24	8.53922
28.21	8.56624
28.38	8.59213
28.46	8.61908
28.51	8.64605
28.57	8.67201
28.65	8.69896
28.70	8.72593
28.77	8.75189
28.84	8.77884
28.92	8.80579
28.96	8.83177
29.03	8.85872
29.01	8.88473
29.03	8.91172
29.17	8.93763
29.23	8.96460
29.28	8.99156
29.33	9.01753
29.38	9.04450
29.41	9.07148
29.47	9.09744
29.49	9.12443
29.50	9.15143
29.49	9.17743
29.52	9.20341
29.53	9.23041
29.54	9.25640
29.59	9.28437
29.62	9.30935
29.69	9.33731
29.71	9.36329
29.76	9.38926
29.79	9.41624
29.80	9.44224
29.85	9.47021
29.89	9.49618
29.91	9.52317
29.93	9.54816
29.94	9.57615
29.96	9.60314
29.99	9.62812
30.02	9.65710
30.03	9.68109
30.00	9.70811
30.11	9.73504
30.15	9.76102
30.18	9.78800
30.22	9.81497
30.29	9.84193
30.35	9.86789
30.38	9.89387
30.29	9.92093
30.33	9.94790
30.29	9.97493
30.27	10.00094
30.29	10.02793
30.31	10.05392
30.07	10.08107
29.99	10.10812
30.04	10.13409
30.05	10.16108
30.16	10.18701
30.21	10.21398
30.28	10.24093
30.41	10.26685
30.39	10.29387
30.49	10.31980
30.51	10.34779
30.60	10.37373
30.69	10.40068
30.77	10.42763
30.82	10.45359
30.82	10.48059
30.97	10.50650
31.03	10.53346
31.11	10.56041
31.21	10.58735
31.21	10.61335
31.21	10.64035
31.39	10.66624
31.47	10.69319
31.52	10.72015
31.59	10.74611
31.59	10.77311
31.72	10.80003
31.80	10.82698
31.88	10.85393
31.96	10.87988
32.00	10.90685
32.09	10.93280
32.16	10.96075
32.24	10.98870
32.30	11.01466
32.39	11.04061
32.46	11.06756
32.51	11.09553
32.58	11.12249
32.63	11.14946
32.71	11.17541
32.77	11.20137
32.84	11.22832
32.91	11.25628
32.99	11.28223
33.01	11.30922
33.05	11.33519
33.06	11.36218
33.22	11.38908
33.29	11.41604
33.34	11.44301
33.40	11.46897
33.45	11.49594
33.51	11.52290
33.54	11.54888
33.57	11.57586
33.54	11.60188
26.71	11.63418
26.66	11.66021
26.75	11.68716
26.79	11.71313
26.84	11.74010
26.89	11.76707
26.93	11.79404
26.99	11.82001
26.90	11.84706
26.95	11.87403
26.97	11.90002
27.01	11.92699
27.06	11.95396
27.08	11.97995
27.13	12.00692
27.18	12.03289
27.21	12.05987
27.26	12.08684
27.32	12.11380
27.37	12.13977
27.41	12.16674
27.45	12.19372
27.52	12.21967
27.57	12.24664
27.61	12.27362
27.64	12.29960
27.68	12.32657
27.72	12.35255
27.76	12.37952
27.81	12.40649
27.85	12.43346
27.90	12.45943
27.93	12.48641
27.97	12.51339
28.01	12.53936
28.02	12.56636
28.05	12.59334
28.08	12.61932
28.10	12.64631
28.14	12.67328
28.19	12.69925
28.23	12.72623
28.20	12.75324
28.25	12.77921
28.24	12.80622
28.22	12.83323
28.19	12.85925
28.19	12.88625
28.13	12.91329
28.10	12.93931
28.09	12.96631
28.10	12.99331
28.14	13.01928
28.19	13.04625
28.21	13.07324
28.10	13.09931
28.10	13.12631
28.13	13.15229
28.15	13.17928
28.18	13.20626
28.19	13.23325
28.19	13.25925
28.15	13.28628
28.18	13.31226
28.17	13.33926
28.23	13.36623
28.22	13.39223
28.25	13.41921
28.22	13.44623
28.28	13.47319
28.25	13.49921
28.28	13.52619
28.18	13.55226
28.18	13.57926
28.22	13.60623
28.22	13.63323
28.00	13.65937
27.99	13.68638
28.02	13.71336
28.05	13.73934
28.07	13.76633
28.12	13.79329
28.15	13.81928
28.21	13.84624
28.23	13.87323
28.25	13.89921
28.19	13.92625
28.31	13.95218
28.35	13.97915
28.40	14.00612
28.45	14.03309
28.50	14.05906
28.55	14.08602
28.62	14.11298
28.67	14.13895
28.72	14.16592
28.77	14.19189
28.82	14.21885
28.88	14.24582
28.93	14.27278
28.98	14.29875
29.03	14.32572
29.08	14.35169
29.13	14.37866
29.19	14.40462
29.18	14.43163
29.22	14.45860
29.27	14.48557
29.31	14.51255
29.36	14.53851
29.40	14.56549
29.45	14.59246
29.49	14.61843
29.53	14.64541
29.58	14.67138
29.65	14.69833
29.71	14.72429
29.73	14.75128
29.78	14.77825
29.76	14.80526
29.79	14.83124
29.83	14.85822
29.88	14.88519
29.92	14.91116
29.96	14.93814
30.00	14.96411
30.04	14.99109
30.09	15.01805
30.13	15.04503
30.18	15.07100
30.23	15.09797
30.29	15.12493
30.33	15.15090
30.38	15.17787
30.43	15.20384
30.47	15.23082
30.52	15.25678
30.57	15.28375
30.59	15.31074
30.59	15.33774
30.70	15.36367
30.74	15.39065
30.69	15.41668
30.72	15.44366
23.74	15.47505
23.75	15.50205
23.77	15.52903
23.80	15.55501
23.83	15.58200
23.88	15.60796
23.92	15.63494
23.95	15.66192
23.99	15.68890
24.04	15.71486
24.08	15.74084
24.12	15.76781
24.15	15.79479
24.24	15.82174
24.21	15.84776
24.29	15.87471
24.24	15.90174
24.37	15.92766
24.38	15.95465
24.44	15.98161
24.49	16.00758
24.54	16.03455
24.57	16.06053
24.61	16.08850
24.64	16.11449
24.69	16.14145
24.73	16.16743
24.77	16.19440
24.79	16.22139
24.84	16.24736
24.89	16.27433
24.93	16.30130
24.96	16.32728
25.03	16.35424
25.01	16.35525
