# Supplementary material for: Characterisation of the mechanical and fracture properties of a uni-weave carbon fibre/epoxy non-crimp fabric composite
Source: Data Brief. 2016 Jan 15;6:680–95. doi: 10.1016/j.dib.2016.01.010 (PMC4773377; doi:10.1016/j.dib.2016.01.010)
Supplement: Supplementary file 1 — Supplementary material [file mmc1.zip › Supplementary_material/specimen_dcb2_2.csv]

Load (N)	Deflection (mm)	Crack length (mm)
28.33	4.08616	48.6
28.33	4.08616	50.5
24.42	4.27562	51.5
26.74	4.91416	52.5
29.66	5.65933	53.5
30.96	6.21851	54.5
30.45	6.27183	55.5
31.70	6.85704	56.5
33.92	7.54964	57.5
36.27	8.24116	63.5
29.33	9.01753	64.5
29.49	9.17743	65.5
29.80	9.44224	66.5
31.47	10.69319	67.5
33.54	11.60188	73.5
28.02	12.56636	74.5
28.09	12.96631	75.5
