# Supplementary material for: Characterisation of the mechanical and fracture properties of a uni-weave carbon fibre/epoxy non-crimp fabric composite
Source: Data Brief. 2016 Jan 15;6:680–95. doi: 10.1016/j.dib.2016.01.010 (PMC4773377; doi:10.1016/j.dib.2016.01.010)
Supplement: Supplementary file 1 — Supplementary material [file mmc1.zip › Supplementary_material/specimen_dcb3_1.csv]

Load (N)	Deflection (mm)
5.18	0.72274
5.38	0.74961
5.58	0.77549
5.79	0.80235
5.98	0.82823
6.18	0.85511
6.37	0.88099
6.56	0.90787
6.76	0.93474
6.96	0.96162
7.16	0.98749
7.36	1.01437
7.55	1.04125
7.74	1.06713
7.94	1.09400
8.13	1.12088
8.34	1.14675
8.51	1.17364
8.71	1.20052
8.91	1.22639
9.09	1.25328
9.28	1.28016
9.49	1.30602
9.68	1.33291
9.87	1.35979
10.06	1.38567
10.25	1.41255
10.46	1.43941
10.65	1.46529
10.84	1.49217
11.04	1.51905
11.25	1.54492
11.42	1.57181
11.64	1.59867
11.83	1.62455
12.02	1.65143
12.21	1.67831
12.41	1.70419
12.62	1.73105
12.81	1.75693
13.00	1.78381
13.20	1.81069
13.39	1.83757
13.58	1.86345
13.78	1.89032
13.98	1.91720
14.19	1.94307
14.37	1.96995
14.56	1.99583
14.75	2.02271
14.97	2.04957
15.14	2.07647
15.34	2.10234
15.54	2.12922
15.74	2.15509
15.97	2.18194
16.17	2.20882
16.36	2.23570
16.56	2.26157
16.78	2.28843
16.96	2.31532
17.15	2.34120
17.35	2.36808
17.54	2.39396
17.72	2.42084
17.94	2.44770
18.13	2.47458
18.32	2.50047
18.52	2.52734
18.72	2.55321
18.91	2.58009
19.11	2.60697
19.32	2.63384
19.50	2.65972
19.70	2.68660
19.88	2.71348
20.09	2.73935
20.28	2.76623
20.46	2.79212
20.65	2.81900
20.87	2.84586
21.06	2.87274
21.25	2.89862
21.44	2.92550
21.63	2.95138
21.84	2.97825
22.03	3.00513
22.20	3.03202
22.38	3.05791
22.57	3.08479
22.78	3.11166
22.96	3.13754
23.16	3.16442
23.34	3.19030
23.53	3.21718
23.72	3.24307
23.93	3.26993
24.11	3.29682
24.30	3.32270
24.49	3.34958
24.68	3.37646
24.86	3.40235
25.07	3.42922
25.25	3.45610
25.42	3.48199
25.62	3.50887
25.83	3.53574
26.00	3.56263
26.20	3.58850
26.37	3.61540
26.57	3.64227
26.73	3.66817
26.93	3.69504
27.12	3.72192
27.29	3.74782
27.48	3.77470
27.67	3.80058
27.83	3.82748
28.02	3.85436
28.19	3.88125
28.36	3.90714
28.53	3.93404
28.72	3.96092
28.89	3.98681
29.02	4.01373
29.20	4.03961
29.33	4.06653
29.43	4.09347
29.43	4.12047
29.33	4.14653
29.26	4.17358
29.29	4.20056
29.37	4.22651
29.41	4.25348
29.44	4.27946
29.50	4.30643
29.59	4.33337
29.69	4.35931
29.79	4.38624
29.95	4.41314
30.09	4.44005
30.24	4.46596
30.40	4.49286
30.52	4.51878
30.66	4.54570
30.81	4.57260
30.92	4.59953
31.03	4.62546
31.14	4.65239
31.23	4.67934
31.33	4.70527
31.39	4.73224
31.50	4.75917
31.59	4.78511
31.66	4.81207
31.75	4.83901
31.83	4.86496
31.91	4.89091
31.94	4.91789
31.98	4.94486
31.99	4.97186
32.00	4.99885
32.01	5.02485
32.04	5.05183
32.05	5.07782
32.00	5.10485
31.88	5.13193
31.73	5.15902
31.69	5.18505
31.70	5.21204
31.73	5.23902
31.80	5.26498
31.88	5.29193
31.97	5.31787
32.05	5.34482
32.14	5.37176
32.24	5.39770
32.33	5.42464
32.40	5.45160
32.50	5.47854
32.59	5.50448
32.69	5.53142
32.77	5.55737
32.88	5.58430
32.97	5.61124
33.07	5.63718
33.17	5.66412
33.26	5.69106
33.34	5.71701
33.42	5.74396
33.51	5.77090
33.59	5.79785
33.67	5.82380
33.76	5.85074
33.83	5.87670
33.92	5.90364
34.00	5.93059
34.07	5.95655
34.16	5.98349
34.24	6.01044
34.32	6.03739
34.40	6.06334
34.48	6.09029
34.56	6.11724
34.64	6.14319
34.69	6.17016
34.78	6.19610
34.85	6.22306
34.91	6.25002
34.97	6.27698
35.03	6.30294
35.11	6.32989
35.18	6.35585
35.24	6.38281
35.31	6.40977
35.39	6.43572
35.42	6.46270
35.50	6.48865
35.55	6.51562
35.61	6.54258
35.67	6.56954
35.72	6.59551
35.77	6.62248
35.80	6.64946
35.83	6.67544
35.81	6.70245
35.57	6.72860
34.99	6.75697
34.86	6.78305
34.83	6.81007
34.79	6.83610
34.78	6.86310
34.77	6.89011
34.76	6.91611
34.72	6.94314
34.69	6.97016
34.69	6.99616
34.63	7.02320
34.60	7.05022
34.44	7.07732
34.39	7.10335
34.36	7.13037
34.38	7.15635
34.42	7.18333
34.46	7.20930
34.52	7.23627
34.54	7.26325
34.42	7.29033
34.03	7.31657
34.05	7.34356
34.10	7.37053
34.18	7.39648
34.26	7.42343
34.34	7.45038
34.43	7.47632
34.52	7.50327
34.60	7.53022
34.66	7.55718
34.74	7.58313
34.83	7.61007
34.86	7.63605
27.60	7.66762
27.53	7.69467
27.58	7.72063
27.66	7.74758
27.71	7.77455
27.80	7.80050
27.87	7.82745
27.97	7.85439
28.06	7.88033
28.14	7.90728
28.24	7.93422
28.32	7.96017
28.40	7.98712
28.49	8.01406
28.61	8.03999
28.69	8.06694
28.79	8.09387
28.88	8.11982
28.98	8.14675
29.05	8.17371
29.15	8.19965
29.24	8.22659
29.34	8.25353
29.43	8.27947
29.48	8.30644
29.57	8.33338
29.67	8.35932
29.72	8.38629
29.79	8.41324
29.85	8.43921
29.95	8.46614
30.01	8.49310
30.08	8.51906
30.16	8.54601
30.22	8.57297
30.31	8.59892
30.36	8.62588
30.40	8.65286
30.46	8.67882
30.52	8.70578
30.60	8.73273
30.53	8.75878
30.59	8.78574
30.62	8.81272
30.73	8.83865
30.79	8.86561
30.85	8.89258
30.90	8.91854
30.97	8.94550
31.02	8.97247
31.09	8.99842
31.13	9.02540
31.19	9.05236
31.25	9.07832
31.29	9.10530
31.35	9.13126
31.43	9.15821
31.42	9.18522
31.51	9.21216
31.56	9.23813
31.60	9.26510
31.63	9.29208
31.62	9.31809
31.66	9.34507
31.67	9.37206
31.05	9.39945
30.64	9.42571
30.26	9.45295
30.13	9.47903
30.09	9.50605
30.10	9.53205
29.97	9.55913
29.96	9.58614
29.92	9.61316
29.80	9.64024
29.84	9.66621
29.86	9.69320
29.89	9.71918
29.84	9.74621
29.79	9.77224
29.79	9.79924
29.80	9.82624
29.84	9.85221
29.83	9.87922
29.86	9.90620
29.89	9.93318
29.91	9.95917
29.94	9.98615
29.98	10.01212
29.96	10.03914
29.94	10.06615
29.97	10.09313
30.03	10.11909
29.98	10.14612
30.02	10.17210
30.07	10.19907
30.13	10.22603
30.18	10.25300
30.24	10.27896
30.32	10.30591
30.36	10.33188
30.38	10.35887
30.42	10.38585
30.47	10.41182
30.49	10.43880
30.51	10.46579
30.52	10.49178
30.55	10.51876
30.53	10.54578
30.39	10.57187
30.00	10.59911
29.83	10.62522
29.75	10.65327
29.74	10.67927
29.75	10.70627
29.77	10.73226
29.84	10.75921
29.79	10.78624
29.83	10.81322
29.83	10.83922
29.78	10.86625
29.79	10.89324
29.80	10.91924
29.77	10.94626
29.72	10.97329
29.66	10.99933
29.57	11.02638
29.50	11.05243
29.40	11.07949
29.26	11.10558
28.65	11.13396
27.39	11.16075
27.23	11.18786
27.19	11.21488
27.17	11.24189
27.18	11.26789
27.16	11.29490
27.20	11.32087
27.23	11.34786
27.29	11.37382
27.29	11.40082
27.33	11.42779
27.36	11.45377
27.41	11.48074
27.40	11.50775
27.41	11.53374
27.46	11.56071
27.50	11.58769
27.54	11.61366
27.56	11.64065
27.59	11.66763
27.61	11.69462
27.64	11.72060
27.69	11.74757
27.70	11.77456
27.73	11.80054
27.75	11.82753
27.79	11.85450
27.81	11.88049
27.82	11.90748
27.86	11.93446
27.88	11.96045
27.88	11.98745
27.91	12.01443
27.91	12.04043
27.92	12.06742
27.92	12.09442
27.94	12.12041
27.95	12.14740
27.96	12.17440
27.98	12.20038
28.01	12.22736
28.02	12.25436
28.04	12.28035
28.05	12.30734
28.05	12.33434
28.03	12.36035
28.02	12.38736
28.00	12.41337
27.90	12.44043
27.72	12.46755
27.30	12.49481
26.51	12.52131
26.36	12.54840
26.36	12.57540
26.37	12.60140
26.39	12.62838
26.40	12.65538
26.46	12.68134
26.50	12.70831
26.57	12.73527
26.63	12.76123
26.60	12.78825
26.67	12.81521
26.69	12.84120
26.71	12.86818
26.74	12.89416
26.76	12.92115
26.78	12.94814
26.80	12.97513
26.79	13.00113
26.81	13.02712
26.82	13.05411
26.84	13.08110
26.87	13.10808
26.90	13.13506
26.93	13.16104
26.94	13.18804
26.98	13.21401
27.02	13.24099
27.06	13.26696
27.10	13.29494
27.13	13.32092
27.17	13.34789
27.22	13.37386
27.25	13.40084
27.29	13.42782
27.35	13.45478
27.40	13.48075
27.39	13.50675
27.46	13.53471
27.50	13.56069
27.56	13.58765
27.60	13.61362
27.65	13.64059
27.69	13.66757
27.74	13.69353
27.79	13.72050
27.85	13.74746
27.89	13.77344
27.94	13.80041
27.99	13.82738
28.05	13.85334
28.13	13.88029
28.15	13.90628
28.22	13.93423
28.23	13.96023
28.26	13.98721
28.34	14.01316
28.39	14.04012
28.44	14.06609
28.49	14.09306
28.53	14.12004
28.59	14.14600
28.65	14.17296
28.70	14.19993
28.75	14.22690
28.79	14.25287
28.84	14.27984
28.89	14.30681
28.95	14.33277
28.98	14.35975
29.01	14.38673
29.03	14.41272
29.12	14.43967
29.17	14.46663
29.21	14.49261
29.26	14.51958
29.30	14.54555
29.35	14.57252
29.39	14.59950
29.41	14.62548
29.43	14.65247
21.68	14.68435
21.41	14.71152
21.41	14.73752
21.45	14.76449
21.48	14.79148
21.50	14.81746
21.53	14.84444
21.57	14.87042
21.60	14.89740
21.63	14.92438
21.68	14.95035
21.69	14.97634
21.73	15.00332
21.76	15.03030
21.82	15.05726
21.79	15.08328
21.86	15.11024
21.86	15.13724
21.94	15.16419
21.88	15.19022
22.02	15.21714
22.06	15.24311
22.08	15.27010
22.13	15.29707
22.14	15.32406
22.17	15.35004
22.18	15.37703
22.18	15.40403
22.06	15.43011
21.77	15.45729
21.77	15.48429
21.71	15.51033
21.75	15.53731
21.78	15.56429
21.77	15.59029
21.79	15.61728
21.83	15.64426
21.85	15.67024
21.85	15.69724
21.79	15.72328
21.85	15.75124
21.79	15.77728
21.95	15.80418
21.98	15.83016
22.00	15.85715
22.05	15.88412
22.03	15.91013
22.08	15.93710
22.10	15.96409
22.14	15.99006
22.17	16.01704
22.19	16.04403
22.22	16.07101
22.25	16.09699
22.29	16.12397
22.31	16.14995
22.35	16.17693
22.37	16.20292
22.41	16.22989
22.44	16.25387
