# Supplementary material for: Characterisation of the mechanical and fracture properties of a uni-weave carbon fibre/epoxy non-crimp fabric composite
Source: Data Brief. 2016 Jan 15;6:680–95. doi: 10.1016/j.dib.2016.01.010 (PMC4773377; doi:10.1016/j.dib.2016.01.010)
Supplement: Supplementary file 1 — Supplementary material [file mmc1.zip › Supplementary_material/specimen_dcb3_2.csv]

Load (N)	Deflection (mm)	Crack length (mm)
29.43	4.09347	48.8
31.83	4.86496	50.5
31.94	4.91789	51.5
32.04	5.05183	52.5
33.17	5.66412	53.5
35.39	6.43572	54.5
30.60	8.73273	55.5
34.72	6.94314	57.5
34.39	7.10335	58.5
34.52	7.50327	59.5
28.24	7.93422	63.5
30.53	8.75878	64.5
31.67	9.37206	65.5
31.05	9.39945	67.5
30.53	10.54578	68.5
29.83	10.83922	70.5
28.65	11.13396	72.5
27.41	11.48074	73.5
27.30	12.49481	76.5
26.78	12.94814	77.5
