# Supplementary material for: Characterisation of the mechanical and fracture properties of a uni-weave carbon fibre/epoxy non-crimp fabric composite
Source: Data Brief. 2016 Jan 15;6:680–95. doi: 10.1016/j.dib.2016.01.010 (PMC4773377; doi:10.1016/j.dib.2016.01.010)
Supplement: Supplementary file 1 — Supplementary material [file mmc1.zip › Supplementary_material/specimen_enf1.csv]

Load (N)	Deflection (mm)
0.00	-0.04900
0.00	-0.04900
0.00	-0.04800
0.10	-0.04709
0.10	-0.04509
0.20	-0.04317
0.30	-0.04126
0.30	-0.03926
0.40	-0.03635
0.50	-0.03444
0.50	-0.03444
1.00	-0.03587
1.20	-0.02904
1.50	-0.02331
1.70	-0.01648
1.90	-0.00965
2.10	-0.00383
2.30	0.00300
2.70	0.00865
3.20	0.01521
3.80	0.02169
4.40	0.02717
5.10	0.03356
5.80	0.03995
6.60	0.04525
7.30	0.05164
8.00	0.05803
8.80	0.06334
9.50	0.06973
10.40	0.07594
11.20	0.08125
12.00	0.08755
12.80	0.09386
13.70	0.09907
14.50	0.10538
15.40	0.11159
16.30	0.11681
17.10	0.12311
18.00	0.12933
19.00	0.13446
20.00	0.14059
21.10	0.14663
22.00	0.15185
23.10	0.15789
24.20	0.16393
25.20	0.16906
26.10	0.17528
27.20	0.18132
28.20	0.18645
29.20	0.19258
30.10	0.19879
31.10	0.20392
32.10	0.21005
33.10	0.21518
34.10	0.22131
35.20	0.22735
36.20	0.23348
37.30	0.23852
38.40	0.24457
39.40	0.25070
40.40	0.25582
41.50	0.26187
42.50	0.26800
43.60	0.27404
44.60	0.27917
45.70	0.28521
46.70	0.29034
47.70	0.29647
48.80	0.30251
49.90	0.30755
51.00	0.31360
52.10	0.31964
53.10	0.32477
54.20	0.33081
55.20	0.33694
56.20	0.34207
57.30	0.34811
58.30	0.35424
59.40	0.35928
60.50	0.36532
61.50	0.37145
62.60	0.37650
63.60	0.38263
64.70	0.38867
65.80	0.39471
66.80	0.39984
67.90	0.40588
69.00	0.41192
70.00	0.41705
71.00	0.42318
72.10	0.42822
73.20	0.43427
74.20	0.44040
75.30	0.44544
76.40	0.45148
77.50	0.45752
78.50	0.46265
79.60	0.46869
80.60	0.47482
81.70	0.47987
82.80	0.48591
83.80	0.49204
84.90	0.49708
85.90	0.50321
86.90	0.50934
88.00	0.51438
89.10	0.52042
90.20	0.52647
91.20	0.53159
92.30	0.53764
93.30	0.54377
94.40	0.54981
95.50	0.55485
96.60	0.56089
97.60	0.56702
98.70	0.57206
99.80	0.57811
100.90	0.58415
101.90	0.58928
103.00	0.59532
104.00	0.60145
105.10	0.60649
106.10	0.61262
107.20	0.61766
108.20	0.62379
109.30	0.62984
110.40	0.63588
111.40	0.64101
112.50	0.64705
113.60	0.65209
114.70	0.65813
115.70	0.66426
116.80	0.67031
117.90	0.67535
118.90	0.68148
120.00	0.68752
121.10	0.69256
122.10	0.69869
123.20	0.70373
124.20	0.70986
125.30	0.71590
126.40	0.72195
127.50	0.72699
128.50	0.73312
129.60	0.73916
130.70	0.74420
131.70	0.75033
132.80	0.75637
133.90	0.76142
134.90	0.76755
136.00	0.77259
137.10	0.77863
138.10	0.78476
139.20	0.78980
140.30	0.79584
141.30	0.80197
142.40	0.80802
143.50	0.81306
144.50	0.81919
145.60	0.82423
146.70	0.83027
147.80	0.83631
148.80	0.84244
149.90	0.84749
150.90	0.85362
152.00	0.85866
153.10	0.86470
154.10	0.87083
155.20	0.87687
156.30	0.88191
157.40	0.88796
158.40	0.89408
159.40	0.89921
160.50	0.90526
161.60	0.91030
162.70	0.91634
163.80	0.92238
164.80	0.92751
165.90	0.93355
167.00	0.93960
168.10	0.94464
169.10	0.95077
170.20	0.95681
171.30	0.96285
172.40	0.96790
173.40	0.97402
174.50	0.98007
175.60	0.98511
176.60	0.99124
177.80	0.99719
178.90	1.00224
179.90	1.00837
181.00	1.01341
182.00	1.01954
183.10	1.02558
184.10	1.03071
185.20	1.03675
186.30	1.04279
187.40	1.04884
188.50	1.05388
189.50	1.06001
190.60	1.06505
191.70	1.07109
192.80	1.07713
193.90	1.08218
194.90	1.08831
196.00	1.09435
197.10	1.09939
198.10	1.10552
199.20	1.11156
200.30	1.11760
201.40	1.12265
202.50	1.12869
203.60	1.13473
204.70	1.13977
205.80	1.14581
206.90	1.15086
207.90	1.15699
209.00	1.16303
210.10	1.16807
211.10	1.17420
212.20	1.18024
213.30	1.18528
214.40	1.19133
215.50	1.19737
216.60	1.20241
217.60	1.20854
218.70	1.21358
219.80	1.21963
220.80	1.22575
221.90	1.23180
223.00	1.23684
224.10	1.24288
225.20	1.24792
226.30	1.25397
227.30	1.26010
228.50	1.26605
229.60	1.27109
230.60	1.27722
231.70	1.28326
232.80	1.28831
233.90	1.29435
234.90	1.30048
236.00	1.30552
237.10	1.31156
238.20	1.31661
239.20	1.32273
240.30	1.32878
241.40	1.33382
242.50	1.33986
243.60	1.34590
244.70	1.35095
245.80	1.35699
246.80	1.36312
247.90	1.36816
249.00	1.37420
250.00	1.38033
251.20	1.38629
252.30	1.39133
253.30	1.39746
254.40	1.40350
255.50	1.40854
256.60	1.41458
257.70	1.41963
258.70	1.42576
259.80	1.43180
260.90	1.43784
262.00	1.44288
263.00	1.44901
264.10	1.45405
265.20	1.46010
266.20	1.46623
267.40	1.47218
268.40	1.47731
269.50	1.48335
270.60	1.48840
271.60	1.49452
272.70	1.49957
273.80	1.50561
274.90	1.51165
275.90	1.51678
277.00	1.52282
278.10	1.52887
279.20	1.53491
280.40	1.53986
281.40	1.54599
282.60	1.55195
283.70	1.55799
284.80	1.56303
285.80	1.56916
286.90	1.57420
288.00	1.58025
289.00	1.58637
290.10	1.59242
291.20	1.59746
292.30	1.60350
293.40	1.60954
294.50	1.61459
295.60	1.62063
296.70	1.62667
297.80	1.63171
298.80	1.63784
299.90	1.64388
301.00	1.64893
302.10	1.65497
303.10	1.66010
304.30	1.66605
305.30	1.67218
306.40	1.67722
307.50	1.68327
308.60	1.68931
309.60	1.69544
310.70	1.70048
311.70	1.70661
312.80	1.71265
313.90	1.71769
315.00	1.72374
316.00	1.72987
317.10	1.73491
318.20	1.74095
319.20	1.74708
320.30	1.75212
321.30	1.75825
322.40	1.76329
323.50	1.76934
324.50	1.77547
325.60	1.78051
326.70	1.78655
327.70	1.79268
328.80	1.79772
329.90	1.80376
331.00	1.80981
332.00	1.81494
333.10	1.82098
334.20	1.82702
335.20	1.83215
336.30	1.83819
337.40	1.84423
338.40	1.85036
339.50	1.85541
340.50	1.86153
341.60	1.86758
342.70	1.87262
343.70	1.87875
344.80	1.88379
345.90	1.88983
346.80	1.89605
347.90	1.90109
349.00	1.90713
350.10	1.91318
351.10	1.91831
352.20	1.92435
353.20	1.93048
354.30	1.93552
355.30	1.94165
356.40	1.94769
357.50	1.95373
358.50	1.95886
359.60	1.96491
360.70	1.97095
361.70	1.97608
362.80	1.98212
363.80	1.98825
364.90	1.99329
365.90	1.99942
367.00	2.00546
368.00	2.01059
369.00	2.01672
370.10	2.02276
371.20	2.02781
372.20	2.03393
373.20	2.04006
374.30	2.04511
375.40	2.05115
376.30	2.05736
377.40	2.06241
378.40	2.06854
379.50	2.07358
380.50	2.07971
381.60	2.08575
382.70	2.09179
383.70	2.09692
384.70	2.10305
385.80	2.10909
386.90	2.11414
387.90	2.12026
388.90	2.12539
390.00	2.13144
391.00	2.13757
392.00	2.14370
393.00	2.14882
394.10	2.15487
395.10	2.16100
396.10	2.16613
397.20	2.17217
398.20	2.17830
399.20	2.18343
400.30	2.18947
401.30	2.19560
402.40	2.20064
403.40	2.20677
404.50	2.21281
405.40	2.21803
406.50	2.22407
407.50	2.23020
408.60	2.23524
409.60	2.24137
410.60	2.24650
411.70	2.25254
412.70	2.25867
413.70	2.26480
414.70	2.26993
415.80	2.27597
416.80	2.28210
417.80	2.28723
418.70	2.29345
419.80	2.29949
420.80	2.30562
421.80	2.31075
422.80	2.31688
423.80	2.32201
424.80	2.32814
425.70	2.33335
426.70	2.33948
427.70	2.34561
428.60	2.35083
429.50	2.35704
430.40	2.36326
431.00	2.36874
430.90	2.37583
431.40	2.38239
432.10	2.38878
432.90	2.39408
433.80	2.40030
434.80	2.40643
435.60	2.41173
436.60	2.41786
437.50	2.42408
438.50	2.42921
439.40	2.43543
440.30	2.44164
441.30	2.44677
442.10	2.45307
443.10	2.45920
444.00	2.46442
445.00	2.47055
445.90	2.47577
446.80	2.48198
447.80	2.48811
448.70	2.49333
449.60	2.49954
450.60	2.50567
451.50	2.51089
452.50	2.51702
453.40	2.52324
454.30	2.52945
455.20	2.53467
456.10	2.54088
457.10	2.54701
458.00	2.55223
458.90	2.55845
459.80	2.56366
460.60	2.56997
461.40	2.57627
462.20	2.58257
462.80	2.58805
463.30	2.59462
463.50	2.60144
463.90	2.60709
464.20	2.61383
464.60	2.62048
464.90	2.62622
457.80	2.63940
457.70	2.64649
457.90	2.65232
458.20	2.65906
458.60	2.66571
458.80	2.67153
459.00	2.67836
459.00	2.68436
337.70	2.79697
322.40	2.81729
320.60	2.82486
320.10	2.83230
320.00	2.83938
320.10	2.84630
320.30	2.85212
320.50	2.85895
320.70	2.86577
320.90	2.87160
321.00	2.87851
321.10	2.88543
321.20	2.89134
321.10	2.89843
320.80	2.90569
313.40	2.91813
305.70	2.93183
303.40	2.94084
299.80	2.94997
299.70	2.95706
300.30	2.96254
301.70	2.96832
300.10	2.97671
300.60	2.98227
301.20	2.98875
303.10	2.99410
304.50	2.99888
304.60	3.00579
302.80	3.01436
303.30	3.02092
303.50	3.02675
304.20	3.03314
304.50	3.03988
306.30	3.04431
305.90	3.05166
307.60	3.05718
309.00	3.06196
309.30	3.06870
310.50	3.07366
312.30	3.07909
313.00	3.08548
312.90	3.09157
313.60	3.09796
315.50	3.10330
314.60	3.11109
313.10	3.11839
313.20	3.12530
315.40	3.12939
314.80	3.13691
316.70	3.14226
317.10	3.14891
319.10	3.15317
317.00	3.16200
317.20	3.16782
318.90	3.17334
320.10	3.17930
319.10	3.18717
319.10	3.19317
319.60	3.19973
320.10	3.20530
321.00	3.21151
323.10	3.21668
322.40	3.22429
323.00	3.22977
323.20	3.23660
324.70	3.24229
325.60	3.24751
326.30	3.25390
325.90	3.26125
325.20	3.26786
325.70	3.27442
326.20	3.27999
326.70	3.28655
327.10	3.29320
327.60	3.29877
328.10	3.30533
328.60	3.31190
329.10	3.31746
329.60	3.32403
330.10	3.33059
330.60	3.33615
331.10	3.34272
331.60	3.34928
332.20	3.35576
332.70	3.36133
333.20	3.36789
333.70	3.37446
334.10	3.38011
334.60	3.38667
335.20	3.39315
335.70	3.39871
336.20	3.40528
336.70	3.41184
337.20	3.41741
337.70	3.42397
338.20	3.42954
338.80	3.43602
339.30	3.44258
339.80	3.44814
340.40	3.45462
340.90	3.46119
341.40	3.46675
341.90	3.47332
342.50	3.47979
343.00	3.48636
