# Supplementary material for: Characterisation of the mechanical and fracture properties of a uni-weave carbon fibre/epoxy non-crimp fabric composite
Source: Data Brief. 2016 Jan 15;6:680–95. doi: 10.1016/j.dib.2016.01.010 (PMC4773377; doi:10.1016/j.dib.2016.01.010)
Supplement: Supplementary file 1 — Supplementary material [file mmc1.zip › Supplementary_material/specimen_enf2.csv]

Load (N)	Deflection (mm)
0.00	-0.04900
0.00	-0.04900
0.00	-0.04900
0.00	-0.04800
0.10	-0.04609
0.20	-0.04417
0.20	-0.04217
0.30	-0.04026
0.40	-0.03835
0.50	-0.03544
1.30	-0.03513
1.50	-0.02931
1.80	-0.02257
2.00	-0.01574
2.20	-0.00892
2.40	-0.00309
2.60	0.00374
2.80	0.01056
3.10	0.01630
3.50	0.02295
4.00	0.02952
4.60	0.03599
5.10	0.04156
5.70	0.04804
6.40	0.05343
7.00	0.05991
7.70	0.06530
8.50	0.07160
9.20	0.07799
10.00	0.08429
10.70	0.08968
11.50	0.09599
12.30	0.10129
13.10	0.10759
13.90	0.11390
14.80	0.12011
15.60	0.12542
16.40	0.13172
17.30	0.13794
18.10	0.14324
19.00	0.14946
19.90	0.15567
20.80	0.16189
21.60	0.16719
22.50	0.17341
23.40	0.17863
24.40	0.18476
25.20	0.19106
26.10	0.19628
27.00	0.20249
27.90	0.20871
28.80	0.21392
29.80	0.22005
30.70	0.22627
31.60	0.23149
32.50	0.23770
33.40	0.24392
34.30	0.24914
35.20	0.25535
36.20	0.26048
37.10	0.26670
38.00	0.27291
39.00	0.27804
39.90	0.28426
40.80	0.29048
41.80	0.29661
42.70	0.30182
43.90	0.30778
44.80	0.31399
45.60	0.31930
46.80	0.32525
48.50	0.33077
49.00	0.33634
51.50	0.34116
51.80	0.34790
53.30	0.35259
52.50	0.36029
53.50	0.36642
54.40	0.37164
55.80	0.37742
56.60	0.38272
57.30	0.38911
58.20	0.39533
59.10	0.40154
60.20	0.40659
61.40	0.41254
62.40	0.41767
63.30	0.42389
64.10	0.43019
65.00	0.43641
66.70	0.44093
67.80	0.44697
69.00	0.45292
69.30	0.45866
70.10	0.46497
70.90	0.47127
71.90	0.47640
72.90	0.48253
74.40	0.48822
75.10	0.49361
76.00	0.49983
77.10	0.50487
77.90	0.51117
78.90	0.51730
79.90	0.52343
80.90	0.52856
81.90	0.53469
82.90	0.54082
83.80	0.54604
84.80	0.55217
85.80	0.55830
86.80	0.56343
87.80	0.56955
88.90	0.57560
89.90	0.58073
90.80	0.58694
91.90	0.59298
92.90	0.59811
93.90	0.60424
94.90	0.61037
95.90	0.61650
96.90	0.62163
97.90	0.62776
98.80	0.63298
99.90	0.63902
100.90	0.64515
101.90	0.65028
102.90	0.65641
103.90	0.66254
104.90	0.66767
105.90	0.67380
106.90	0.67992
107.90	0.68505
108.90	0.69118
109.90	0.69731
110.90	0.70244
111.90	0.70857
112.90	0.71470
114.00	0.71974
115.00	0.72587
116.00	0.73200
117.10	0.73804
118.00	0.74326
119.00	0.74939
120.00	0.75452
121.10	0.76056
122.10	0.76669
123.00	0.77191
124.10	0.77795
125.10	0.78408
126.10	0.78921
127.10	0.79534
128.20	0.80138
129.20	0.80651
130.20	0.81264
131.20	0.81777
132.20	0.82390
133.20	0.83003
134.20	0.83516
135.20	0.84128
136.30	0.84733
137.30	0.85246
138.30	0.85859
139.30	0.86471
140.30	0.87084
141.30	0.87597
142.30	0.88210
143.40	0.88815
144.40	0.89327
145.40	0.89940
146.40	0.90553
147.40	0.91066
148.40	0.91679
149.40	0.92292
150.50	0.92796
151.50	0.93409
152.50	0.94022
153.50	0.94535
154.50	0.95148
155.50	0.95761
156.60	0.96365
157.60	0.96878
158.60	0.97491
159.60	0.98004
160.60	0.98617
161.60	0.99230
162.70	0.99734
163.70	1.00347
164.70	1.00960
165.80	1.01464
166.80	1.02077
167.80	1.02690
168.80	1.03203
169.90	1.03807
170.90	1.04420
171.90	1.04933
172.90	1.05546
174.00	1.06150
175.00	1.06663
176.00	1.07276
177.00	1.07889
178.10	1.08393
179.20	1.08997
180.20	1.09610
181.20	1.10123
182.20	1.10736
183.30	1.11341
184.30	1.11853
185.30	1.12466
186.40	1.13071
187.40	1.13584
188.40	1.14196
189.50	1.14701
190.50	1.15314
191.50	1.15927
192.60	1.16431
193.70	1.17035
194.70	1.17648
195.80	1.18252
196.80	1.18765
197.80	1.19378
198.90	1.19982
199.90	1.20495
201.00	1.21099
202.10	1.21704
203.10	1.22217
204.20	1.22821
205.20	1.23434
206.30	1.23938
207.30	1.24551
208.40	1.25155
209.40	1.25668
210.50	1.26272
211.50	1.26785
212.60	1.27389
213.60	1.28002
214.70	1.28507
215.70	1.29120
216.80	1.29724
217.90	1.30228
218.90	1.30841
220.00	1.31445
221.00	1.32058
222.10	1.32562
223.10	1.33175
224.20	1.33779
225.20	1.34292
226.20	1.34905
227.30	1.35510
228.30	1.36022
229.40	1.36627
230.50	1.37131
231.60	1.37735
232.60	1.38348
233.60	1.38861
234.70	1.39465
235.70	1.40078
236.70	1.40591
237.80	1.41195
238.80	1.41808
239.90	1.42312
240.90	1.42925
242.00	1.43530
243.00	1.44043
244.00	1.44656
245.10	1.45260
246.20	1.45764
247.20	1.46377
248.20	1.46990
249.30	1.47494
250.40	1.48098
251.50	1.48703
252.50	1.49215
253.60	1.49820
254.70	1.50424
255.70	1.50937
256.70	1.51550
257.80	1.52154
258.80	1.52667
259.90	1.53271
261.00	1.53875
262.00	1.54388
263.00	1.54901
264.10	1.55605
265.10	1.56118
266.20	1.56723
267.20	1.57236
268.30	1.57840
269.40	1.58444
270.40	1.59057
271.50	1.59561
272.60	1.60165
273.60	1.60778
274.70	1.61283
275.70	1.61895
276.70	1.62508
277.80	1.63013
278.80	1.63626
279.80	1.64238
280.90	1.64743
282.00	1.65347
283.00	1.65960
284.10	1.66464
285.10	1.67077
286.10	1.67690
287.10	1.68203
288.20	1.68807
289.20	1.69320
290.20	1.69933
291.20	1.70546
292.20	1.71159
293.20	1.71672
294.30	1.72276
295.30	1.72889
296.30	1.73402
297.30	1.74015
298.30	1.74628
299.30	1.75141
300.30	1.75754
301.30	1.76367
302.30	1.76879
303.30	1.77492
304.30	1.78105
305.30	1.78618
306.30	1.79231
307.30	1.79844
308.30	1.80357
309.30	1.80970
310.30	1.81583
311.20	1.82105
312.20	1.82718
313.20	1.83330
314.10	1.83852
315.10	1.84465
316.10	1.85078
317.00	1.85600
317.90	1.86221
318.90	1.86834
319.90	1.87347
320.80	1.87969
321.80	1.88582
322.80	1.89095
323.70	1.89716
324.70	1.90329
325.60	1.90851
326.50	1.91472
327.40	1.92094
328.40	1.92607
329.30	1.93229
330.30	1.93842
331.20	1.94363
332.20	1.94976
333.10	1.95598
334.00	1.96119
334.90	1.96741
335.70	1.97271
336.60	1.97893
337.40	1.98523
338.30	1.99145
339.20	1.99667
340.00	2.00297
341.00	2.00910
341.80	2.01440
342.70	2.02062
343.60	2.02684
344.50	2.03205
345.40	2.03827
346.30	2.04449
347.10	2.05079
347.90	2.05609
348.80	2.06231
349.60	2.06761
350.40	2.07392
351.20	2.08022
352.10	2.08644
352.80	2.09183
353.30	2.09839
353.60	2.10513
354.00	2.11078
354.60	2.11726
355.20	2.12374
355.90	2.12913
356.50	2.13560
357.10	2.14108
357.40	2.14782
357.60	2.15465
357.80	2.16047
358.00	2.16730
358.50	2.17386
359.10	2.18034
359.60	2.18591
360.30	2.19230
360.90	2.19777
361.60	2.20416
362.20	2.21064
362.90	2.21603
363.60	2.22242
364.20	2.22890
364.80	2.23438
365.30	2.24094
365.80	2.24751
366.20	2.25416
364.40	2.26173
348.20	2.28283
348.20	2.28883
348.90	2.29522
349.50	2.30170
327.90	2.32651
327.90	2.33351
328.80	2.33972
329.80	2.34485
330.80	2.35098
331.90	2.35702
333.00	2.36207
333.90	2.36828
334.90	2.37441
335.90	2.38054
336.90	2.38567
337.90	2.39180
338.80	2.39702
339.40	2.40349
340.20	2.40980
340.90	2.41519
341.80	2.42140
342.70	2.42762
343.20	2.43418
343.60	2.43984
344.50	2.44605
345.30	2.45236
345.90	2.45783
346.70	2.46414
347.90	2.46909
348.40	2.47566
349.50	2.48170
350.20	2.48709
349.70	2.49452
350.90	2.50048
351.70	2.50578
352.10	2.51244
353.00	2.51865
353.70	2.52404
354.60	2.53026
355.20	2.53674
356.30	2.54178
357.40	2.54782
358.80	2.55360
359.10	2.56034
359.40	2.56608
360.00	2.57256
360.80	2.57786
361.30	2.58442
362.00	2.59082
362.70	2.59621
363.40	2.60260
364.10	2.60899
365.20	2.61403
365.90	2.62042
366.30	2.62707
367.00	2.63246
367.50	2.63903
368.00	2.64559
368.20	2.65142
368.80	2.65789
369.40	2.66437
370.50	2.66941
370.60	2.67633
371.30	2.68272
371.50	2.68954
372.10	2.69502
372.30	2.70185
372.70	2.70850
373.00	2.71424
373.30	2.72098
373.50	2.72680
372.60	2.73459
365.60	2.74768
341.90	2.77432
337.70	2.78497
335.50	2.79389
334.40	2.80085
283.90	2.85182
283.20	2.85942
283.90	2.86482
285.20	2.87068
285.20	2.87768
286.90	2.88220
287.60	2.88859
288.60	2.89472
290.20	2.90033
291.30	2.90537
292.60	2.91124
293.10	2.91780
294.10	2.92293
294.80	2.92932
295.00	2.93515
295.30	2.94189
295.60	2.94863
296.00	2.95428
296.60	2.96076
297.30	2.96715
297.90	2.97363
298.50	2.97910
299.10	2.98558
299.70	2.99106
300.30	2.99754
300.90	3.00401
301.50	3.01049
302.20	3.01588
302.70	3.02245
303.30	3.02792
303.90	3.03440
304.50	3.03988
305.10	3.04636
305.90	3.05266
307.00	3.05870
307.40	3.06435
309.00	3.06996
309.30	3.07670
310.20	3.08292
310.60	3.08857
310.30	3.09583
310.70	3.10248
311.10	3.10813
312.10	3.11426
312.60	3.12083
313.30	3.12622
313.50	3.13304
314.00	3.13861
314.70	3.14500
315.20	3.15156
315.80	3.15704
316.40	3.16352
317.10	3.16891
317.50	3.17556
318.40	3.18178
318.80	3.18843
319.20	3.19408
319.80	3.20056
320.40	3.20704
321.00	3.21251
321.50	3.21908
322.20	3.22547
322.80	3.23195
323.30	3.23751
323.90	3.24399
324.40	3.24955
325.00	3.25603
325.60	3.26251
326.20	3.26799
326.80	3.27446
327.30	3.28103
327.80	3.28659
328.40	3.29307
329.00	3.29955
329.50	3.30511
330.10	3.31159
330.70	3.31807
331.20	3.32363
331.80	3.33011
332.40	3.33559
332.90	3.34215
333.50	3.34863
334.10	3.35511
334.70	3.36058
335.20	3.36715
335.80	3.37363
336.30	3.37919
336.90	3.38567
337.40	3.39223
338.00	3.39771
338.50	3.40428
339.10	3.41075
339.60	3.41632
340.20	3.42280
340.70	3.42936
341.30	3.43584
341.80	3.44140
342.30	3.44797
342.90	3.45345
343.40	3.46001
344.00	3.46649
344.50	3.47205
345.00	3.47862
345.60	3.48509
346.10	3.49066
346.70	3.49714
347.20	3.50270
347.70	3.50927
348.30	3.51574
348.80	3.52231
349.40	3.52779
349.90	3.53435
350.50	3.54083
351.00	3.54639
351.30	3.55113
