# Supplementary material for: Characterisation of the mechanical and fracture properties of a uni-weave carbon fibre/epoxy non-crimp fabric composite
Source: Data Brief. 2016 Jan 15;6:680–95. doi: 10.1016/j.dib.2016.01.010 (PMC4773377; doi:10.1016/j.dib.2016.01.010)
Supplement: Supplementary file 1 — Supplementary material [file mmc1.zip › Supplementary_material/specimen_enf3.csv]

Load (N)	Deflection (mm)
0.00	-0.04900
0.00	-0.04900
0.00	-0.04700
0.10	-0.04609
0.20	-0.04417
0.30	-0.04226
0.40	-0.03935
0.50	-0.03744
0.50	-0.03744
1.20	-0.03404
1.60	-0.02739
2.00	-0.02174
2.50	-0.01518
3.00	-0.00861
3.70	-0.00322
4.30	0.00326
5.10	0.00956
5.80	0.01495
6.50	0.02134
7.30	0.02664
8.00	0.03303
8.80	0.03934
9.60	0.04464
10.40	0.05094
11.20	0.05725
12.00	0.06255
12.80	0.06886
13.60	0.07516
14.40	0.08146
15.30	0.08668
16.20	0.09290
17.10	0.09911
18.00	0.10433
19.00	0.11046
19.90	0.11667
20.90	0.12180
21.80	0.12802
22.80	0.13315
23.80	0.13928
24.70	0.14549
25.60	0.15071
26.60	0.15684
27.60	0.16297
28.60	0.16910
29.50	0.17432
30.50	0.18044
31.40	0.18566
32.40	0.19179
33.30	0.19801
34.30	0.20314
35.30	0.20927
36.30	0.21539
37.40	0.22144
38.40	0.22657
39.40	0.23270
40.40	0.23782
41.40	0.24395
42.40	0.25008
43.40	0.25621
44.40	0.26134
45.40	0.26747
46.40	0.27260
47.40	0.27873
48.60	0.28469
49.60	0.29081
50.60	0.29594
51.60	0.30207
52.60	0.30720
53.70	0.31324
54.70	0.31937
55.70	0.32450
56.70	0.33063
57.80	0.33667
58.80	0.34180
59.80	0.34793
60.80	0.35406
61.80	0.35919
62.90	0.36523
64.00	0.37128
65.00	0.37741
66.00	0.38254
67.10	0.38858
68.10	0.39471
69.10	0.39984
70.10	0.40597
71.10	0.41109
72.20	0.41714
73.20	0.42327
74.30	0.42931
75.30	0.43444
76.30	0.44057
77.40	0.44661
78.50	0.45165
79.50	0.45778
80.50	0.46291
81.50	0.46904
82.50	0.47517
83.50	0.48030
84.60	0.48634
85.60	0.49247
86.70	0.49851
87.70	0.50364
88.70	0.50977
89.80	0.51581
90.80	0.52094
91.90	0.52698
92.90	0.53311
93.90	0.53824
95.00	0.54429
96.00	0.55042
97.00	0.55554
98.10	0.56159
99.10	0.56772
100.20	0.57276
101.20	0.57889
102.20	0.58502
103.30	0.59006
104.30	0.59619
105.30	0.60232
106.40	0.60736
107.40	0.61349
108.40	0.61962
109.50	0.62466
110.50	0.63079
111.50	0.63692
112.60	0.64196
113.60	0.64809
114.70	0.65413
115.80	0.65918
116.80	0.66531
117.80	0.67043
118.80	0.67656
119.90	0.68261
120.90	0.68774
122.00	0.69378
123.00	0.69991
124.10	0.70595
125.10	0.71108
126.20	0.71712
127.30	0.72316
128.30	0.72829
129.40	0.73433
130.40	0.74046
131.40	0.74559
132.50	0.75164
133.60	0.75768
134.60	0.76281
135.60	0.76894
136.70	0.77398
137.80	0.78002
138.80	0.78615
139.80	0.79128
140.90	0.79732
142.00	0.80336
143.00	0.80949
144.10	0.81454
145.10	0.82066
146.10	0.82679
147.20	0.83184
148.20	0.83797
149.30	0.84401
150.30	0.84914
151.40	0.85518
152.40	0.86131
153.50	0.86635
154.50	0.87248
155.60	0.87852
156.60	0.88365
157.70	0.88969
158.70	0.89482
159.80	0.90087
160.80	0.90600
161.80	0.91212
162.90	0.91817
164.00	0.92421
165.00	0.92934
166.10	0.93538
167.20	0.94142
168.20	0.94755
169.20	0.95268
170.20	0.95881
171.40	0.96477
172.30	0.96998
173.40	0.97602
174.50	0.98107
175.50	0.98720
176.60	0.99324
177.60	0.99837
178.70	1.00441
179.80	1.01045
180.80	1.01558
181.80	1.02171
182.90	1.02775
183.90	1.03288
185.00	1.03893
186.00	1.04505
187.10	1.05010
188.10	1.05623
189.20	1.06227
190.30	1.06731
191.30	1.07344
192.30	1.07957
193.40	1.08461
194.50	1.09065
195.50	1.09678
196.60	1.10283
197.60	1.10795
198.70	1.11400
199.70	1.11913
200.80	1.12517
201.80	1.13130
202.90	1.13634
204.00	1.14238
205.00	1.14851
206.10	1.15355
207.10	1.15968
208.20	1.16573
209.20	1.17085
210.30	1.17690
211.30	1.18203
212.40	1.18807
213.40	1.19420
214.40	1.19933
215.50	1.20537
216.60	1.21141
217.70	1.21745
218.70	1.22258
219.80	1.22863
220.80	1.23475
221.80	1.23988
222.90	1.24593
224.00	1.25197
225.00	1.25710
226.00	1.26323
227.10	1.26927
228.20	1.27431
229.30	1.28035
230.30	1.28648
231.40	1.29153
232.40	1.29765
233.50	1.30270
234.50	1.30883
235.60	1.31487
236.60	1.32000
237.70	1.32604
238.80	1.33208
239.80	1.33721
240.90	1.34325
241.90	1.34938
243.00	1.35443
244.00	1.36056
245.10	1.36660
246.20	1.37264
247.20	1.37777
248.30	1.38381
249.30	1.38994
250.40	1.39498
251.40	1.40111
252.40	1.40624
253.60	1.41220
254.60	1.41833
255.60	1.42346
256.70	1.42950
257.70	1.43563
258.80	1.44067
259.80	1.44680
260.90	1.45284
261.90	1.45797
262.90	1.46410
264.00	1.47014
265.10	1.47518
266.10	1.48131
267.20	1.48736
268.20	1.49248
269.30	1.49853
270.40	1.50457
271.40	1.50970
272.40	1.51583
273.50	1.52187
274.60	1.52791
275.70	1.53295
276.70	1.53908
277.70	1.54521
278.80	1.55026
279.90	1.55630
280.90	1.56243
282.00	1.56747
283.00	1.57360
284.00	1.57973
285.10	1.58477
286.10	1.59090
287.10	1.59703
288.10	1.60216
289.20	1.60820
290.20	1.61333
291.30	1.61937
292.30	1.62550
293.30	1.63063
294.40	1.63667
295.40	1.64280
296.40	1.64793
297.40	1.65406
298.50	1.66010
299.60	1.66615
300.60	1.67127
301.60	1.67740
302.60	1.68353
303.60	1.68866
304.70	1.69471
305.70	1.70083
306.70	1.70596
307.70	1.71209
308.80	1.71814
309.80	1.72326
310.80	1.72939
311.80	1.73452
312.80	1.74065
313.80	1.74678
314.80	1.75191
315.80	1.75804
316.80	1.76417
317.90	1.77021
318.90	1.77534
319.90	1.78147
320.90	1.78660
321.90	1.79273
322.90	1.79886
323.90	1.80499
324.90	1.81012
325.90	1.81625
326.90	1.82238
327.90	1.82751
328.90	1.83363
329.80	1.83885
330.90	1.84489
331.90	1.85102
332.90	1.85615
333.90	1.86228
334.90	1.86841
335.80	1.87363
336.80	1.87976
337.80	1.88589
338.80	1.89202
339.70	1.89723
340.70	1.90336
341.60	1.90858
342.60	1.91471
343.50	1.91992
344.60	1.92597
345.50	1.93218
346.50	1.93831
347.50	1.94444
348.40	1.94966
349.30	1.95587
350.30	1.96100
351.30	1.96713
352.20	1.97335
353.20	1.97948
354.10	1.98469
355.00	1.99091
355.90	1.99613
356.80	2.00234
357.80	2.00847
358.70	2.01469
359.60	2.01991
360.50	2.02612
361.40	2.03234
362.20	2.03764
363.10	2.04386
364.10	2.04899
365.00	2.05520
365.80	2.06151
366.70	2.06672
367.60	2.07294
368.50	2.07916
369.30	2.08446
370.20	2.09068
371.10	2.09689
371.90	2.10220
372.70	2.10850
373.50	2.11480
374.30	2.12111
375.10	2.12741
375.80	2.13280
376.40	2.13928
377.00	2.14476
377.30	2.15149
377.20	2.15858
330.10	2.20559
327.10	2.21520
327.70	2.22168
328.50	2.22698
329.30	2.23329
330.10	2.23959
330.90	2.24489
331.60	2.25128
332.40	2.25759
333.10	2.26298
333.80	2.26937
334.50	2.27476
335.20	2.28115
335.80	2.28763
336.50	2.29402
337.20	2.29941
337.80	2.30589
338.30	2.31245
338.60	2.31819
338.80	2.32502
339.30	2.33158
339.90	2.33706
341.30	2.34284
342.60	2.34871
343.10	2.35427
343.80	2.36066
344.60	2.36697
345.50	2.37218
346.30	2.37849
347.20	2.38470
347.90	2.39009
348.90	2.39622
350.00	2.40126
350.60	2.40774
351.00	2.41439
351.80	2.41970
353.00	2.42565
353.20	2.43248
353.20	2.43948
353.40	2.44530
354.20	2.45161
354.60	2.45726
355.30	2.46365
356.10	2.46995
356.90	2.47626
357.70	2.48156
358.40	2.48795
359.30	2.49417
359.90	2.49964
360.60	2.50603
361.00	2.51269
361.80	2.51799
362.60	2.52429
363.30	2.52968
364.10	2.53599
364.80	2.54238
365.60	2.54768
366.40	2.55398
367.10	2.56037
367.80	2.56577
368.60	2.57207
369.40	2.57837
370.10	2.58376
370.90	2.59007
371.70	2.59637
372.50	2.60267
373.30	2.60798
374.00	2.61437
374.80	2.62067
375.50	2.62606
376.20	2.63245
377.00	2.63876
377.70	2.64415
378.40	2.65054
379.20	2.65584
379.90	2.66223
380.50	2.66871
381.30	2.67401
382.00	2.68040
382.60	2.68688
383.20	2.69236
383.90	2.69875
384.40	2.70431
384.80	2.71096
383.10	2.71944
383.00	2.72653
383.20	2.73236
383.60	2.73901
383.80	2.74583
383.80	2.75283
382.90	2.75962
381.20	2.76810
377.80	2.77806
372.00	2.78911
298.20	2.86036
296.70	2.86867
297.40	2.87406
299.10	2.87958
300.60	2.88527
302.20	2.88988
300.60	2.89827
301.90	2.90314
300.50	2.91136
301.30	2.91767
301.90	2.92314
303.00	2.92919
303.80	2.93549
304.60	2.94079
305.20	2.94727
305.90	2.95366
306.50	2.95914
307.20	2.96553
307.70	2.97209
308.50	2.97740
309.00	2.98396
309.70	2.99035
310.00	2.99709
310.70	3.00248
311.20	3.00905
311.70	3.01561
312.40	3.02100
313.00	3.02748
313.60	3.03396
314.30	3.03935
314.80	3.04591
315.40	3.05139
316.00	3.05787
316.60	3.06434
317.20	3.06982
317.80	3.07630
318.40	3.08278
318.90	3.08834
319.50	3.09482
320.10	3.10130
320.70	3.10677
321.20	3.11334
321.80	3.11982
322.30	3.12538
322.90	3.13186
323.40	3.13842
323.90	3.14499
324.40	3.15055
324.90	3.15712
325.40	3.16268
325.90	3.16925
326.40	3.17581
326.90	3.18238
327.40	3.18794
327.90	3.19451
328.40	3.20007
328.90	3.20563
