# Supplementary material for: Characterisation of the mechanical and fracture properties of a uni-weave carbon fibre/epoxy non-crimp fabric composite
Source: Data Brief. 2016 Jan 15;6:680–95. doi: 10.1016/j.dib.2016.01.010 (PMC4773377; doi:10.1016/j.dib.2016.01.010)
Supplement: Supplementary file 1 — Supplementary material [file mmc1.zip › Supplementary_material/specimen_enf4.csv]

Load (N)	Deflection (mm)
0.00	-0.04900
0.00	-0.04900
0.00	-0.04800
0.10	-0.04709
0.10	-0.04509
0.20	-0.04417
0.30	-0.04126
0.40	-0.03935
0.40	-0.03735
0.50	-0.03544
1.00	-0.03487
1.10	-0.02896
1.30	-0.02213
1.50	-0.01631
1.70	-0.00948
1.90	-0.00265
2.10	0.00317
2.50	0.00982
3.00	0.01539
3.50	0.02195
4.10	0.02843
4.70	0.03391
5.30	0.04039
6.10	0.04669
6.80	0.05308
7.50	0.05947
8.30	0.06477
9.10	0.07108
10.00	0.07629
10.90	0.08251
11.80	0.08873
12.80	0.09386
13.80	0.09998
14.80	0.10611
15.80	0.11124
16.80	0.11737
17.80	0.12350
18.80	0.12863
19.80	0.13476
20.90	0.14080
21.90	0.14693
22.90	0.15206
24.00	0.15810
25.00	0.16423
26.00	0.16936
27.00	0.17549
28.00	0.18162
29.10	0.18666
30.10	0.19279
31.10	0.19892
32.20	0.20396
33.20	0.21009
34.20	0.21622
35.30	0.22127
36.30	0.22739
37.30	0.23252
37.80	0.23909
38.90	0.24413
39.90	0.25026
41.10	0.25622
42.10	0.26134
43.30	0.26830
44.30	0.27343
45.40	0.27847
46.50	0.28451
47.60	0.29056
48.60	0.29669
49.80	0.30164
50.90	0.30768
51.90	0.31381
53.10	0.31977
54.10	0.32490
55.10	0.33103
56.20	0.33707
57.30	0.34211
58.30	0.34824
59.40	0.35428
60.40	0.35941
60.70	0.36615
61.80	0.37219
62.90	0.37723
64.00	0.38328
65.20	0.38923
66.30	0.39427
67.40	0.40032
68.40	0.40545
69.50	0.41149
70.60	0.41753
71.70	0.42257
72.80	0.42861
73.90	0.43466
75.10	0.43961
76.10	0.44574
77.30	0.45170
78.30	0.45683
79.40	0.46287
80.50	0.46891
81.60	0.47495
82.70	0.48000
83.80	0.48604
84.90	0.49208
85.90	0.49721
87.00	0.50325
88.10	0.50929
89.20	0.51434
90.20	0.52047
91.30	0.52651
92.40	0.53155
93.50	0.53759
94.60	0.54363
95.70	0.54868
96.70	0.55481
97.80	0.56085
98.80	0.56598
99.90	0.57202
101.10	0.57797
102.10	0.58310
103.30	0.58906
104.40	0.59510
105.40	0.60023
106.50	0.60627
106.60	0.61319
107.70	0.61823
108.90	0.62418
110.10	0.63014
111.20	0.63618
112.30	0.64122
113.40	0.64627
114.60	0.65222
115.70	0.65826
116.80	0.66431
117.90	0.66935
119.00	0.67539
120.10	0.68143
121.20	0.68647
122.30	0.69252
123.40	0.69856
124.50	0.70360
125.60	0.70964
126.80	0.71560
127.90	0.72064
128.90	0.72677
130.10	0.73273
131.20	0.73777
132.30	0.74381
133.40	0.74985
134.50	0.75489
135.50	0.76102
136.60	0.76707
137.70	0.77211
138.80	0.77815
138.90	0.78506
140.00	0.79011
141.20	0.79606
142.40	0.80202
143.50	0.80706
144.60	0.81310
145.70	0.81914
146.80	0.82418
148.00	0.83014
149.10	0.83618
150.20	0.84122
151.30	0.84727
152.40	0.85331
153.60	0.85826
154.70	0.86431
155.70	0.87044
156.90	0.87539
158.00	0.88143
159.00	0.88656
160.20	0.89252
161.30	0.89856
162.40	0.90460
163.50	0.90964
164.60	0.91569
165.70	0.92173
166.80	0.92677
167.90	0.93281
169.00	0.93886
168.80	0.94503
170.00	0.95099
171.20	0.95694
172.40	0.96190
173.50	0.96794
174.70	0.97389
175.80	0.97994
176.90	0.98498
178.10	0.98993
179.20	0.99597
180.40	1.00193
181.50	1.00797
182.60	1.01301
183.70	1.01906
184.80	1.02510
185.90	1.03014
187.10	1.03610
188.20	1.04214
189.30	1.04718
190.40	1.05322
191.50	1.05927
192.60	1.06431
193.80	1.07026
194.80	1.07639
195.90	1.08143
197.00	1.08748
198.10	1.09252
199.20	1.09856
198.90	1.10582
200.20	1.11169
201.40	1.11665
202.50	1.12269
203.70	1.12764
204.80	1.13369
205.90	1.13973
207.10	1.14568
208.20	1.15073
209.30	1.15677
210.50	1.16272
211.50	1.16785
212.70	1.17381
213.80	1.17985
215.00	1.18480
216.10	1.19085
217.20	1.19589
218.40	1.20184
219.50	1.20789
220.50	1.21402
221.60	1.21906
222.70	1.22510
223.90	1.23106
224.90	1.23619
226.00	1.24223
227.10	1.24727
228.20	1.25331
229.40	1.25927
230.50	1.26531
231.60	1.27035
231.30	1.27661
232.50	1.28257
233.70	1.28852
234.90	1.29448
236.00	1.29952
237.20	1.30548
238.40	1.31143
239.50	1.31647
240.60	1.32252
241.80	1.32847
242.80	1.33360
244.00	1.33956
245.20	1.34551
246.30	1.35155
247.40	1.35659
248.40	1.36272
249.60	1.36868
250.70	1.37372
251.70	1.37985
252.90	1.38481
254.00	1.39085
255.10	1.39689
256.20	1.40193
257.30	1.40798
258.40	1.41402
259.40	1.41915
260.60	1.42510
261.60	1.43123
262.70	1.43627
263.80	1.44232
264.90	1.44836
265.30	1.45401
265.70	1.46066
267.00	1.46653
268.20	1.47248
269.30	1.47753
270.50	1.48348
271.60	1.48852
272.70	1.49457
273.80	1.50061
275.00	1.50556
276.10	1.51161
277.20	1.51765
278.30	1.52269
279.40	1.52873
280.60	1.53469
281.70	1.53973
282.80	1.54577
283.90	1.55182
285.00	1.55686
286.00	1.56299
287.10	1.56903
288.20	1.57407
289.30	1.58011
290.40	1.58516
291.50	1.59120
292.60	1.59724
293.70	1.60228
294.80	1.60832
294.50	1.61559
295.70	1.62154
296.90	1.62650
298.10	1.63245
299.20	1.63849
300.30	1.64354
301.40	1.64958
302.60	1.65553
303.70	1.66058
304.80	1.66662
306.00	1.67257
307.10	1.67862
308.10	1.68374
309.30	1.68970
310.30	1.69583
311.40	1.70087
312.50	1.70691
313.60	1.71196
314.70	1.71800
315.80	1.72404
316.80	1.72917
317.90	1.73521
319.00	1.74125
320.10	1.74630
319.80	1.75356
321.10	1.75943
322.20	1.76447
323.30	1.77051
324.50	1.77647
325.60	1.78151
326.70	1.78755
327.80	1.79359
328.90	1.79863
330.00	1.80468
331.10	1.81072
332.30	1.81567
333.40	1.82172
334.40	1.82785
335.50	1.83289
336.60	1.83893
337.70	1.84497
338.70	1.85010
339.80	1.85614
340.80	1.86127
340.50	1.86853
341.70	1.87449
342.90	1.87945
344.10	1.88540
345.10	1.89153
346.30	1.89749
347.40	1.90253
348.50	1.90857
349.60	1.91461
350.70	1.91965
351.70	1.92578
352.80	1.93183
353.90	1.93787
354.90	1.94300
356.00	1.94904
355.80	1.95521
357.00	1.96117
358.10	1.96721
359.10	1.97234
360.30	1.97830
361.40	1.98434
361.40	1.99034
362.50	1.99638
363.60	2.00142
364.00	2.00807
365.10	2.01412
366.20	2.02016
367.30	2.02520
368.30	2.03133
369.40	2.03737
369.50	2.04429
370.70	2.04924
371.40	2.05563
372.40	2.06076
373.40	2.06689
374.40	2.07302
374.70	2.07876
375.80	2.08480
376.70	2.09102
377.80	2.09606
378.80	2.10219
379.80	2.10832
379.90	2.11523
381.00	2.12027
382.10	2.12631
383.20	2.13136
384.20	2.13749
385.20	2.14362
386.20	2.14875
386.30	2.15566
387.40	2.16070
388.40	2.16683
388.80	2.17348
389.90	2.17952
390.90	2.18465
391.90	2.19078
392.90	2.19691
393.90	2.20204
394.90	2.20817
395.80	2.21439
395.90	2.22030
396.90	2.22643
397.90	2.23256
398.90	2.23769
399.00	2.24460
400.10	2.25064
401.10	2.25577
402.00	2.26199
402.30	2.26873
403.20	2.27394
403.70	2.28051
404.20	2.28707
405.00	2.29238
405.90	2.29859
406.10	2.30542
406.90	2.31072
407.20	2.31746
407.90	2.32385
408.10	2.32968
407.60	2.33711
336.60	2.40593
337.20	2.41241
337.90	2.41780
338.80	2.42402
339.60	2.43032
340.50	2.43553
341.30	2.44184
342.20	2.44705
343.10	2.45327
343.90	2.45957
344.70	2.46488
345.50	2.47118
346.60	2.47722
346.60	2.48322
346.80	2.49005
347.20	2.49670
347.80	2.50218
348.40	2.50866
349.10	2.51505
349.80	2.52044
350.40	2.52592
351.20	2.53322
351.90	2.53861
352.70	2.54491
353.40	2.55130
354.10	2.55669
354.90	2.56300
355.60	2.56939
356.40	2.57569
357.20	2.58099
357.90	2.58739
358.60	2.59378
359.30	2.59917
360.00	2.60556
360.50	2.61112
360.10	2.61847
360.70	2.62495
361.40	2.63034
362.00	2.63682
362.70	2.64321
363.50	2.64851
364.20	2.65490
364.80	2.66038
365.70	2.66659
366.40	2.67298
367.10	2.67937
367.80	2.68477
368.60	2.69107
369.40	2.69737
370.10	2.70276
370.90	2.70907
371.60	2.71546
372.40	2.72076
373.10	2.72715
373.90	2.73345
374.60	2.73884
375.30	2.74524
376.10	2.75154
376.80	2.75693
377.50	2.76332
378.30	2.76862
379.00	2.77501
379.80	2.78132
380.50	2.78771
381.30	2.79301
382.10	2.79931
382.80	2.80571
383.50	2.81110
384.20	2.81749
384.90	2.82388
385.70	2.82918
386.40	2.83557
387.10	2.84196
387.80	2.84735
388.50	2.85374
389.10	2.86022
389.80	2.86561
390.40	2.87209
391.00	2.87857
391.60	2.88504
392.00	2.89070
392.30	2.89743
392.40	2.90335
392.30	2.91043
392.10	2.91761
391.70	2.92396
391.10	2.93148
390.70	2.93883
390.50	2.94500
390.20	2.95226
381.80	2.96558
302.40	3.04171
302.80	3.04836
303.50	3.05375
304.20	3.06014
304.90	3.06653
305.80	3.07175
306.50	3.07814
307.30	3.08444
308.10	3.08974
308.90	3.09605
309.70	3.10235
310.40	3.10874
311.30	3.11396
312.80	3.11965
313.40	3.12613
315.00	3.13074
314.90	3.13782
315.30	3.14448
315.60	3.15021
316.60	3.15634
316.60	3.16334
317.20	3.16882
317.80	3.17530
318.40	3.18178
319.00	3.18725
319.60	3.19373
320.10	3.19930
320.70	3.20577
321.30	3.21225
321.90	3.21773
322.50	3.22421
323.10	3.23068
323.60	3.23625
324.20	3.24273
324.80	3.24920
325.40	3.25568
326.00	3.26116
326.50	3.26772
327.10	3.27420
327.70	3.27968
328.20	3.28624
328.80	3.29272
329.40	3.29820
330.00	3.30468
330.50	3.31024
331.20	3.31663
331.70	3.32320
332.20	3.32976
332.80	3.33524
333.40	3.34172
333.90	3.34728
334.10	3.35011
