# Supplementary material for: Characterisation of the mechanical and fracture properties of a uni-weave carbon fibre/epoxy non-crimp fabric composite
Source: Data Brief. 2016 Jan 15;6:680–95. doi: 10.1016/j.dib.2016.01.010 (PMC4773377; doi:10.1016/j.dib.2016.01.010)
Supplement: Supplementary file 1 — Supplementary material [file mmc1.zip › Supplementary_material/specimen_enf5.csv]

Load (N)	Deflection (mm)
0.00	-0.04900
0.00	-0.04900
0.10	-0.04709
0.10	-0.04609
0.20	-0.04517
0.20	-0.04217
0.30	-0.04026
0.40	-0.03735
0.50	-0.03544
0.50	-0.03544
1.20	-0.03404
1.40	-0.02822
1.70	-0.02148
2.00	-0.01474
2.20	-0.00892
2.60	-0.00226
2.90	0.00448
3.30	0.01013
3.80	0.01669
4.20	0.02234
4.70	0.02891
5.40	0.03530
6.10	0.04069
6.80	0.04708
7.50	0.05347
8.20	0.05986
8.90	0.06525
9.70	0.07155
10.50	0.07786
11.30	0.08416
12.00	0.08955
12.80	0.09586
13.60	0.10216
14.40	0.10746
15.20	0.11377
16.00	0.12007
16.80	0.12537
17.60	0.13168
18.50	0.13789
19.30	0.14320
20.10	0.14850
21.00	0.15472
21.80	0.16102
22.70	0.16724
23.50	0.17254
24.50	0.17867
25.40	0.18488
26.30	0.19010
27.20	0.19632
28.10	0.20253
29.00	0.20875
29.90	0.21397
30.70	0.22027
31.70	0.22640
32.60	0.23162
33.50	0.23783
34.40	0.24305
35.30	0.24927
36.20	0.25548
34.70	0.26279
35.80	0.26883
36.80	0.27496
37.70	0.28018
38.70	0.28630
39.70	0.29243
40.60	0.29765
41.50	0.30387
42.50	0.31000
43.40	0.31521
44.30	0.32143
45.30	0.32756
46.30	0.33269
47.20	0.33890
48.20	0.34503
49.10	0.35025
50.10	0.35638
51.10	0.36251
52.00	0.36872
53.00	0.37385
53.90	0.38007
54.90	0.38520
55.80	0.39142
56.70	0.39763
57.70	0.40276
58.60	0.40898
59.60	0.41511
60.50	0.42032
61.50	0.42645
62.50	0.43258
63.40	0.43780
64.40	0.44393
65.40	0.45006
66.30	0.45527
67.30	0.46140
68.20	0.46762
69.20	0.47275
70.10	0.47897
71.10	0.48409
72.10	0.49022
73.10	0.49635
74.10	0.50248
75.10	0.50761
76.10	0.51374
77.10	0.51987
78.00	0.52509
79.00	0.53122
80.00	0.53735
81.00	0.54248
81.90	0.54869
82.90	0.55482
83.90	0.56095
84.90	0.56608
85.90	0.57221
86.90	0.57734
87.90	0.58347
88.80	0.58968
89.80	0.59481
90.80	0.60094
91.80	0.60707
92.80	0.61220
93.80	0.61833
94.80	0.62446
95.80	0.62959
96.80	0.63572
97.80	0.64185
98.80	0.64798
99.80	0.65311
100.80	0.65924
101.80	0.66537
102.80	0.67049
103.80	0.67662
104.80	0.68275
105.80	0.68788
106.80	0.69401
107.80	0.69914
108.80	0.70527
109.80	0.71140
110.80	0.71653
111.80	0.72266
112.80	0.72879
113.80	0.73392
114.80	0.74005
115.80	0.74618
116.80	0.75131
117.80	0.75743
118.90	0.76348
119.90	0.76861
120.90	0.77474
121.90	0.78086
122.90	0.78699
124.00	0.79204
125.00	0.79817
126.00	0.80329
127.10	0.80934
128.10	0.81547
129.10	0.82060
130.10	0.82673
131.10	0.83285
132.10	0.83798
133.10	0.84411
134.20	0.85016
135.20	0.85628
136.20	0.86141
137.30	0.86746
138.20	0.87267
139.30	0.87871
140.30	0.88484
141.30	0.89097
142.40	0.89602
143.40	0.90215
144.40	0.90827
145.40	0.91340
146.40	0.91953
147.50	0.92458
148.50	0.93070
149.50	0.93683
150.60	0.94288
151.60	0.94801
152.60	0.95413
153.70	0.95918
154.70	0.96531
155.70	0.97144
156.80	0.97748
157.70	0.98269
158.80	0.98874
159.80	0.99487
160.80	1.00000
161.90	1.00604
162.90	1.01217
163.90	1.01730
165.00	1.02234
166.00	1.02847
167.10	1.03451
168.10	1.03964
169.10	1.04577
170.20	1.05181
171.20	1.05794
172.30	1.06298
173.30	1.06911
174.40	1.07515
175.40	1.08028
176.50	1.08633
177.60	1.09237
178.60	1.09750
179.70	1.10354
180.70	1.10967
181.80	1.11471
182.80	1.12084
183.80	1.12697
184.80	1.13210
186.00	1.13805
187.00	1.14418
188.00	1.14931
189.10	1.15536
190.20	1.16140
191.20	1.16653
192.20	1.17266
193.30	1.17870
194.40	1.18374
195.40	1.18987
196.50	1.19591
197.50	1.20104
198.60	1.20708
199.70	1.21313
200.80	1.21817
201.80	1.22430
202.90	1.23034
204.00	1.23638
205.00	1.24151
206.10	1.24755
207.10	1.25268
208.20	1.25873
209.20	1.26485
210.30	1.26990
211.30	1.27603
212.30	1.28116
213.40	1.28720
214.50	1.29324
215.60	1.29928
216.60	1.30441
217.60	1.31054
218.70	1.31558
219.70	1.32171
220.80	1.32775
221.80	1.33288
222.90	1.33893
224.00	1.34497
225.00	1.35010
226.10	1.35614
227.10	1.36227
228.20	1.36831
229.30	1.37335
230.40	1.37940
231.50	1.38544
232.50	1.39057
233.50	1.39670
234.60	1.40274
235.70	1.40778
236.70	1.41391
237.80	1.41995
238.90	1.42500
239.90	1.43112
240.90	1.43625
242.00	1.44230
243.10	1.44834
244.10	1.45347
245.20	1.45951
246.30	1.46555
247.30	1.47068
248.30	1.47681
249.40	1.48285
250.50	1.48890
251.50	1.49403
252.60	1.50007
253.70	1.50611
254.70	1.51124
255.80	1.51728
256.80	1.52341
257.90	1.52845
258.90	1.53458
259.90	1.54071
261.00	1.54575
262.00	1.55188
263.00	1.55701
264.10	1.56305
265.20	1.56910
266.20	1.57523
267.20	1.58036
268.30	1.58640
269.30	1.59153
270.30	1.59766
271.40	1.60370
272.40	1.60983
273.50	1.61487
274.50	1.62100
275.60	1.62604
276.60	1.63217
277.60	1.63830
278.70	1.64434
279.80	1.64938
280.80	1.65551
281.90	1.66156
282.90	1.66669
283.90	1.67282
284.90	1.67894
286.00	1.68399
287.00	1.69012
288.00	1.69625
289.00	1.70137
290.10	1.70742
291.10	1.71355
292.10	1.71868
293.20	1.72472
294.20	1.73085
295.20	1.73598
296.30	1.74202
297.30	1.74815
298.30	1.75328
299.30	1.75941
300.30	1.76454
301.40	1.77058
302.40	1.77671
303.40	1.78184
304.40	1.78797
305.50	1.79401
306.50	1.79914
307.60	1.80518
308.60	1.81131
309.60	1.81744
310.60	1.82257
311.60	1.82870
312.60	1.83383
313.60	1.83996
314.60	1.84609
315.60	1.85121
316.70	1.85726
317.70	1.86339
318.70	1.86852
319.70	1.87464
320.80	1.88069
321.70	1.88590
322.70	1.89203
323.80	1.89808
324.70	1.90329
325.80	1.90933
326.80	1.91546
327.80	1.92059
328.80	1.92672
329.80	1.93285
330.90	1.93889
331.90	1.94402
332.90	1.95015
334.00	1.95619
335.00	1.96132
336.00	1.96745
337.00	1.97358
338.00	1.97871
339.00	1.98484
339.90	1.99006
341.00	1.99610
342.00	2.00223
342.90	2.00745
344.00	2.01349
345.00	2.01962
346.00	2.02475
347.00	2.03088
348.00	2.03700
349.00	2.04213
349.90	2.04835
351.00	2.05439
352.00	2.05952
353.00	2.06565
354.00	2.07178
355.00	2.07791
356.00	2.08304
357.00	2.08917
358.00	2.09530
359.10	2.10034
360.10	2.10647
361.10	2.11260
362.00	2.11782
363.00	2.12394
364.00	2.13007
365.00	2.13520
366.00	2.14133
367.00	2.14746
368.00	2.15259
369.00	2.15872
370.00	2.16485
371.00	2.16998
371.90	2.17620
373.00	2.18224
373.90	2.18745
374.90	2.19358
375.90	2.19871
376.90	2.20484
377.90	2.21097
378.90	2.21710
379.90	2.22223
380.90	2.22836
381.90	2.23449
382.90	2.23962
383.90	2.24575
384.90	2.25188
385.80	2.25709
386.80	2.26322
387.80	2.26935
388.70	2.27457
389.70	2.28070
390.70	2.28683
391.70	2.29196
392.60	2.29817
393.60	2.30430
394.60	2.30943
395.50	2.31565
396.40	2.32086
397.40	2.32699
398.40	2.33312
399.30	2.33934
400.30	2.34447
401.30	2.35060
402.20	2.35581
403.20	2.36194
404.10	2.36816
405.10	2.37429
406.10	2.37942
407.00	2.38564
408.00	2.39176
409.00	2.39689
409.90	2.40311
410.90	2.40924
411.80	2.41446
412.80	2.42059
413.70	2.42680
414.60	2.43202
415.60	2.43815
416.50	2.44336
417.40	2.44958
418.40	2.45571
419.30	2.46193
420.20	2.46714
421.20	2.47327
422.10	2.47949
423.00	2.48470
423.90	2.49092
424.90	2.49705
425.80	2.50227
426.70	2.50848
427.60	2.51370
428.50	2.51992
429.40	2.52613
430.30	2.53235
431.20	2.53756
432.10	2.54378
433.00	2.55000
433.90	2.55521
434.80	2.56143
435.60	2.56673
436.50	2.57295
437.40	2.57917
438.20	2.58547
439.00	2.59077
439.70	2.59716
440.40	2.60255
441.20	2.60886
441.70	2.61542
442.10	2.62207
434.90	2.63434
424.00	2.65083
319.30	2.74799
315.20	2.75856
313.60	2.76696
313.20	2.77330
312.90	2.78057
312.00	2.78835
310.60	2.79657
309.70	2.80335
309.20	2.81079
308.70	2.81722
309.10	2.82387
308.80	2.83114
308.00	2.83883
308.00	2.84483
308.00	2.85183
308.40	2.85848
308.80	2.86414
309.00	2.87096
309.30	2.87770
309.50	2.88353
310.20	2.88992
310.90	2.89531
310.60	2.90257
311.90	2.90844
312.60	2.91383
313.10	2.92039
313.20	2.92730
313.90	2.93269
314.40	2.93926
313.90	2.94669
314.50	2.95317
315.00	2.95874
315.50	2.96530
316.00	2.97187
316.40	2.97752
316.90	2.98408
317.40	2.99065
317.90	2.99621
318.40	3.00278
318.90	3.00934
319.40	3.01491
319.90	3.02147
320.40	3.02804
320.80	3.03369
321.40	3.04016
321.90	3.04673
322.30	3.05238
322.80	3.05895
323.30	3.06451
323.80	3.07108
324.30	3.07664
324.80	3.08320
325.30	3.08977
325.80	3.09633
326.30	3.10290
326.80	3.10846
327.30	3.11503
327.80	3.12059
328.30	3.12716
328.80	3.13372
329.30	3.14029
329.70	3.14594
330.20	3.15250
330.70	3.15907
331.20	3.16463
331.70	3.17120
332.20	3.17776
332.60	3.18341
333.10	3.18998
333.50	3.19663
334.00	3.20219
334.40	3.20785
334.80	3.21450
335.20	3.22115
335.60	3.22780
336.00	3.23345
336.40	3.24010
336.70	3.24584
337.00	3.25258
337.40	3.25923
337.80	3.26589
338.20	3.27154
338.60	3.27819
339.00	3.28384
339.30	3.29058
339.70	3.29723
340.10	3.30388
340.50	3.30953
340.80	3.31627
340.80	3.31627
