# Supplementary material for: Characterisation of the mechanical and fracture properties of a uni-weave carbon fibre/epoxy non-crimp fabric composite
Source: Data Brief. 2016 Jan 15;6:680–95. doi: 10.1016/j.dib.2016.01.010 (PMC4773377; doi:10.1016/j.dib.2016.01.010)
Supplement: Supplementary file 1 — Supplementary material [file mmc1.zip › Supplementary_material/specimen_mmb1_1.csv]

Load (N)	Deflection (mm)
-0.01	0.00002
0.00	0.00100
0.03	0.00195
0.08	0.00287
0.13	0.00477
0.22	0.00762
0.31	0.00947
0.36	0.01138
0.42	0.01229
0.46	0.01421
0.51	0.01613
0.56	0.01704
0.63	0.01892
0.69	0.02081
0.75	0.02171
0.79	0.02365
0.85	0.02554
0.91	0.02644
0.96	0.02835
1.01	0.03027
1.08	0.03115
1.13	0.03306
1.18	0.03497
1.23	0.03589
1.27	0.03782
1.34	0.03970
1.37	0.04065
1.45	0.04251
1.51	0.04441
1.55	0.04534
1.61	0.04724
1.65	0.04917
1.72	0.05005
1.77	0.05196
1.81	0.05389
1.87	0.05480
1.92	0.05670
1.97	0.05862
2.02	0.05953
2.02	0.05953
2.66	0.01543
2.87	0.02107
3.08	0.02771
3.29	0.03435
3.51	0.03997
3.69	0.04667
3.97	0.05318
4.17	0.05884
4.38	0.06548
4.59	0.07213
4.80	0.07776
5.02	0.08439
5.24	0.09100
5.44	0.09666
5.65	0.10331
5.89	0.10989
6.08	0.11556
6.31	0.12217
6.53	0.12879
6.77	0.13438
7.00	0.14099
7.29	0.14749
7.64	0.15288
7.93	0.15939
8.31	0.16573
8.25	0.17184
7.15	0.18073
7.18	0.18767
7.41	0.19328
7.70	0.19978
7.97	0.20632
8.24	0.21186
8.53	0.21835
8.79	0.22491
9.08	0.23041
9.36	0.23693
9.63	0.24347
9.88	0.24903
10.16	0.25556
10.41	0.26213
10.69	0.26765
10.95	0.27420
11.22	0.28075
11.47	0.28632
11.74	0.29285
11.99	0.29941
12.26	0.30495
12.53	0.31149
12.78	0.31806
13.05	0.32360
13.31	0.33015
13.58	0.33668
13.86	0.34221
14.12	0.34876
14.39	0.35530
14.67	0.36082
14.94	0.36735
15.21	0.37389
15.48	0.37943
15.76	0.38595
16.03	0.39248
16.30	0.39802
16.57	0.40455
16.86	0.41106
17.15	0.41656
17.43	0.42308
17.68	0.42965
17.97	0.43515
18.28	0.44162
18.60	0.44807
18.87	0.45361
19.12	0.46017
19.40	0.46670
19.68	0.47222
19.97	0.47872
20.24	0.48526
20.50	0.49081
20.75	0.49738
21.03	0.50390
21.16	0.50967
21.38	0.51630
21.90	0.52140
22.65	0.52712
23.08	0.53338
23.21	0.54016
23.33	0.54595
23.53	0.55261
23.89	0.55899
24.45	0.56403
24.92	0.57022
25.08	0.57694
25.32	0.58253
24.72	0.59056
24.34	0.59821
24.68	0.60363
25.04	0.61001
25.38	0.61643
25.73	0.62183
26.08	0.62823
26.35	0.63476
26.65	0.64025
26.95	0.64673
27.23	0.65325
27.46	0.65886
27.82	0.66524
28.11	0.67074
28.25	0.67751
28.51	0.68405
28.77	0.68961
29.08	0.69609
29.35	0.70261
29.70	0.70901
30.00	0.71451
30.27	0.72103
30.55	0.72755
30.83	0.73308
31.13	0.73956
31.39	0.74612
31.66	0.75164
31.95	0.75815
32.23	0.76467
32.50	0.77021
32.77	0.77674
33.05	0.78326
33.34	0.78877
33.61	0.79530
33.88	0.80083
34.15	0.80737
34.43	0.81389
34.68	0.81947
34.94	0.82602
35.23	0.83251
35.51	0.83804
35.77	0.84459
36.04	0.85113
36.32	0.85665
36.56	0.86324
36.84	0.86975
37.12	0.87627
37.38	0.88183
37.66	0.88835
37.94	0.89487
38.20	0.90043
38.45	0.90699
38.74	0.91250
38.99	0.91907
39.27	0.92559
39.55	0.93111
39.81	0.93767
40.06	0.94423
40.33	0.94977
40.60	0.95630
40.87	0.96284
41.14	0.96838
41.38	0.97496
41.65	0.98150
41.91	0.98705
42.16	0.99362
42.44	1.00014
42.70	1.00570
42.94	1.01228
43.20	1.01884
43.47	1.02538
43.71	1.03096
43.98	1.03750
44.25	1.04304
44.49	1.04962
44.75	1.05618
44.99	1.06176
45.27	1.06829
45.53	1.07484
45.78	1.08041
46.04	1.08696
46.30	1.09351
46.55	1.09909
46.79	1.10568
47.06	1.11221
47.31	1.11778
47.56	1.12435
47.83	1.13089
48.07	1.13648
48.33	1.14304
48.59	1.14959
48.82	1.15519
49.14	1.16164
49.81	1.16749
50.63	1.17209
50.95	1.17853
51.15	1.18519
51.41	1.19075
51.50	1.19759
51.67	1.20430
51.89	1.20991
52.18	1.21643
52.57	1.22275
52.89	1.22921
53.09	1.23486
53.35	1.24141
53.54	1.24710
53.86	1.25354
54.21	1.25994
54.43	1.26556
54.73	1.27205
54.96	1.27865
54.94	1.28469
54.04	1.29323
54.07	1.30018
54.35	1.30569
54.62	1.31223
54.88	1.31879
55.23	1.32419
55.49	1.33074
55.77	1.33727
56.03	1.34281
56.30	1.34935
56.57	1.35589
56.83	1.36144
57.07	1.36803
57.34	1.37456
57.61	1.38010
57.87	1.38665
58.12	1.39222
58.40	1.39874
58.66	1.40531
58.94	1.41182
59.18	1.41741
59.46	1.42393
59.72	1.43048
59.98	1.43603
60.25	1.44257
60.51	1.44912
60.78	1.45466
61.05	1.46120
61.30	1.46677
61.56	1.47332
61.84	1.47984
62.11	1.48638
62.38	1.49192
62.62	1.49850
62.90	1.50502
63.16	1.51056
63.44	1.51709
63.70	1.52365
63.95	1.52921
64.22	1.53574
64.49	1.54230
64.77	1.54781
65.04	1.55435
65.32	1.56087
65.58	1.56741
65.84	1.57297
66.11	1.57951
66.38	1.58504
66.64	1.59160
66.89	1.59816
67.17	1.60369
67.43	1.61024
67.71	1.61676
67.99	1.62228
68.26	1.62882
68.52	1.63537
68.77	1.64094
69.06	1.64745
69.33	1.65398
69.60	1.65952
69.88	1.66604
70.14	1.67259
70.39	1.67816
70.67	1.68468
70.94	1.69122
71.21	1.69676
71.48	1.70328
71.76	1.70981
72.02	1.71536
72.28	1.72192
72.55	1.72845
72.82	1.73399
73.09	1.74053
73.36	1.74706
73.62	1.75262
73.88	1.75917
74.16	1.76569
74.41	1.77125
74.70	1.77776
74.96	1.78432
75.21	1.78989
75.49	1.79641
75.75	1.80296
76.03	1.80848
76.27	1.81507
76.55	1.82159
76.82	1.82712
77.09	1.83366
77.35	1.84020
77.63	1.84673
77.89	1.85229
78.15	1.85884
78.43	1.86536
78.70	1.87090
78.97	1.87743
79.24	1.88297
79.50	1.88952
79.77	1.89606
80.03	1.90161
80.30	1.90814
80.56	1.91470
80.91	1.92010
81.18	1.92664
81.44	1.93319
81.71	1.93873
81.98	1.94526
82.25	1.95180
82.54	1.95831
82.80	1.96386
83.06	1.97041
83.33	1.97695
83.60	1.98248
83.88	1.98901
84.15	1.99454
84.41	2.00109
84.67	2.00765
84.94	2.01318
85.22	2.01970
85.47	2.02627
85.74	2.03180
86.01	2.03835
86.29	2.04487
86.55	2.05042
86.84	2.05692
87.08	2.06351
87.35	2.07005
87.62	2.07559
87.88	2.08214
88.18	2.08862
88.43	2.09420
88.70	2.10072
88.97	2.10626
89.24	2.11280
89.48	2.11939
89.76	2.12591
90.05	2.13141
90.33	2.13793
90.60	2.14347
90.85	2.15003
91.14	2.15654
91.40	2.16210
91.68	2.16861
91.95	2.17515
92.21	2.18070
92.46	2.18727
92.74	2.19379
93.02	2.20031
93.28	2.20587
93.57	2.21237
93.84	2.21890
94.11	2.22444
94.38	2.23098
94.64	2.23652
94.92	2.24305
95.18	2.24961
95.46	2.25512
95.75	2.26163
96.02	2.26817
96.28	2.27371
96.55	2.28025
96.82	2.28679
97.10	2.29330
97.36	2.29886
97.63	2.30539
97.91	2.31192
98.17	2.31747
98.44	2.32401
98.71	2.32954
98.98	2.33608
99.25	2.34261
99.53	2.34914
99.78	2.35471
100.05	2.36124
100.32	2.36678
100.58	2.37332
100.86	2.37985
101.14	2.38537
101.41	2.39190
101.68	2.39844
101.95	2.40399
102.24	2.41049
102.49	2.41705
102.76	2.42259
103.03	2.42912
103.31	2.43565
103.59	2.44217
103.84	2.44773
104.11	2.45428
104.38	2.46081
104.65	2.46635
104.94	2.47285
105.19	2.47942
105.47	2.48494
105.72	2.49151
106.00	2.49703
106.30	2.50352
106.58	2.51003
106.85	2.51556
107.14	2.52207
107.39	2.52865
107.65	2.53420
107.93	2.54072
108.19	2.54726
108.46	2.55281
108.74	2.55933
109.01	2.56586
109.29	2.57238
109.55	2.57794
109.78	2.58453
110.05	2.59108
110.31	2.59664
110.57	2.60318
110.85	2.60870
111.11	2.61526
111.37	2.62181
111.64	2.62735
111.91	2.63388
112.17	2.64043
112.44	2.64597
112.70	2.65253
112.96	2.65908
113.22	2.66464
113.48	2.67118
113.74	2.67774
114.03	2.68325
114.28	2.68982
114.55	2.69535
114.83	2.70186
115.08	2.70844
115.35	2.71398
115.63	2.72050
115.91	2.72702
116.17	2.73357
116.44	2.73910
116.71	2.74564
116.97	2.75120
117.25	2.75772
117.52	2.76425
117.78	2.77081
118.05	2.77634
118.32	2.78288
118.57	2.78844
118.86	2.79495
119.15	2.80146
119.41	2.80701
119.68	2.81355
119.95	2.82008
120.21	2.82564
120.48	2.83217
120.75	2.83871
121.01	2.84426
121.28	2.85080
121.56	2.85732
121.82	2.86286
122.10	2.86939
122.37	2.87593
122.65	2.88245
122.91	2.88800
123.16	2.89456
123.45	2.90107
123.72	2.90661
123.98	2.91317
124.27	2.91967
124.50	2.92526
124.78	2.93179
125.05	2.93833
125.32	2.94386
125.59	2.95040
125.84	2.95697
126.11	2.96250
126.37	2.96906
126.64	2.97560
126.91	2.98113
127.19	2.98765
127.44	2.99423
127.69	2.99979
127.97	3.00631
128.25	3.01283
128.50	3.01840
128.77	3.02494
129.04	3.03147
129.31	3.03701
129.58	3.04355
129.85	3.05008
130.12	3.05562
130.38	3.06218
130.65	3.06871
130.93	3.07523
131.20	3.08077
131.45	3.08733
131.74	3.09284
132.05	3.09931
132.30	3.10588
132.58	3.11140
132.85	3.11794
133.11	3.12449
133.36	3.13006
133.63	3.13660
133.89	3.14215
134.15	3.14870
134.37	3.15533
133.95	3.16305
133.95	3.16904
134.15	3.17570
134.36	3.18234
134.62	3.18789
134.85	3.19450
135.10	3.20108
135.35	3.20664
135.59	3.21323
135.85	3.21979
136.05	3.22544
136.30	3.23201
136.54	3.23861
136.76	3.24422
137.01	3.25079
137.19	3.25749
136.58	3.26453
136.62	3.27147
136.77	3.27820
136.98	3.28385
137.20	3.29047
137.43	3.29707
137.65	3.30270
137.89	3.30928
138.11	3.31590
138.34	3.32151
138.57	3.32812
138.81	3.33470
139.04	3.34031
139.28	3.34690
139.51	3.35350
139.74	3.35911
139.96	3.36573
140.21	3.37230
140.46	3.37887
140.70	3.38446
140.95	3.39103
141.17	3.39666
141.43	3.40321
141.66	3.40981
141.89	3.41541
142.13	3.42200
142.36	3.42861
142.59	3.43422
142.82	3.44082
143.06	3.44741
143.28	3.45303
143.52	3.45962
143.75	3.46623
143.97	3.47185
144.20	3.47845
144.42	3.48507
144.64	3.49070
144.86	3.49732
145.08	3.50293
145.32	3.50953
145.52	3.51619
145.74	3.52281
145.77	3.52876
103.31	3.60864
103.51	3.61531
103.61	3.62113
103.84	3.62774
103.98	3.63450
104.18	3.64015
104.34	3.64688
104.52	3.65356
105.04	3.65868
105.57	3.66476
105.78	3.67140
105.81	3.67736
106.05	3.68394
106.42	3.68930
106.61	3.69598
106.74	3.70276
106.94	3.70942
107.14	3.71507
107.37	3.72168
107.52	3.72842
107.66	3.73418
107.83	3.74088
108.00	3.74760
108.21	3.75323
108.46	3.75981
108.53	3.76669
108.04	3.77352
107.68	3.78114
107.89	3.78779
108.10	3.79343
108.31	3.80006
108.50	3.80674
108.70	3.81240
108.90	3.81905
109.08	3.82574
109.28	3.83139
109.50	3.83802
109.69	3.84469
109.89	3.85035
110.07	3.85704
110.26	3.86372
110.47	3.87036
110.68	3.87600
110.86	3.88268
111.07	3.88933
111.26	3.89500
111.48	3.90162
111.68	3.90728
111.86	3.91397
112.05	3.92064
112.26	3.92628
112.45	3.93295
112.64	3.93963
112.85	3.94527
113.04	3.95194
113.23	3.95862
113.43	3.96428
113.62	3.97094
113.82	3.97761
114.01	3.98427
114.21	3.98993
114.40	3.99661
114.60	4.00227
114.80	4.00892
114.99	4.01560
115.18	4.02127
115.39	4.02791
115.58	4.03458
115.77	4.04025
115.96	4.04693
116.17	4.05258
116.36	4.05925
116.55	4.06592
116.75	4.07258
116.94	4.07825
117.14	4.08491
117.33	4.09157
117.52	4.09725
117.72	4.10391
117.90	4.11059
118.10	4.11626
118.29	4.12293
118.48	4.12960
118.67	4.13528
118.85	4.14197
119.05	4.14862
119.26	4.15427
119.46	4.16092
119.65	4.16760
119.84	4.17327
120.03	4.17994
120.22	4.18562
120.41	4.19230
120.60	4.19897
120.80	4.20462
120.98	4.21131
121.19	4.21795
121.38	4.22463
121.57	4.23030
121.76	4.23697
121.95	4.24365
122.15	4.24931
122.35	4.25596
122.54	4.26264
122.73	4.26831
122.91	4.27500
123.09	4.28169
123.28	4.28737
123.47	4.29404
123.66	4.30071
123.85	4.30639
124.03	4.31308
124.21	4.31976
124.39	4.32546
124.58	4.33213
124.75	4.33883
124.93	4.34453
125.09	4.35125
125.25	4.35698
125.42	4.36369
125.57	4.37044
125.74	4.37614
125.91	4.38285
126.06	4.38958
126.24	4.39628
126.40	4.40201
126.55	4.40875
126.72	4.41546
126.88	4.42119
127.06	4.42787
127.23	4.43458
127.41	4.44028
127.57	4.44700
127.74	4.45371
127.91	4.45942
128.05	4.46617
128.15	4.47300
128.31	4.47873
128.46	4.48547
128.64	4.49217
128.81	4.49787
128.98	4.50458
129.15	4.51129
129.33	4.51698
129.50	4.52369
129.66	4.52941
129.73	4.53629
87.30	4.61613
87.35	4.62305
87.40	4.62896
87.56	4.63569
87.63	4.64256
87.77	4.64833
87.89	4.65512
88.07	4.66181
88.73	4.66668
88.82	4.67352
88.85	4.68047
88.96	4.68728
89.11	4.69302
89.24	4.69980
89.32	4.70566
89.27	4.71275
88.73	4.72068
88.76	4.72663
88.74	4.73366
88.84	4.73949
88.99	4.74623
89.11	4.75202
89.22	4.75884
89.35	4.76562
89.47	4.77241
89.59	4.77920
89.71	4.78500
89.84	4.79178
89.95	4.79858
90.09	4.80435
90.13	4.80627
