# Supplementary material for: Characterisation of the mechanical and fracture properties of a uni-weave carbon fibre/epoxy non-crimp fabric composite
Source: Data Brief. 2016 Jan 15;6:680–95. doi: 10.1016/j.dib.2016.01.010 (PMC4773377; doi:10.1016/j.dib.2016.01.010)
Supplement: Supplementary file 1 — Supplementary material [file mmc1.zip › Supplementary_material/specimen_mmb1_2.csv]

Load (N)	Deflection (mm)	Crack length (mm)
145.32	3.50953	28.8
105.04	3.65868	36.3
125.25	4.35698	37.3
126.06	4.38958	38.3
