# Supplementary material for: Characterisation of the mechanical and fracture properties of a uni-weave carbon fibre/epoxy non-crimp fabric composite
Source: Data Brief. 2016 Jan 15;6:680–95. doi: 10.1016/j.dib.2016.01.010 (PMC4773377; doi:10.1016/j.dib.2016.01.010)
Supplement: Supplementary file 1 — Supplementary material [file mmc1.zip › Supplementary_material/specimen_mmb2_1.csv]

Load (N)	Deflection (mm)
0.02	0.00097
0.04	0.00094
0.10	0.00283
0.16	0.00473
0.25	0.00657
0.35	0.00840
0.42	0.01028
0.47	0.01220
0.51	0.01312
0.58	0.01500
0.65	0.01688
0.71	0.01779
0.77	0.01968
0.84	0.02156
0.89	0.02247
0.95	0.02437
1.03	0.02523
1.08	0.02715
1.14	0.02905
1.22	0.02991
1.27	0.03183
1.33	0.03371
1.39	0.03561
1.45	0.03651
1.53	0.03837
1.60	0.04025
1.65	0.04118
1.71	0.04306
1.77	0.04397
1.83	0.04586
1.89	0.04775
1.97	0.04963
2.01	0.04954
3.22	0.02447
3.46	0.03106
3.72	0.03661
4.03	0.04308
4.32	0.04959
4.58	0.05513
4.86	0.06165
5.15	0.06816
5.43	0.07367
5.73	0.08016
6.02	0.08667
6.31	0.09317
6.58	0.09871
6.88	0.10519
7.19	0.11165
7.47	0.11718
7.76	0.12369
8.04	0.13020
8.33	0.13571
8.59	0.14225
8.88	0.14876
9.16	0.15427
9.44	0.16080
9.71	0.16633
9.99	0.17285
10.28	0.17935
10.55	0.18489
10.85	0.19137
11.13	0.19789
11.43	0.20338
11.70	0.20991
11.68	0.21695
12.57	0.22242
13.06	0.22758
13.43	0.23394
13.67	0.23953
14.08	0.24583
13.98	0.25300
14.62	0.25790
14.97	0.26429
15.02	0.27121
14.29	0.27847
14.17	0.28567
14.48	0.29214
14.81	0.29757
15.11	0.30406
15.43	0.31051
15.74	0.31598
16.05	0.32245
16.38	0.32888
16.69	0.33434
17.01	0.34080
17.33	0.34726
17.63	0.35273
17.93	0.35922
18.23	0.36570
18.55	0.37115
18.86	0.37762
19.15	0.38412
19.49	0.39054
19.79	0.39603
20.11	0.40248
20.42	0.40794
20.73	0.41442
21.02	0.42091
21.32	0.42640
21.58	0.43296
21.81	0.43956
22.10	0.44506
22.33	0.45167
22.61	0.45818
22.81	0.46384
23.05	0.47042
23.30	0.47700
23.53	0.48361
23.76	0.48921
24.01	0.49578
24.24	0.50139
24.48	0.50797
24.69	0.51462
24.92	0.52021
25.16	0.52681
25.41	0.53338
25.62	0.53901
25.90	0.54554
26.15	0.55211
26.40	0.55768
26.64	0.56427
26.91	0.57080
27.14	0.57641
27.40	0.58296
27.66	0.58952
27.92	0.59607
28.16	0.60166
28.42	0.60821
28.68	0.61476
28.92	0.62035
29.17	0.62692
29.42	0.63249
29.74	0.63894
30.01	0.64548
30.26	0.65105
30.52	0.65761
30.76	0.66419
31.02	0.66975
31.28	0.67630
31.53	0.68287
31.77	0.68845
32.03	0.69501
32.31	0.70153
32.53	0.70716
32.82	0.71366
33.06	0.71925
33.32	0.72580
33.57	0.73237
33.82	0.73894
34.11	0.74545
34.33	0.75106
34.60	0.75760
34.85	0.76317
35.12	0.76971
35.36	0.77629
35.62	0.78185
35.87	0.78842
36.10	0.79503
36.38	0.80055
36.74	0.80693
38.17	0.81148
38.51	0.81689
38.30	0.82425
38.62	0.83069
39.07	0.83593
39.40	0.84236
39.66	0.84892
39.92	0.85447
40.18	0.86102
40.41	0.86762
40.66	0.87320
40.94	0.87972
41.16	0.88634
41.41	0.89191
41.71	0.89840
42.08	0.90476
42.24	0.91048
42.62	0.91683
42.85	0.92343
42.75	0.92961
41.76	0.93832
41.55	0.94567
41.82	0.95121
42.10	0.95772
42.43	0.96416
42.69	0.96971
42.97	0.97623
43.25	0.98175
43.53	0.98828
43.84	0.99474
44.05	1.00038
44.30	1.00695
44.50	1.01360
44.77	1.01915
45.03	1.02570
45.29	1.03225
45.58	1.03876
45.86	1.04427
46.11	1.05084
46.37	1.05740
46.66	1.06290
48.21	1.06724
48.70	1.07340
49.01	1.07886
49.18	1.08557
48.81	1.09220
47.83	1.10089
48.11	1.10741
48.39	1.11392
48.65	1.11948
48.92	1.12603
49.21	1.13252
49.44	1.13813
49.74	1.14461
49.98	1.15120
50.24	1.15675
50.51	1.16328
50.86	1.16969
51.03	1.17540
51.20	1.18211
51.53	1.18854
51.82	1.19405
52.08	1.20059
52.33	1.20717
52.63	1.21265
52.83	1.21930
53.12	1.22481
53.41	1.23131
53.69	1.23783
53.95	1.24439
54.20	1.24996
54.47	1.25649
54.72	1.26206
54.98	1.26862
55.35	1.27498
55.62	1.28152
55.87	1.28709
56.13	1.29364
56.40	1.29919
56.67	1.30571
56.92	1.31229
57.21	1.31779
57.47	1.32434
57.73	1.33090
57.99	1.33644
58.26	1.34299
58.54	1.34950
58.81	1.35604
59.07	1.36159
59.33	1.36815
59.59	1.37470
59.85	1.38026
60.13	1.38678
60.38	1.39334
60.65	1.39889
60.90	1.40544
61.17	1.41099
61.43	1.41754
61.68	1.42411
61.97	1.43061
62.22	1.43619
62.49	1.44272
62.74	1.44829
63.02	1.45482
63.27	1.46138
63.53	1.46694
63.81	1.47346
64.07	1.48001
64.35	1.48553
64.61	1.49208
64.88	1.49862
65.14	1.50518
65.42	1.51069
65.68	1.51725
65.94	1.52381
66.22	1.52932
66.48	1.53588
66.75	1.54242
67.01	1.54796
67.26	1.55454
67.53	1.56106
67.81	1.56659
68.08	1.57313
68.33	1.57970
68.61	1.58522
68.85	1.59181
69.12	1.59734
69.39	1.60388
69.66	1.61041
69.92	1.61597
70.17	1.62254
70.43	1.62909
70.71	1.63461
70.98	1.64116
71.26	1.64767
71.52	1.65422
71.78	1.65978
72.04	1.66632
72.31	1.67187
72.56	1.67844
72.83	1.68497
73.10	1.69151
73.37	1.69705
73.63	1.70360
73.90	1.71014
74.15	1.71571
74.42	1.72224
74.67	1.72882
74.94	1.73434
75.21	1.74089
75.47	1.74745
75.72	1.75301
75.99	1.75955
76.24	1.76512
76.52	1.77164
76.78	1.77819
77.05	1.78373
77.31	1.79028
77.58	1.79682
77.84	1.80337
78.11	1.80891
78.37	1.81547
78.63	1.82202
78.91	1.82853
79.16	1.83411
79.42	1.84066
79.68	1.84621
79.93	1.85278
80.21	1.85930
80.45	1.86489
80.78	1.87132
81.04	1.87787
81.32	1.88340
81.56	1.88999
81.82	1.89654
82.09	1.90207
82.36	1.90861
82.61	1.91418
82.87	1.92074
83.13	1.92729
83.37	1.93288
83.63	1.93943
83.81	1.94612
83.98	1.95283
84.19	1.95846
84.43	1.96506
84.69	1.97061
84.92	1.97721
85.19	1.98375
85.44	1.99032
85.71	1.99586
85.95	2.00245
86.21	2.00901
86.45	2.01459
86.71	2.02115
86.94	2.02774
87.21	2.03328
87.46	2.03986
87.71	2.04542
87.95	2.05201
88.21	2.05857
88.43	2.06419
88.68	2.07076
88.94	2.07732
89.17	2.08392
89.43	2.08947
89.65	2.09609
89.68	2.10304
89.84	2.10877
90.02	2.11546
90.21	2.12214
90.40	2.12781
90.61	2.13445
90.81	2.14111
91.02	2.14675
91.24	2.15336
91.47	2.15997
91.72	2.16554
91.95	2.17215
92.17	2.17877
92.41	2.18436
92.61	2.19101
92.85	2.19761
93.08	2.20320
93.33	2.20978
93.59	2.21634
93.82	2.22194
94.06	2.22853
94.30	2.23512
94.52	2.24073
94.77	2.24731
95.02	2.25389
95.24	2.25950
95.47	2.26611
95.72	2.27168
95.97	2.27825
96.20	2.28486
96.44	2.29144
96.68	2.29703
96.93	2.30360
97.18	2.31017
97.42	2.31576
97.65	2.32237
97.90	2.32894
98.12	2.33456
98.37	2.34112
98.60	2.34773
98.83	2.35334
99.07	2.35992
99.32	2.36650
99.53	2.37214
99.78	2.37871
100.01	2.38531
100.24	2.39092
100.49	2.39749
100.72	2.40309
100.93	2.40974
101.17	2.41632
101.41	2.42191
101.65	2.42850
101.88	2.43510
102.10	2.44173
102.33	2.44832
102.55	2.45395
102.78	2.46056
103.02	2.46615
103.23	2.47278
103.47	2.47938
103.69	2.48500
103.92	2.49160
104.13	2.49825
104.35	2.50386
104.56	2.51050
104.80	2.51709
105.00	2.52274
105.22	2.52937
105.41	2.53504
105.62	2.54168
105.82	2.54834
106.03	2.55498
106.24	2.56062
106.51	2.56716
106.71	2.57281
106.91	2.57947
107.10	2.58614
107.29	2.59181
107.48	2.59849
107.67	2.60516
107.85	2.61185
108.02	2.61756
108.19	2.62427
108.31	2.63106
108.43	2.63686
108.55	2.64365
108.67	2.65045
108.74	2.65632
108.83	2.66317
108.93	2.67000
109.03	2.67583
109.14	2.68264
109.23	2.68849
109.31	2.69535
108.26	2.70314
103.92	2.71760
103.94	2.72456
104.11	2.73128
104.30	2.73695
104.50	2.74360
104.72	2.75023
104.94	2.75586
105.17	2.76246
105.40	2.76906
105.62	2.77568
105.84	2.78131
106.07	2.78791
106.36	2.79440
106.61	2.79998
106.81	2.80664
107.21	2.81295
107.70	2.81811
108.41	2.82389
108.40	2.83091
108.62	2.83653
108.73	2.84334
108.84	2.85015
108.96	2.85595
109.12	2.86267
109.45	2.86810
109.82	2.87447
110.16	2.88089
110.30	2.88665
110.51	2.89329
110.47	2.90036
110.85	2.90670
110.92	2.91258
110.31	2.92062
110.30	2.92765
110.52	2.93327
110.77	2.93984
111.01	2.94643
111.24	2.95203
111.48	2.95862
111.72	2.96521
111.95	2.97081
112.20	2.97739
112.41	2.98403
112.64	2.98963
112.87	2.99624
113.10	3.00283
113.33	3.00844
113.56	3.01505
113.79	3.02065
114.02	3.02726
114.23	3.03390
114.47	3.03949
114.72	3.04606
114.94	3.05268
115.18	3.05926
115.41	3.06488
115.64	3.07149
115.87	3.07809
116.10	3.08369
116.32	3.09030
116.56	3.09690
116.81	3.10248
117.02	3.10910
117.24	3.11573
117.45	3.12137
117.68	3.12798
117.90	3.13460
118.07	3.14031
118.23	3.14703
118.34	3.15285
118.43	3.15969
118.49	3.16659
118.52	3.17354
118.50	3.17956
118.55	3.18649
118.63	3.19235
118.75	3.19914
118.89	3.20590
119.05	3.21163
119.22	3.21834
119.40	3.22502
119.58	3.23171
119.76	3.23740
119.95	3.24408
120.13	3.25076
120.33	3.25643
120.53	3.26309
120.72	3.26976
120.91	3.27543
121.10	3.28211
121.30	3.28876
121.51	3.29440
121.70	3.30108
121.90	3.30673
122.12	3.31336
122.31	3.32003
122.52	3.32667
122.72	3.33233
122.92	3.33898
123.14	3.34461
123.35	3.35125
123.55	3.35789
123.77	3.36352
123.99	3.37015
124.17	3.37684
124.37	3.38249
124.57	3.38915
124.73	3.39588
124.93	3.40253
125.11	3.40822
125.27	3.41495
125.44	3.42166
125.60	3.42737
125.75	3.43413
125.93	3.43982
126.10	3.44652
126.27	3.45323
126.43	3.45996
126.60	3.46567
126.78	3.47236
126.93	3.47810
127.11	3.48479
127.25	3.49155
127.42	3.49726
127.60	3.50395
127.77	3.51066
127.94	3.51637
128.11	3.52307
128.30	3.52975
128.46	3.53547
128.66	3.54213
128.86	3.54879
129.07	3.55543
129.23	3.56115
129.42	3.56782
129.60	3.57351
129.79	3.58019
129.95	3.58690
130.14	3.59259
130.32	3.59928
130.50	3.60597
130.67	3.61268
130.86	3.61836
131.03	3.62505
131.22	3.63173
131.40	3.63743
131.58	3.64412
131.78	3.65077
132.01	3.65638
132.20	3.66305
132.39	3.66973
132.56	3.67543
132.57	3.68241
132.70	3.68819
132.84	3.69495
132.97	3.70173
133.12	3.70747
133.26	3.71423
133.42	3.72096
133.58	3.72769
133.72	3.73344
133.88	3.74017
134.02	3.74693
134.17	3.75267
134.31	3.75943
134.45	3.76619
134.60	3.77193
134.72	3.77873
134.86	3.78449
135.03	3.79119
135.18	3.79794
135.33	3.80468
135.48	3.81042
135.62	3.81717
135.75	3.82295
135.92	3.82967
136.05	3.83643
136.15	3.84227
136.27	3.84907
136.37	3.85589
136.43	3.86279
136.42	3.86880
136.29	3.87603
85.29	3.97058
85.37	3.97644
85.50	3.98322
85.69	3.98990
85.84	3.99564
85.97	4.00241
86.12	4.00816
86.28	4.01488
86.50	4.02150
87.32	4.02610
87.48	4.03282
87.77	4.03932
87.95	4.04502
88.04	4.05186
88.22	4.05855
88.39	4.06526
88.55	4.07099
88.64	4.07783
88.86	4.08346
88.91	4.09037
89.02	4.09718
89.16	4.10294
89.31	4.10968
89.55	4.11627
89.72	4.12198
89.86	4.12874
89.95	4.13558
90.03	4.14244
90.17	4.14820
90.34	4.15491
90.54	4.16157
90.74	4.16723
90.94	4.17389
90.91	4.17993
91.09	4.18663
91.22	4.19340
91.32	4.20023
90.81	4.20711
90.56	4.21453
90.72	4.22026
90.88	4.22699
91.02	4.23275
91.20	4.23944
91.35	4.24618
91.52	4.25289
91.66	4.25865
91.82	4.26537
91.99	4.27208
92.13	4.27784
92.28	4.28458
92.44	4.29131
92.61	4.29702
92.75	4.30377
92.92	4.31048
93.07	4.31623
93.22	4.32297
93.37	4.32971
93.54	4.33542
93.69	4.34216
93.83	4.34792
94.00	4.35462
94.15	4.36137
94.30	4.36812
94.45	4.37386
94.61	4.38058
94.74	4.38737
94.88	4.39312
95.03	4.39986
95.19	4.40659
95.33	4.41235
95.48	4.41909
95.63	4.42583
95.78	4.43158
95.92	4.43834
96.07	4.44507
96.23	4.45180
96.37	4.45757
96.52	4.46430
96.68	4.47103
96.83	4.47678
96.97	4.48353
97.12	4.48927
97.25	4.49604
97.41	4.50278
97.55	4.50853
97.69	4.51529
97.84	4.52204
98.00	4.52777
98.12	4.53456
98.27	4.54130
98.40	4.54708
98.55	4.55382
98.70	4.56056
98.84	4.56633
98.98	4.57308
99.13	4.57882
99.27	4.58558
99.42	4.59233
99.54	4.59912
99.69	4.60485
99.82	4.61164
99.94	4.61843
100.08	4.62418
100.21	4.63097
100.32	4.63778
100.46	4.64353
100.61	4.65028
100.72	4.65709
100.86	4.66285
100.97	4.66967
101.10	4.67644
101.21	4.68225
101.30	4.68910
101.38	4.69496
101.38	4.70197
72.65	4.75827
72.61	4.76434
72.77	4.77108
72.81	4.77801
72.95	4.78377
73.04	4.79061
73.17	4.79740
73.29	4.80419
73.41	4.80998
73.51	4.81680
73.63	4.82360
73.76	4.82938
73.87	4.83619
73.98	4.84300
74.10	4.84880
74.22	4.85559
74.33	4.86240
74.42	4.86724
