# Supplementary material for: Characterisation of the mechanical and fracture properties of a uni-weave carbon fibre/epoxy non-crimp fabric composite
Source: Data Brief. 2016 Jan 15;6:680–95. doi: 10.1016/j.dib.2016.01.010 (PMC4773377; doi:10.1016/j.dib.2016.01.010)
Supplement: Supplementary file 1 — Supplementary material [file mmc1.zip › Supplementary_material/specimen_mmb3_1.csv]

Load (N)	Deflection (mm)
0.01	0.00098
0.01	0.00098
0.02	0.00196
0.06	0.00289
0.14	0.00477
0.23	0.00660
0.32	0.00945
0.45	0.01123
0.52	0.01212
0.59	0.01399
0.64	0.01490
0.73	0.01675
0.79	0.01764
0.85	0.01954
0.94	0.02139
1.01	0.02327
1.08	0.02415
1.14	0.02604
1.23	0.02788
1.29	0.02879
1.36	0.03067
1.44	0.03253
1.51	0.03341
1.56	0.03533
1.65	0.03717
1.69	0.03810
1.75	0.04000
1.85	0.04182
1.91	0.04271
1.98	0.04460
2.02	0.04553
3.49	0.02801
3.75	0.03356
4.09	0.03998
4.36	0.04652
4.63	0.05205
4.90	0.05859
5.19	0.06509
5.47	0.07061
5.75	0.07713
6.03	0.08365
6.31	0.08917
6.60	0.09567
6.89	0.10216
7.20	0.10764
7.48	0.11416
7.77	0.12066
8.06	0.12716
8.36	0.13266
8.67	0.13911
8.97	0.14560
9.26	0.15111
9.54	0.15762
9.84	0.16311
10.14	0.16960
10.07	0.17671
10.71	0.18162
11.24	0.18771
11.52	0.19422
11.83	0.19969
12.14	0.20616
12.42	0.21168
12.57	0.21843
12.00	0.22641
11.94	0.23351
12.25	0.23898
12.53	0.24549
12.82	0.25199
13.14	0.25744
13.45	0.26391
13.76	0.27038
14.08	0.27583
14.37	0.28233
14.69	0.28879
14.97	0.29430
15.27	0.30079
15.58	0.30725
15.89	0.31272
16.19	0.31921
16.49	0.32569
16.80	0.33116
17.10	0.33764
17.41	0.34410
17.71	0.34960
18.01	0.35609
18.30	0.36258
18.61	0.36805
18.89	0.37458
19.20	0.38104
19.48	0.38656
19.79	0.39303
20.10	0.39949
20.38	0.40502
20.67	0.41151
20.96	0.41802
21.26	0.42351
21.55	0.43000
21.83	0.43652
22.83	0.44081
22.99	0.44753
23.37	0.45388
23.63	0.45943
23.98	0.46583
23.80	0.47314
23.56	0.48056
23.74	0.48624
23.92	0.49294
24.21	0.49843
24.52	0.50491
24.80	0.51143
25.13	0.51687
25.42	0.52336
25.68	0.52991
25.97	0.53542
26.32	0.54182
26.64	0.54827
26.97	0.55370
27.28	0.56017
27.55	0.56671
27.88	0.57213
28.21	0.57857
28.54	0.58500
28.81	0.59054
29.12	0.59702
29.40	0.60354
29.75	0.60893
30.03	0.61545
30.30	0.62198
30.59	0.62749
30.84	0.63406
31.13	0.64056
31.40	0.64610
31.66	0.65265
31.95	0.65915
32.22	0.66469
32.47	0.67126
32.82	0.67766
33.08	0.68321
33.36	0.68973
33.77	0.69503
34.67	0.70048
35.09	0.70676
35.40	0.71323
35.68	0.71874
35.88	0.72540
36.17	0.73191
36.44	0.73744
36.67	0.74405
37.00	0.75049
37.31	0.75595
37.58	0.76249
37.83	0.76906
37.90	0.77494
36.99	0.78350
37.28	0.79000
37.56	0.79552
37.88	0.80197
38.16	0.80848
38.46	0.81398
38.75	0.82048
39.05	0.82696
39.34	0.83246
39.62	0.83899
39.90	0.84551
40.12	0.85113
40.45	0.85757
40.70	0.86413
41.03	0.86957
41.30	0.87610
41.60	0.88258
41.86	0.88814
42.15	0.89464
42.46	0.90111
42.74	0.90663
43.04	0.91311
43.32	0.91963
43.59	0.92517
43.91	0.93162
44.19	0.93814
44.47	0.94366
44.75	0.95018
45.04	0.95668
45.96	0.96109
46.55	0.96709
46.62	0.97296
47.02	0.97928
47.28	0.98583
47.53	0.99240
47.83	0.99790
48.11	1.00441
48.40	1.00991
48.65	1.01648
48.93	1.02300
49.23	1.02949
49.47	1.03508
49.73	1.04163
50.01	1.04714
49.92	1.05431
49.38	1.06223
49.49	1.06904
49.78	1.07454
50.07	1.08105
50.36	1.08654
50.67	1.09302
50.95	1.09953
51.23	1.10505
51.51	1.11157
51.79	1.11809
52.08	1.12359
52.35	1.13013
52.64	1.13663
52.91	1.14217
53.18	1.14871
53.46	1.15522
53.74	1.16074
54.03	1.16725
54.31	1.17376
54.57	1.17932
54.85	1.18584
55.21	1.19222
55.47	1.19777
55.76	1.20428
56.05	1.21078
56.31	1.21633
56.60	1.22284
56.88	1.22935
57.15	1.23589
57.43	1.24142
57.71	1.24793
57.99	1.25445
58.27	1.25997
58.54	1.26650
58.82	1.27302
59.09	1.27855
59.36	1.28510
59.64	1.29061
59.94	1.29710
60.21	1.30364
60.49	1.30916
60.74	1.31573
61.03	1.32224
61.30	1.32777
61.56	1.33432
61.84	1.34084
62.14	1.34732
62.41	1.35286
62.69	1.35938
62.97	1.36590
63.24	1.37144
63.53	1.37794
63.81	1.38446
64.09	1.38998
64.36	1.39651
64.65	1.40302
64.92	1.40855
65.21	1.41505
65.47	1.42161
65.73	1.42716
66.01	1.43368
66.28	1.43922
66.56	1.44574
66.84	1.45225
67.10	1.45781
67.40	1.46429
67.68	1.47081
67.96	1.47633
68.24	1.48285
68.53	1.48935
68.81	1.49487
69.10	1.50137
69.38	1.50790
69.65	1.51442
69.94	1.51993
70.22	1.52645
70.49	1.53198
70.78	1.53849
71.07	1.54499
71.37	1.55148
71.65	1.55700
71.93	1.56352
72.20	1.56905
72.48	1.57557
72.76	1.58209
73.04	1.58761
73.33	1.59412
73.60	1.60064
73.89	1.60715
74.15	1.61271
74.44	1.61921
74.72	1.62573
74.99	1.63126
75.28	1.63776
75.56	1.64329
75.85	1.64979
76.11	1.65634
76.39	1.66186
76.66	1.66839
76.94	1.67491
77.22	1.68044
77.53	1.68691
77.82	1.69341
78.09	1.69994
78.37	1.70546
78.64	1.71200
78.93	1.71850
79.20	1.72403
79.49	1.73054
79.76	1.73708
80.04	1.74259
80.31	1.74913
80.59	1.75565
80.95	1.76103
81.23	1.76755
81.51	1.77306
81.80	1.77957
82.07	1.78612
82.34	1.79164
82.62	1.79817
82.91	1.80467
83.19	1.81019
83.47	1.81671
83.74	1.82324
84.05	1.82971
84.32	1.83525
84.59	1.84178
84.88	1.84829
85.17	1.85379
85.43	1.86033
85.69	1.86690
85.96	1.87244
86.23	1.87897
86.50	1.88450
86.79	1.89101
87.06	1.89754
87.33	1.90308
87.60	1.90961
87.87	1.91615
88.14	1.92269
88.44	1.92818
88.73	1.93468
88.99	1.94122
89.26	1.94676
89.54	1.95329
89.82	1.95981
90.07	1.96537
90.35	1.97190
90.63	1.97841
90.88	1.98399
91.14	1.99054
91.44	1.99702
91.70	2.00257
91.98	2.00910
92.24	2.01565
92.54	2.02113
92.81	2.02767
93.09	2.03419
93.35	2.03975
93.65	2.04624
93.93	2.05275
94.17	2.05834
94.46	2.06484
94.74	2.07136
94.98	2.07695
95.26	2.08346
95.53	2.08900
95.81	2.09553
96.09	2.10204
96.36	2.10858
96.64	2.11410
96.91	2.12063
97.17	2.12619
97.35	2.13288
97.24	2.14006
97.43	2.14574
97.64	2.15238
97.87	2.15899
98.14	2.16553
98.39	2.17109
98.62	2.17770
98.38	2.18411
98.43	2.19103
98.63	2.19768
98.84	2.20332
99.07	2.20993
99.31	2.21652
99.55	2.22210
99.77	2.22873
100.00	2.23533
100.25	2.24190
100.49	2.24749
100.73	2.25408
100.11	2.26113
100.25	2.26790
100.42	2.27461
100.63	2.28124
100.83	2.28691
101.04	2.29354
101.27	2.30014
101.50	2.30576
101.73	2.31236
101.96	2.31896
102.21	2.32454
102.44	2.33114
102.69	2.33771
102.93	2.34330
103.18	2.34986
103.43	2.35644
103.66	2.36205
103.89	2.36865
104.14	2.37522
104.38	2.38081
104.63	2.38738
104.86	2.39299
105.10	2.39957
105.34	2.40616
105.55	2.41181
105.79	2.41839
106.01	2.42501
106.27	2.43156
106.50	2.43717
106.72	2.44379
106.91	2.44947
107.14	2.45607
107.30	2.46280
107.45	2.46954
107.61	2.47527
107.76	2.48201
107.92	2.48873
108.04	2.49453
108.20	2.50126
108.35	2.50800
108.52	2.51370
108.72	2.52037
108.91	2.52703
109.10	2.53271
109.29	2.53939
109.51	2.54600
109.71	2.55166
109.92	2.55829
110.13	2.56394
110.34	2.57058
110.54	2.57724
110.75	2.58288
110.95	2.58953
111.17	2.59615
111.36	2.60183
111.57	2.60847
111.72	2.61521
111.83	2.62102
111.77	2.62812
111.89	2.63492
112.04	2.64166
112.22	2.64735
112.41	2.65403
112.60	2.66070
112.76	2.66642
112.97	2.67306
113.18	2.67971
113.36	2.68539
113.54	2.69209
113.70	2.69882
113.84	2.70457
113.94	2.71140
114.04	2.71823
114.13	2.72407
114.17	2.73000
114.23	2.73690
114.28	2.74382
114.34	2.75071
114.45	2.75652
114.59	2.76328
114.74	2.77003
114.91	2.77573
115.07	2.78246
115.24	2.78817
115.44	2.79482
115.63	2.80150
115.82	2.80817
116.03	2.81381
116.22	2.82049
116.36	2.82725
116.43	2.83312
116.55	2.83992
116.69	2.84567
116.84	2.85242
117.03	2.85909
117.21	2.86578
117.40	2.87146
117.61	2.87809
117.81	2.88375
118.00	2.89043
118.22	2.89704
118.43	2.90369
118.64	2.90933
118.85	2.91597
119.11	2.92252
119.48	2.92789
119.69	2.93452
120.11	2.94081
120.35	2.94640
120.64	2.95290
120.82	2.95959
120.98	2.96531
121.19	2.97195
121.25	2.97885
121.47	2.98447
121.70	2.99108
121.85	2.99782
122.00	3.00356
121.55	3.01134
121.68	3.01712
121.92	3.02370
122.15	3.03031
122.40	3.03687
122.64	3.04246
122.87	3.04907
123.12	3.05564
123.35	3.06124
123.59	3.06784
123.82	3.07344
124.08	3.07999
124.34	3.08655
124.59	3.09312
124.83	3.09870
125.08	3.10528
125.33	3.11185
125.57	3.11744
125.82	3.12400
126.08	3.13056
126.32	3.13615
126.55	3.14275
126.80	3.14932
127.05	3.15490
127.21	3.16162
126.85	3.16823
127.01	3.17496
127.25	3.18155
127.45	3.18721
127.67	3.19383
127.91	3.20042
128.13	3.20604
128.37	3.21262
128.64	3.21916
128.87	3.22477
129.10	3.23137
129.34	3.23796
129.59	3.24453
129.84	3.25010
130.07	3.25671
130.27	3.26337
130.54	3.26890
130.76	3.27552
130.98	3.28114
131.22	3.28773
131.46	3.29432
131.70	3.30091
132.00	3.30639
132.24	3.31298
132.49	3.31955
132.72	3.32516
132.96	3.33175
133.22	3.33829
133.44	3.34392
133.69	3.35049
133.93	3.35708
134.14	3.36272
134.37	3.36932
134.57	3.37598
134.81	3.38158
135.03	3.38819
135.28	3.39376
135.53	3.40034
135.75	3.40696
135.99	3.41355
136.23	3.41914
136.46	3.42574
136.71	3.43231
136.90	3.43797
137.14	3.44457
137.38	3.45116
137.59	3.45679
137.84	3.46337
138.07	3.46998
138.31	3.47556
138.54	3.48217
138.76	3.48780
139.00	3.49437
139.22	3.50100
139.46	3.50759
139.70	3.51318
139.94	3.51976
140.18	3.52534
140.43	3.53192
140.66	3.53853
140.89	3.54413
141.14	3.55070
141.38	3.55729
141.62	3.56288
141.87	3.56945
142.12	3.57602
142.34	3.58264
142.56	3.58827
142.81	3.59483
143.04	3.60144
143.28	3.60703
143.52	3.61362
143.72	3.62028
143.63	3.62643
144.04	3.63273
144.32	3.63825
144.56	3.64483
144.13	3.65256
144.20	3.65845
144.20	3.66545
144.02	3.67275
144.36	3.67818
144.07	3.68566
144.81	3.69140
145.15	3.69682
145.74	3.70280
145.82	3.70967
146.92	3.71379
147.24	3.72023
147.49	3.72680
147.73	3.73340
147.96	3.73900
148.19	3.74560
148.42	3.75221
148.64	3.75783
148.85	3.76447
149.08	3.77007
149.27	3.77674
149.48	3.78339
149.68	3.79004
149.88	3.79570
150.10	3.80231
150.30	3.80797
150.52	3.81460
150.74	3.82123
150.94	3.82688
151.15	3.83352
151.35	3.84018
151.58	3.84578
151.81	3.85239
151.99	3.85907
152.22	3.86468
152.45	3.87129
152.64	3.87795
152.43	3.88432
152.24	3.89165
152.75	3.89777
153.21	3.90397
153.16	3.91006
152.96	3.91741
153.03	3.92429
153.16	3.93006
153.44	3.93659
153.64	3.94225
153.82	3.94894
153.65	3.95623
154.19	3.96130
154.39	3.96796
154.58	3.97463
154.83	3.98020
155.04	3.98684
155.24	3.99350
155.44	3.99915
155.66	4.00578
155.86	4.01144
156.06	4.01808
156.29	4.02470
156.49	4.03136
156.66	4.03806
156.87	4.04370
157.08	4.05033
157.27	4.05601
157.51	4.06260
157.71	4.06926
157.92	4.07589
158.12	4.08156
158.32	4.08821
158.54	4.09483
158.73	4.10051
158.94	4.10714
159.13	4.11282
159.33	4.11948
159.53	4.12614
159.71	4.13183
159.91	4.13848
160.10	4.14515
160.28	4.15085
160.49	4.15748
160.69	4.16413
160.90	4.16978
161.10	4.17643
161.33	4.18304
161.54	4.18869
161.73	4.19536
161.95	4.20098
162.16	4.20762
162.37	4.21426
162.58	4.22090
162.79	4.22654
163.01	4.23316
163.21	4.23982
163.42	4.24546
163.63	4.25210
163.84	4.25874
164.05	4.26438
164.27	4.27100
164.48	4.27764
164.71	4.28324
164.91	4.28990
165.12	4.29654
165.35	4.30214
165.56	4.30878
165.77	4.31441
165.98	4.32106
166.20	4.32769
166.38	4.33337
166.61	4.33998
166.83	4.34660
167.04	4.35324
167.25	4.35888
167.46	4.36552
167.65	4.37220
167.84	4.37787
168.06	4.38450
168.28	4.39111
168.47	4.39678
168.68	4.40342
168.87	4.41010
169.09	4.41572
169.27	4.42241
169.47	4.42807
169.69	4.43469
169.89	4.44134
170.09	4.44701
170.32	4.45362
170.49	4.46031
170.65	4.46604
170.87	4.47267
171.07	4.47932
171.26	4.48600
171.43	4.49171
171.51	4.49856
72.12	4.67619
72.38	4.68175
72.49	4.68855
72.61	4.69535
72.71	4.70217
72.87	4.70790
73.58	4.71368
73.78	4.71934
73.90	4.72614
73.93	4.73308
73.82	4.74027
73.85	4.74622
73.95	4.75305
73.88	4.75918
73.73	4.76643
73.84	4.77323
73.97	4.77902
74.08	4.78583
74.19	4.79264
74.30	4.79845
74.41	4.80527
74.53	4.81205
74.65	4.81785
74.76	4.82466
74.88	4.83145
75.01	4.83723
75.11	4.84406
75.23	4.85085
75.34	4.85666
75.47	4.86344
75.58	4.87025
75.70	4.87705
75.81	4.88286
