# Supplementary material for: Characterisation of the mechanical and fracture properties of a uni-weave carbon fibre/epoxy non-crimp fabric composite
Source: Data Brief. 2016 Jan 15;6:680–95. doi: 10.1016/j.dib.2016.01.010 (PMC4773377; doi:10.1016/j.dib.2016.01.010)
Supplement: Supplementary file 1 — Supplementary material [file mmc1.zip › Supplementary_material/specimen_mmb3_2.csv]

Load (N)	Deflection (mm)	Crack length (mm)
98.38	2.18411	27.4
107.45	2.46954	29.4
115.24	2.78817	30.4
149.88	3.79570	31.4
159.53	4.12614	32.4
