# Supplementary material for: Characterisation of the mechanical and fracture properties of a uni-weave carbon fibre/epoxy non-crimp fabric composite
Source: Data Brief. 2016 Jan 15;6:680–95. doi: 10.1016/j.dib.2016.01.010 (PMC4773377; doi:10.1016/j.dib.2016.01.010)
Supplement: Supplementary file 1 — Supplementary material [file mmc1.zip › Supplementary_material/specimen_mmb4_1.csv]

Load (N)	Deflection (mm)
0.02	-0.00003
0.03	0.00095
0.08	0.00286
0.15	0.00474
0.23	0.00661
0.34	0.00842
0.42	0.01027
0.47	0.01120
0.55	0.01306
0.60	0.01497
0.68	0.01583
0.74	0.01774
0.81	0.01961
0.87	0.02150
0.95	0.02237
1.00	0.02428
1.07	0.02516
1.15	0.02703
1.19	0.02896
1.26	0.02984
1.33	0.03172
1.38	0.03263
1.47	0.03548
1.52	0.03640
1.57	0.03830
1.65	0.03916
1.72	0.04105
1.78	0.04294
1.84	0.04384
1.92	0.04570
1.97	0.04662
2.00	0.04856
3.22	0.02447
3.48	0.03103
3.73	0.03659
4.03	0.04308
4.30	0.04862
4.56	0.05517
4.81	0.06174
5.06	0.06731
5.33	0.07385
5.58	0.08042
5.84	0.08697
6.09	0.09255
6.36	0.09908
6.58	0.10570
6.85	0.11124
7.11	0.11779
7.37	0.12335
7.62	0.12992
7.87	0.13649
8.14	0.14303
8.40	0.14858
8.66	0.15513
8.93	0.16167
9.18	0.16724
9.46	0.17376
9.70	0.17935
9.98	0.18587
10.25	0.19240
10.50	0.19798
10.77	0.20451
11.03	0.21106
11.30	0.21660
11.57	0.22314
11.86	0.22964
12.14	0.23516
12.42	0.24168
12.69	0.24821
12.95	0.25477
13.25	0.26025
13.52	0.26679
13.80	0.27331
14.07	0.27884
14.35	0.28536
14.61	0.29091
14.90	0.29742
15.19	0.30393
15.46	0.30946
15.69	0.31606
16.11	0.32234
16.37	0.32790
16.77	0.33421
17.07	0.34070
17.31	0.34628
17.57	0.35284
17.85	0.35936
17.18	0.36751
16.85	0.37408
17.18	0.38051
17.53	0.38590
17.85	0.39236
18.16	0.39882
18.51	0.40522
18.75	0.41081
19.06	0.41727
19.34	0.42280
19.66	0.42925
19.99	0.43568
20.27	0.44121
20.56	0.44770
20.87	0.45417
21.13	0.45973
21.43	0.46620
21.70	0.47275
21.91	0.47839
22.13	0.48500
22.92	0.49065
23.57	0.49554
23.99	0.50182
24.29	0.50830
24.57	0.51482
24.85	0.52034
25.15	0.52682
25.43	0.53234
25.76	0.53878
26.07	0.54525
26.13	0.55114
25.30	0.55957
25.65	0.56597
26.00	0.57137
26.33	0.57780
26.63	0.58429
26.95	0.58974
27.24	0.59624
27.55	0.60270
27.86	0.60817
28.16	0.61466
28.44	0.62118
28.72	0.62770
28.97	0.63327
29.26	0.63977
29.57	0.64524
29.85	0.65176
30.14	0.65826
30.38	0.66385
30.66	0.67037
30.93	0.67690
31.20	0.68244
31.46	0.68898
31.75	0.69550
31.99	0.70109
32.26	0.70761
32.53	0.71415
32.80	0.71970
33.07	0.72622
33.34	0.73177
33.60	0.73832
33.88	0.74484
34.16	0.75136
34.41	0.75693
34.69	0.76345
34.96	0.76999
35.23	0.77552
35.50	0.78206
35.76	0.78861
36.01	0.79418
36.28	0.80072
36.57	0.80723
36.83	0.81277
37.08	0.81935
37.36	0.82586
37.65	0.83137
37.93	0.83789
38.18	0.84345
38.45	0.84999
38.74	0.85650
38.99	0.86307
39.29	0.86855
39.55	0.87511
39.82	0.88163
40.08	0.88720
40.36	0.89371
40.63	0.90026
40.89	0.90580
41.18	0.91231
41.45	0.91884
41.71	0.92440
41.97	0.93095
42.26	0.93745
42.53	0.94299
42.80	0.94953
43.07	0.95606
43.34	0.96160
43.61	0.96814
43.89	0.97365
44.17	0.98018
44.43	0.98672
44.69	0.99228
44.97	0.99880
45.26	1.00530
45.54	1.01183
45.81	1.01735
46.07	1.02391
46.35	1.03042
46.62	1.03597
46.91	1.04247
47.17	1.04902
47.46	1.05453
47.73	1.06106
47.97	1.06665
48.25	1.07316
48.53	1.07969
48.79	1.08624
49.06	1.09178
49.34	1.09830
49.61	1.10383
49.87	1.11039
50.15	1.11691
50.43	1.12343
50.70	1.12896
50.98	1.13548
51.25	1.14202
51.52	1.14756
51.79	1.15409
52.07	1.16061
52.35	1.16613
52.63	1.17265
52.90	1.17919
53.16	1.18474
53.45	1.19124
53.72	1.19778
53.96	1.20336
54.45	1.20953
55.32	1.21503
55.64	1.22049
55.75	1.22729
55.98	1.23390
56.27	1.23940
56.45	1.24609
55.59	1.25458
55.86	1.26011
56.16	1.26659
56.46	1.27208
56.73	1.27860
57.03	1.28510
57.32	1.29060
57.58	1.29715
57.87	1.30366
58.16	1.31016
58.45	1.31566
58.73	1.32218
58.99	1.32873
59.27	1.33425
59.56	1.34075
59.83	1.34729
60.13	1.35277
60.39	1.35933
60.67	1.36584
60.95	1.37137
61.22	1.37790
61.49	1.38444
61.77	1.38996
62.05	1.39648
62.33	1.40200
62.60	1.40853
62.87	1.41507
63.16	1.42057
63.44	1.42710
63.72	1.43361
63.99	1.43915
64.27	1.44567
64.55	1.45218
64.83	1.45771
65.11	1.46423
65.39	1.47074
65.67	1.47626
65.95	1.48278
66.23	1.48930
66.52	1.49581
66.78	1.50135
67.07	1.50786
67.34	1.51440
67.61	1.51993
67.89	1.52645
68.17	1.53197
68.44	1.53851
68.70	1.54506
68.99	1.55056
69.26	1.55710
69.55	1.56361
69.79	1.56919
70.08	1.57569
70.36	1.58221
70.64	1.58773
70.90	1.59429
71.19	1.60079
71.48	1.60629
71.75	1.61283
72.02	1.61936
72.21	1.62504
71.90	1.63257
72.15	1.63914
72.40	1.64571
72.66	1.65126
72.93	1.65780
73.18	1.66437
73.45	1.66991
73.70	1.67648
73.96	1.68203
74.24	1.68855
74.48	1.69513
74.75	1.70068
75.01	1.70724
75.27	1.71378
75.54	1.71932
75.80	1.72587
76.06	1.73243
76.33	1.73796
76.58	1.74453
76.86	1.75105
77.13	1.75660
77.38	1.76316
77.67	1.76966
77.95	1.77618
78.22	1.78172
78.46	1.78831
78.75	1.79481
79.01	1.80036
79.28	1.80690
79.55	1.81243
79.82	1.81897
80.08	1.82553
80.36	1.83205
80.61	1.83762
80.95	1.84403
81.21	1.85059
81.49	1.85611
81.74	1.86268
82.01	1.86921
82.28	1.87475
82.55	1.88128
82.81	1.88684
83.07	1.89339
83.35	1.89991
83.62	1.90545
83.88	1.91200
84.16	1.91852
84.41	1.92409
84.66	1.93066
84.95	1.93716
85.21	1.94372
85.47	1.94927
85.75	1.95579
86.00	1.96236
86.27	1.96790
86.53	1.97445
86.78	1.98102
87.05	1.98656
87.31	1.99311
87.57	1.99967
87.84	2.00520
88.09	2.01178
88.36	2.01831
88.61	2.02388
88.86	2.03045
89.14	2.03696
89.41	2.04251
89.67	2.04907
89.94	2.05560
90.17	2.06120
90.45	2.06772
90.73	2.07424
90.99	2.07980
91.23	2.08638
91.50	2.09293
91.76	2.09847
92.01	2.10505
92.27	2.11160
92.51	2.11719
92.72	2.12382
92.82	2.13066
92.76	2.13676
92.88	2.14355
93.08	2.15021
93.28	2.15586
93.55	2.16240
93.76	2.16804
94.00	2.17464
94.25	2.18120
94.47	2.18782
94.69	2.19344
94.94	2.20001
95.18	2.20661
95.41	2.21220
95.65	2.21880
95.88	2.22440
96.13	2.23097
96.36	2.23758
96.56	2.24324
96.81	2.24981
97.05	2.25640
97.28	2.26301
97.50	2.26862
97.73	2.27523
97.95	2.28184
98.17	2.28747
98.42	2.29404
98.62	2.29969
98.85	2.30631
99.06	2.31294
99.26	2.31960
99.47	2.32524
99.68	2.33189
99.89	2.33852
100.03	2.34428
100.22	2.35094
100.42	2.35660
100.58	2.36334
99.21	2.37269
99.20	2.37970
99.30	2.38553
99.38	2.39239
99.54	2.39912
99.69	2.40486
99.84	2.41160
99.99	2.41835
100.17	2.42404
100.36	2.43071
100.52	2.43744
100.69	2.44314
100.88	2.44982
101.04	2.45655
101.23	2.46222
101.41	2.46891
101.61	2.47557
101.80	2.48124
101.97	2.48795
102.08	2.49476
102.13	2.50067
102.18	2.50759
102.26	2.51445
102.33	2.52033
102.34	2.52731
102.28	2.53441
102.31	2.54037
102.38	2.54724
102.50	2.55304
102.65	2.55978
102.79	2.56653
102.97	2.57223
103.15	2.57892
103.35	2.58558
103.55	2.59124
103.74	2.59791
103.94	2.60456
104.16	2.61119
104.37	2.61683
104.57	2.62348
104.77	2.63014
105.06	2.63565
105.37	2.64211
105.89	2.64822
105.96	2.65410
106.02	2.66099
106.17	2.66774
106.08	2.67389
106.21	2.68067
106.43	2.68629
106.55	2.69308
106.66	2.69990
106.38	2.70638
105.87	2.71425
106.09	2.72087
106.37	2.72640
106.58	2.73303
106.81	2.73964
107.04	2.74625
107.28	2.75183
107.50	2.75846
107.75	2.76503
107.96	2.77067
108.19	2.77727
108.42	2.78388
108.66	2.78946
108.89	2.79607
109.13	2.80266
109.36	2.80826
109.58	2.81489
109.80	2.82050
110.05	2.82708
110.27	2.83370
110.49	2.83932
110.72	2.84593
110.95	2.85252
111.16	2.85817
111.39	2.86478
111.63	2.87136
111.87	2.87695
112.09	2.88358
112.34	2.89014
112.56	2.89577
112.79	2.90238
113.03	2.90896
113.26	2.91457
113.47	2.92120
113.67	2.92686
113.92	2.93343
114.14	2.94005
114.35	2.94569
114.58	2.95230
114.81	2.95890
115.04	2.96451
115.27	2.97111
115.50	2.97771
115.74	2.98331
115.96	2.98993
116.20	2.99652
116.44	3.00311
116.66	3.00872
116.90	3.01531
117.14	3.02091
117.38	3.02749
117.61	3.03410
117.85	3.04069
118.08	3.04628
118.33	3.05286
118.56	3.05947
118.81	3.06504
119.02	3.07168
119.28	3.07824
119.51	3.08383
119.75	3.09043
119.97	3.09704
120.22	3.10262
120.45	3.10923
120.67	3.11584
120.93	3.12140
121.16	3.12801
121.39	3.13461
121.62	3.14021
121.85	3.14682
122.09	3.15241
122.34	3.15898
122.57	3.16558
122.79	3.17120
123.04	3.17778
123.26	3.18439
123.50	3.19099
123.74	3.19658
123.98	3.20317
124.21	3.20977
124.44	3.21537
124.68	3.22197
124.92	3.22855
125.15	3.23416
125.37	3.24077
125.62	3.24735
125.84	3.25297
126.06	3.25959
126.29	3.26620
126.54	3.27177
126.76	3.27839
126.98	3.28401
127.24	3.29057
127.47	3.29717
127.67	3.30283
127.92	3.30940
128.16	3.31599
128.38	3.32161
128.61	3.32821
128.86	3.33479
129.10	3.34137
129.33	3.34698
129.56	3.35358
129.79	3.36018
130.03	3.36578
130.27	3.37237
130.49	3.37898
130.74	3.38456
130.97	3.39116
131.19	3.39678
131.43	3.40337
131.66	3.40998
131.96	3.41546
132.18	3.42209
132.42	3.42866
132.64	3.43529
132.87	3.44090
133.11	3.44748
133.35	3.45408
133.56	3.45972
133.79	3.46633
134.03	3.47291
134.26	3.47852
134.48	3.48514
134.71	3.49074
134.96	3.49731
135.18	3.50394
135.41	3.51054
135.63	3.51616
135.83	3.52281
136.06	3.52943
136.31	3.53500
136.53	3.54162
136.74	3.54826
136.96	3.55388
137.17	3.56052
137.38	3.56715
137.61	3.57276
137.83	3.57939
138.06	3.58599
138.26	3.59165
138.49	3.59825
138.71	3.60487
138.94	3.61048
139.16	3.61711
139.37	3.62274
139.59	3.62937
139.78	3.63604
140.00	3.64166
140.25	3.64823
140.45	3.65488
140.68	3.66049
140.91	3.66710
141.14	3.67370
141.36	3.67933
141.59	3.68594
141.81	3.69255
142.04	3.69916
142.26	3.70479
142.48	3.71140
142.70	3.71803
142.92	3.72364
143.13	3.73028
143.35	3.73591
143.56	3.74255
143.78	3.74917
144.00	3.75479
144.19	3.76146
144.42	3.76807
144.62	3.77373
144.86	3.78031
145.07	3.78696
145.30	3.79257
145.51	3.79920
145.72	3.80484
145.93	3.81148
146.14	3.81812
146.37	3.82473
146.59	3.83035
146.82	3.83695
147.03	3.84360
147.25	3.85022
147.46	3.85585
147.66	3.86251
147.88	3.86813
148.10	3.87476
148.32	3.88138
148.51	3.88705
148.73	3.89367
148.93	3.90033
149.14	3.90597
149.35	3.91261
149.56	3.91924
149.77	3.92589
149.97	3.93155
150.19	3.93816
150.40	3.94381
150.60	3.95047
150.80	3.95612
151.06	3.96367
151.25	3.96935
151.44	3.97501
151.66	3.98164
151.87	3.98828
152.07	3.99494
152.29	4.00056
152.50	4.00720
152.70	4.01386
152.89	4.02053
153.10	4.02617
153.29	4.03285
153.50	4.03849
153.69	4.04516
153.91	4.05178
154.11	4.05744
154.31	4.06410
154.50	4.06977
154.72	4.07639
154.91	4.08306
155.09	4.08876
155.31	4.09538
155.49	4.10207
155.69	4.10773
155.89	4.11438
156.12	4.12099
156.28	4.12770
156.48	4.13336
156.70	4.13999
156.88	4.14668
157.07	4.15236
157.27	4.15902
157.50	4.16561
157.69	4.17129
157.87	4.17799
158.06	4.18466
158.26	4.19132
158.43	4.19703
158.60	4.20273
158.78	4.20942
158.95	4.21613
159.13	4.22282
159.33	4.22848
159.50	4.23519
159.66	4.24091
159.81	4.24766
159.96	4.25440
160.11	4.26014
160.25	4.26690
160.38	4.27367
160.47	4.28052
160.45	4.28656
160.41	4.29361
160.29	4.30083
67.55	4.46703
67.45	4.47321
67.56	4.48002
67.58	4.48698
67.67	4.49283
67.78	4.49964
67.93	4.50539
68.03	4.51221
68.72	4.51803
69.03	4.52350
68.98	4.53058
69.08	4.53742
69.19	4.54322
68.83	4.55085
68.29	4.55877
68.42	4.56454
68.54	4.57134
68.65	4.57815
68.76	4.58396
68.86	4.59079
68.98	4.59658
69.11	4.60336
69.21	4.61019
69.34	4.61596
69.45	4.62278
69.56	4.62959
69.67	4.63640
69.77	4.64223
69.90	4.64900
70.02	4.65580
70.14	4.66159
70.24	4.66842
70.24	4.67542
70.36	4.68122
70.46	4.68804
70.57	4.69485
70.68	4.70067
70.79	4.70747
70.90	4.71429
71.02	4.72008
71.14	4.72687
71.24	4.73270
71.36	4.73950
71.47	4.74631
71.57	4.75314
71.67	4.75896
71.79	4.76576
71.90	4.77257
71.94	4.77450
