# Supplementary material for: Characterisation of the mechanical and fracture properties of a uni-weave carbon fibre/epoxy non-crimp fabric composite
Source: Data Brief. 2016 Jan 15;6:680–95. doi: 10.1016/j.dib.2016.01.010 (PMC4773377; doi:10.1016/j.dib.2016.01.010)
Supplement: Supplementary file 1 — Supplementary material [file mmc1.zip › Supplementary_material/specimen_tx1.csv]

Stress (MPa)	Longitudinal strain (%)	Transverse strain (%)
2.222	0.00317	-0.00021
4.938	0.00541	-0.00038
5.577	0.00696	-0.00090
8.772	0.00851	-0.00142
10.370	0.01145	-0.00193
11.967	0.01196	-0.00211
12.606	0.01248	-0.00228
17.080	0.01644	-0.00297
20.115	0.01851	-0.00348
21.553	0.01955	-0.00366
22.831	0.01989	-0.00400
26.026	0.02317	-0.00452
28.902	0.02489	-0.00521
29.860	0.02627	-0.00555
34.653	0.02972	-0.00607
35.452	0.02989	-0.00642
38.327	0.03196	-0.00676
41.363	0.03403	-0.00728
42.801	0.03558	-0.00745
46.156	0.03679	-0.00797
47.593	0.03851	-0.00814
52.226	0.04092	-0.00866
53.345	0.04282	-0.00918
55.102	0.04454	-0.00952
58.936	0.04748	-0.01021
60.693	0.04851	-0.01090
62.611	0.05075	-0.01124
64.368	0.05265	-0.01124
68.042	0.05489	-0.01193
70.439	0.05730	-0.01228
70.119	0.05747	-0.01262
72.196	0.05885	-0.01297
73.474	0.06040	-0.01314
75.870	0.06316	-0.01366
77.308	0.06420	-0.01435
82.900	0.06851	-0.01469
84.817	0.06989	-0.01538
85.296	0.07092	-0.01556
88.172	0.07247	-0.01590
89.929	0.07454	-0.01642
92.006	0.07626	-0.01694
95.361	0.07799	-0.01728
97.597	0.08023	-0.01762
100.633	0.08195	-0.01780
102.550	0.08402	-0.01849
104.467	0.08557	-0.01883
108.780	0.08781	-0.01952
110.059	0.08919	-0.02004
114.212	0.09161	-0.02038
115.810	0.09299	-0.02073
118.526	0.09540	-0.02107
120.283	0.09643	-0.02142
124.117	0.09868	-0.02176
124.916	0.10074	-0.02211
126.673	0.10126	-0.02263
131.147	0.10471	-0.02314
130.827	0.10592	-0.02349
134.342	0.10781	-0.02400
136.419	0.10954	-0.02418
138.975	0.11109	-0.02487
142.489	0.11402	-0.02521
143.927	0.11540	-0.02590
143.927	0.11729	-0.02607
146.643	0.11867	-0.02642
148.241	0.12091	-0.02694
150.477	0.12178	-0.02711
152.554	0.12367	-0.02763
153.672	0.12367	-0.02780
157.986	0.12729	-0.02849
161.181	0.13040	-0.02918
162.139	0.13057	-0.02952
162.619	0.13177	-0.02952
169.169	0.13608	-0.03021
169.488	0.13591	-0.03039
175.240	0.14005	-0.03090
174.601	0.14005	-0.03125
177.316	0.14177	-0.03176
179.393	0.14298	-0.03194
183.707	0.14608	-0.03263
184.346	0.14608	-0.03297
188.180	0.14970	-0.03349
190.736	0.15126	-0.03383
192.174	0.15281	-0.03452
194.091	0.15419	-0.03435
197.126	0.15608	-0.03504
198.404	0.15746	-0.03539
201.919	0.16005	-0.03590
203.676	0.16229	-0.03625
205.594	0.16401	-0.03677
207.511	0.16539	-0.03728
209.907	0.16763	-0.03763
211.345	0.16832	-0.03780
213.901	0.17074	-0.03849
214.859	0.17246	-0.03866
219.173	0.17522	-0.03918
218.694	0.17522	-0.03935
220.451	0.17660	-0.03987
224.285	0.17953	-0.04021
226.042	0.18142	-0.04090
229.397	0.18298	-0.04125
230.995	0.18487	-0.04142
234.350	0.18711	-0.04211
237.066	0.18901	-0.04228
241.539	0.19177	-0.04315
242.498	0.19246	-0.04315
246.012	0.19522	-0.04384
247.290	0.19590	-0.04418
251.124	0.19832	-0.04470
252.083	0.19918	-0.04504
257.035	0.20332	-0.04573
256.556	0.20228	-0.04573
258.633	0.20435	-0.04608
262.307	0.20694	-0.04659
262.467	0.20728	-0.04677
266.940	0.21073	-0.04728
269.017	0.21211	-0.04780
271.414	0.21487	-0.04849
275.088	0.21694	-0.04884
276.526	0.21866	-0.04918
276.845	0.21866	-0.04953
280.041	0.22194	-0.04987
281.798	0.22331	-0.05039
282.916	0.22435	-0.05039
284.514	0.22538	-0.05108
287.070	0.22762	-0.05142
288.348	0.22918	-0.05194
292.022	0.23159	-0.05211
293.141	0.23349	-0.05263
295.697	0.23504	-0.05297
299.371	0.23728	-0.05349
302.566	0.23969	-0.05401
303.844	0.24021	-0.05435
305.602	0.24142	-0.05453
306.880	0.24297	-0.05487
310.714	0.24573	-0.05539
313.909	0.24728	-0.05591
317.743	0.25055	-0.05608
317.104	0.24935	-0.05625
319.660	0.25159	-0.05677
324.932	0.25572	-0.05763
325.571	0.25555	-0.05763
328.447	0.25814	-0.05832
331.003	0.26003	-0.05884
333.399	0.26124	-0.05918
335.956	0.26262	-0.05953
338.512	0.26503	-0.05987
339.470	0.26572	-0.06004
341.547	0.26762	-0.06056
345.541	0.27090	-0.06125
347.298	0.27279	-0.06160
347.778	0.27279	-0.06177
349.855	0.27538	-0.06229
352.570	0.27693	-0.06263
356.405	0.27969	-0.06315
357.683	0.28176	-0.06367
360.718	0.28365	-0.06401
361.197	0.28434	-0.06418
362.316	0.28520	-0.06453
366.150	0.28831	-0.06487
368.546	0.28951	-0.06539
372.540	0.29279	-0.06573
371.262	0.29210	-0.06608
374.138	0.29365	-0.06625
379.250	0.29727	-0.06729
382.445	0.29951	-0.06763
382.924	0.30020	-0.06780
385.640	0.30141	-0.06815
388.356	0.30365	-0.06867
389.474	0.30486	-0.06884
393.948	0.30744	-0.06953
395.865	0.30848	-0.06970
397.782	0.31003	-0.07005
400.498	0.31244	-0.07056
401.616	0.31313	-0.07074
405.131	0.31623	-0.07143
408.006	0.31692	-0.07177
412.160	0.32054	-0.07229
411.201	0.32003	-0.07263
413.598	0.32279	-0.07280
415.515	0.32399	-0.07315
417.592	0.32572	-0.07367
420.627	0.32813	-0.07418
423.023	0.32934	-0.07453
424.781	0.33175	-0.07487
426.858	0.33330	-0.07505
427.497	0.33399	-0.07556
430.692	0.33640	-0.07591
431.650	0.33744	-0.07625
436.443	0.34089	-0.07677
437.561	0.34192	-0.07729
440.437	0.34416	-0.07746
442.674	0.34606	-0.07815
443.153	0.34658	-0.07832
447.466	0.34899	-0.07884
448.585	0.35002	-0.07884
451.141	0.35209	-0.07936
453.058	0.35313	-0.07953
455.774	0.35519	-0.08022
460.087	0.35675	-0.08056
461.685	0.35899	-0.08125
464.560	0.35985	-0.08143
466.318	0.36226	-0.08177
469.193	0.36399	-0.08229
473.028	0.36606	-0.08263
474.146	0.36743	-0.08281
476.382	0.36916	-0.08298
478.459	0.37054	-0.08367
482.453	0.37381	-0.08419
484.690	0.37554	-0.08470
487.725	0.37726	-0.08522
487.885	0.37795	-0.08539
490.281	0.37985	-0.08591
492.518	0.38209	-0.08608
493.956	0.38398	-0.08660
496.672	0.38571	-0.08712
499.387	0.38726	-0.08712
501.145	0.38933	-0.08798
503.541	0.39105	-0.08832
503.381	0.39157	-0.08832
507.535	0.39398	-0.08901
509.932	0.39605	-0.08953
512.328	0.39760	-0.08970
514.884	0.39898	-0.09005
517.121	0.40122	-0.09057
518.878	0.40209	-0.09074
521.434	0.40450	-0.09091
523.032	0.40536	-0.09143
525.588	0.40708	-0.09160
528.623	0.40915	-0.09229
532.298	0.41139	-0.09281
535.173	0.41329	-0.09298
535.812	0.41364	-0.09332
537.729	0.41501	-0.09315
543.321	0.41864	-0.09419
543.161	0.41898	-0.09488
547.794	0.42191	-0.09505
549.072	0.42294	-0.09539
552.267	0.42588	-0.09574
555.462	0.42794	-0.09608
556.900	0.42915	-0.09643
558.817	0.42984	-0.09677
559.137	0.43053	-0.09695
563.770	0.43415	-0.09781
563.770	0.43484	-0.09815
566.166	0.43622	-0.09833
567.284	0.43846	-0.09884
569.681	0.43967	-0.09884
574.474	0.44311	-0.09988
573.195	0.44277	-0.09988
577.030	0.44536	-0.10005
579.426	0.44708	-0.10057
582.621	0.45001	-0.10108
581.663	0.44932	-0.10126
585.657	0.45225	-0.10143
587.094	0.45311	-0.10195
591.248	0.45587	-0.10246
593.485	0.45760	-0.10264
595.721	0.45829	-0.10315
597.958	0.46104	-0.10350
601.952	0.46260	-0.10402
602.751	0.46328	-0.10419
605.147	0.46553	-0.10453
607.064	0.46656	-0.10505
610.259	0.46863	-0.10522
614.413	0.47121	-0.10591
617.608	0.47346	-0.10643
619.845	0.47518	-0.10660
621.762	0.47673	-0.10729
623.040	0.47759	-0.10729
626.554	0.47983	-0.10746
627.833	0.48121	-0.10815
630.229	0.48345	-0.10884
633.264	0.48587	-0.10902
634.702	0.48707	-0.10936
636.459	0.48828	-0.10971
638.377	0.49018	-0.11022
639.495	0.49069	-0.11040
642.690	0.49363	-0.11091
642.690	0.49345	-0.11109
646.364	0.49656	-0.11126
649.080	0.49862	-0.11212
652.275	0.50052	-0.11229
652.116	0.50104	-0.11264
655.471	0.50362	-0.11298
656.429	0.50449	-0.11315
659.465	0.50656	-0.11367
663.458	0.50897	-0.11419
666.015	0.51035	-0.11453
666.973	0.51155	-0.11488
671.446	0.51397	-0.11540
671.766	0.51449	-0.11540
675.760	0.51776	-0.11591
677.996	0.51845	-0.11626
681.192	0.52035	-0.11660
681.831	0.52104	-0.11660
685.345	0.52379	-0.11747
689.020	0.52638	-0.11781
689.818	0.52672	-0.11816
692.694	0.52862	-0.11850
696.209	0.53103	-0.11919
697.487	0.53310	-0.11919
697.167	0.53328	-0.11954
701.161	0.53569	-0.11988
702.599	0.53707	-0.12057
704.836	0.53948	-0.12091
707.392	0.54017	-0.12109
709.309	0.54224	-0.12143
711.865	0.54414	-0.12212
714.421	0.54586	-0.12247
716.817	0.54724	-0.12264
718.255	0.54896	-0.12298
721.291	0.55120	-0.12350
724.007	0.55345	-0.12385
725.444	0.55414	-0.12419
725.444	0.55517	-0.12436
729.918	0.55758	-0.12471
732.793	0.55965	-0.12505
733.912	0.56086	-0.12540
738.225	0.56310	-0.12592
739.823	0.56431	-0.12643
743.657	0.56638	-0.12678
745.574	0.56706	-0.12678
748.290	0.56982	-0.12764
750.367	0.57155	-0.12798
752.284	0.57293	-0.12816
755.639	0.57465	-0.12867
757.076	0.57551	-0.12885
758.674	0.57672	-0.12902
762.189	0.57948	-0.12971
763.307	0.58051	-0.12988
766.502	0.58310	-0.13040
768.739	0.58413	-0.13074
770.336	0.58654	-0.13092
774.011	0.58861	-0.13126
775.289	0.59051	-0.13195
775.608	0.59051	-0.13195
778.005	0.59275	-0.13230
780.401	0.59482	-0.13281
783.117	0.59672	-0.13316
784.395	0.59810	-0.13385
787.111	0.59930	-0.13402
787.750	0.59965	-0.13402
789.986	0.60172	-0.13454
793.980	0.60413	-0.13505
797.815	0.60740	-0.13557
798.773	0.60758	-0.13592
800.690	0.60878	-0.13626
803.885	0.61137	-0.13661
806.441	0.61292	-0.13661
810.755	0.61516	-0.13730
811.074	0.61568	-0.13747
814.110	0.61689	-0.13816
815.707	0.61844	-0.13833
819.542	0.62102	-0.13885
822.098	0.62309	-0.13902
824.654	0.62447	-0.13902
826.411	0.62620	-0.13937
827.370	0.62706	-0.14316
831.204	0.62930	-0.14247
834.878	0.63154	-0.15299
835.517	0.63240	-0.15092
839.511	0.63533	-0.15351
840.310	0.63516	-0.14988
843.825	0.63809	-0.15040
846.061	0.64016	-0.17006
845.902	0.64085	-0.16126
847.499	0.64188	-0.16161
851.653	0.64464	-0.16178
851.653	0.64516	-0.15989
855.487	0.64792	-0.16040
854.209	0.64757	-0.16006
858.842	0.65067	-0.16092
860.759	0.65188	-0.16195
864.753	0.65464	-0.16299
865.871	0.65619	-0.16213
867.309	0.65671	-0.16178
871.782	0.65964	-0.16230
874.498	0.66171	-0.16230
876.575	0.66309	-0.16264
879.770	0.66516	-0.16316
881.368	0.66636	-0.16333
883.764	0.66791	-0.16402
884.403	0.66757	-0.17023
889.995	0.67153	-0.16799
889.995	0.67188	-0.16782
892.391	0.67343	-0.16764
894.628	0.67429	-0.16730
898.941	0.67740	-0.16782
900.539	0.67860	-0.16816
904.053	0.68102	-0.16851
905.491	0.68205	-0.16885
909.165	0.68498	-0.16885
909.325	0.68515	-0.16885
913.319	0.68826	-0.16885
914.437	0.68929	-0.16902
916.355	0.69101	-0.16902
917.792	0.69239	-0.16937
921.307	0.69481	-0.16989
924.502	0.69705	-0.17023
926.579	0.69860	-0.17040
927.378	0.69963	-0.17040
929.295	0.70170	-0.17075
931.052	0.70308	-0.17092
934.407	0.70515	-0.17127
935.366	0.70550	-0.17144
936.164	0.70636	-0.17161
940.478	0.70894	-0.17196
942.235	0.70998	-0.17247
945.430	0.71187	-0.17282
948.945	0.71446	-0.17299
951.821	0.71670	-0.17299
952.140	0.71636	-0.17334
957.252	0.71998	-0.17385
957.252	0.72032	-0.17385
959.968	0.72136	-0.17403
963.004	0.72308	-0.17420
965.879	0.72515	-0.17471
969.234	0.72825	-0.17489
970.353	0.72860	-0.17523
971.631	0.72946	-0.17558
974.666	0.73135	-0.17575
977.542	0.73394	-0.17609
980.737	0.73601	-0.17644
981.216	0.73722	-0.17661
985.210	0.73963	-0.17713
986.648	0.74101	-0.17747
988.405	0.74221	-0.17765
990.322	0.74394	-0.17799
992.080	0.74532	-0.17834
992.878	0.74601	-0.17851
994.955	0.74704	-0.17868
998.949	0.75083	-0.17937
1001.505	0.75221	-0.17989
1003.263	0.75377	-0.18023
1005.978	0.75549	-0.18041
1008.375	0.75687	-0.18058
1009.174	0.75825	-0.18110
1010.771	0.75894	-0.18110
1013.487	0.76101	-0.18178
1018.280	0.76359	-0.18196
1019.718	0.76514	-0.18247
1022.593	0.76635	-0.18265
1023.552	0.76687	-0.18282
1027.066	0.76928	-0.18334
1029.463	0.77118	-0.18351
1031.540	0.77204	-0.18368
1035.054	0.77497	-0.18385
1036.652	0.77566	-0.18403
1040.326	0.77807	-0.18472
1042.243	0.77962	-0.18489
1044.640	0.78100	-0.18523
1048.634	0.78342	-0.18575
1048.314	0.78411	-0.18575
1049.433	0.78462	-0.18558
1052.947	0.78704	-0.18627
1056.781	0.78997	-0.18679
1058.539	0.79117	-0.18713
1058.858	0.79152	-0.18730
1060.935	0.79324	-0.18748
1064.609	0.79583	-0.18782
1065.728	0.79773	-0.18834
1068.124	0.79928	-0.18903
1067.006	0.79876	-0.18868
1071.639	0.80186	-0.18937
1073.077	0.80307	-0.18937
1077.390	0.80531	-0.18972
1078.988	0.80703	-0.19023
1081.065	0.80841	-0.19041
1083.301	0.80996	-0.19075
1086.177	0.81186	-0.19127
1088.733	0.81341	-0.19144
1089.851	0.81410	-0.19144
1094.484	0.81686	-0.19230
1096.561	0.81841	-0.19248
1098.318	0.81945	-0.19299
1101.194	0.82100	-0.19334
1103.910	0.82289	-0.19351
1106.945	0.82514	-0.19386
1110.300	0.82703	-0.19437
1111.259	0.82807	-0.19455
1114.773	0.82996	-0.19489
1116.371	0.83134	-0.19506
1117.489	0.83203	-0.19523
1121.643	0.83444	-0.19592
1122.921	0.83617	-0.19610
1124.678	0.83720	-0.19644
1127.714	0.83944	-0.19679
1130.749	0.84151	-0.19713
1130.749	0.84220	-0.19713
1133.145	0.84410	-0.19765
1137.459	0.84720	-0.19817
1138.737	0.84824	-0.19851
1141.133	0.84962	-0.19851
1140.974	0.84996	-0.19886
1143.210	0.85134	-0.19920
1146.565	0.85410	-0.19955
1149.121	0.85582	-0.20006
1152.316	0.85755	-0.20041
1154.074	0.85823	-0.20075
1156.630	0.86065	-0.20127
1159.026	0.86220	-0.20127
1159.985	0.86306	-0.20179
1163.499	0.86496	-0.20179
1165.736	0.86599	-0.20230
1170.049	0.86892	-0.20282
1170.688	0.86961	-0.20282
1175.162	0.87203	-0.20368
1175.321	0.87203	-0.20368
1179.156	0.87461	-0.20386
1179.795	0.87547	-0.20420
1182.670	0.87703	-0.20455
1185.546	0.87892	-0.20506
1187.623	0.88047	-0.20541
1190.658	0.88254	-0.20541
1193.055	0.88409	-0.20610
1195.131	0.88530	-0.20644
1197.368	0.88702	-0.20679
1199.285	0.88875	-0.20713
1201.841	0.89064	-0.20731
1204.238	0.89254	-0.20800
1204.078	0.89237	-0.20817
1206.314	0.89444	-0.20817
1210.149	0.89754	-0.20920
1214.622	0.90013	-0.20937
1214.142	0.90030	-0.20955
1214.941	0.90133	-0.20989
1216.699	0.90219	-0.21024
1220.852	0.90513	-0.21058
1223.408	0.90702	-0.21144
1223.888	0.90719	-0.21127
1228.041	0.90944	-0.21162
1228.840	0.90995	-0.21213
1232.515	0.91254	-0.21231
1235.071	0.91426	-0.21265
1236.189	0.91478	-0.21265
1239.065	0.91633	-0.21300
1242.899	0.91892	-0.21334
1244.177	0.91961	-0.21386
1246.733	0.92116	-0.21386
1250.407	0.92340	-0.21438
1253.443	0.92564	-0.21524
1256.478	0.92719	-0.21507
1256.478	0.92788	-0.21541
1259.993	0.92961	-0.21558
1262.070	0.93133	-0.21627
1264.147	0.93271	-0.21662
1265.744	0.93478	-0.21679
1269.419	0.93633	-0.21713
1271.176	0.93771	-0.21765
1272.454	0.93909	-0.21748
1275.969	0.94167	-0.21800
1275.809	0.94202	-0.21834
1279.004	0.94340	-0.21869
1280.122	0.94512	-0.21903
1282.998	0.94719	-0.21938
1286.513	0.94926	-0.21989
1287.152	0.94995	-0.22007
1289.229	0.95133	-0.22007
1291.465	0.95340	-0.22058
1293.223	0.95443	-0.22093
1298.494	0.95719	-0.22127
1299.133	0.95822	-0.22145
1299.932	0.95908	-0.22162
1303.607	0.96115	-0.22214
1307.281	0.96288	-0.22265
1309.518	0.96426	-0.22282
1312.713	0.96598	-0.22317
1313.991	0.96788	-0.22369
1317.506	0.96891	-0.22369
1321.180	0.97098	-0.22438
1322.618	0.97270	-0.22472
1323.576	0.97322	-0.22489
1325.813	0.97512	-0.22507
1328.050	0.97667	-0.22541
1331.404	0.97874	-0.22593
1333.002	0.97943	-0.22610
1335.718	0.98201	-0.22662
1337.156	0.98270	-0.22714
1339.392	0.98477	-0.22748
1340.351	0.98563	-0.22748
1343.067	0.98736	-0.22783
1346.102	0.98977	-0.22800
1347.540	0.99080	-0.22852
1347.860	0.99149	-0.22852
1351.694	0.99373	-0.22903
1354.410	0.99529	-0.22955
1356.806	0.99736	-0.22989
1360.161	0.99891	-0.23024
1360.960	0.99994	-0.23024
1363.835	1.00201	-0.23076
1365.433	1.00218	-0.23076
1370.385	1.00580	-0.23162
1370.865	1.00597	-0.23196
1375.018	1.00822	-0.23196
1376.776	1.00942	-0.23231
1381.089	1.01201	-0.23283
1383.166	1.01373	-0.23317
1384.763	1.01408	-0.23352
1387.799	1.01580	-0.23369
1387.959	1.01632	-0.23386
1392.272	1.01890	-0.23455
1393.710	1.01977	-0.23472
1395.627	1.02115	-0.23507
1398.023	1.02270	-0.23507
1399.940	1.02425	-0.23559
1404.094	1.02701	-0.23610
1407.130	1.02890	-0.23645
1407.609	1.02994	-0.23679
1409.206	1.03063	-0.23714
1410.005	1.03132	-0.23731
1413.520	1.03390	-0.23783
1416.076	1.03597	-0.23817
1418.313	1.03769	-0.23852
1420.230	1.03856	-0.23852
1422.306	1.04045	-0.23921
1423.904	1.04114	-0.23921
1425.661	1.04252	-0.23955
1428.218	1.04459	-0.23955
1430.454	1.04580	-0.24007
1431.732	1.04649	-0.24059
1435.726	1.04873	-0.24059
1438.602	1.05062	-0.24110
1440.519	1.05166	-0.24128
1442.755	1.05304	-0.24197
1445.631	1.05476	-0.24231
1445.631	1.05631	-0.24248
1452.181	1.06390	-0.25024
1454.258	1.06545	-0.25059
1456.974	1.06683	-0.25076
1460.329	1.06890	-0.25110
1462.885	1.07028	-0.25162
1464.003	1.07114	-0.25197
1466.719	1.07338	-0.25214
1467.837	1.07355	-0.25231
1472.630	1.07666	-0.25283
1473.269	1.07752	-0.25335
1475.346	1.07890	-0.25369
1478.541	1.08045	-0.25386
1479.659	1.08165	-0.25404
1481.097	1.08321	-0.25421
1484.931	1.08596	-0.25507
1484.931	1.08596	-0.25490
1487.647	1.08855	-0.25524
1489.724	1.08941	-0.25576
1491.482	1.09114	-0.25593
1496.594	1.09441	-0.25679
1495.955	1.09389	-0.25679
1496.753	1.09614	-0.25352
1500.108	1.09838	-0.25283
1504.741	1.10165	-0.25335
1506.019	1.10234	-0.25335
1505.061	1.08545	-0.25404
1509.534	1.02563	-0.24610
1513.848	1.02166	-0.24559
1514.007	1.01666	-0.24472
1517.682	1.01425	-0.24455
1520.877	1.01235	-0.24455
1520.877	0.27021	-0.19868
1524.232	0.16418	-0.13230
1528.226	0.16298	-0.13299
1531.740	0.16298	-0.13333
1533.977	0.16281	-0.13367
1535.095	0.16212	-0.13367
1536.373	0.16229	-0.13385
1539.409	0.15712	-0.13316
1543.722	0.15470	-0.13299
1545.000	0.15263	-0.13264
1547.556	0.15160	-0.13230
1549.953	0.15091	-0.13143
1550.911	0.14988	-0.13126
1552.669	0.14867	-0.13109
1552.988	0.14850	-0.13092
1554.106	0.09747	-0.11609
1559.379	0.11057	-0.08039
1561.935	0.12453	-0.08401
1564.810	0.12091	-0.07970
1565.130	0.19987	-0.06298
1568.005	0.19987	-0.06263
1568.804	0.16643	-0.07091
1570.562	0.18608	-0.06901
1573.757	0.18366	-0.06470
1574.076	0.16763	-0.06729
1579.827	0.14695	-0.07263
1582.384	0.14091	-0.07091
1586.377	0.13867	-0.07039
1584.620	0.13608	-0.07074
1589.573	0.13539	-0.07091
1593.087	0.13953	-0.07177
1594.365	0.13453	-0.07160
1597.081	0.13212	-0.07091
1600.436	0.13126	-0.07039
1603.152	0.13005	-0.06987
1605.389	0.12971	-0.06953
1607.465	0.12902	-0.06918
1610.022	0.12833	-0.06918
1613.057	0.12781	-0.06884
1614.016	0.12798	-0.06867
1615.773	0.12746	-0.06849
1619.128	0.12729	-0.06849
1620.565	0.12712	-0.06867
1622.642	0.12764	-0.06849
1625.678	0.12815	-0.06832
1627.435	0.12815	-0.06832
1629.033	0.12867	-0.06815
1631.269	0.12902	-0.06798
1633.506	0.12953	-0.06815
1635.263	0.12919	-0.06815
1637.660	0.12953	-0.06815
1637.979	0.12884	-0.06798
1642.452	0.12936	-0.06849
1643.890	0.12936	-0.06815
1647.565	0.12902	-0.06849
1649.002	0.10695	-0.07194
1652.038	0.10471	-0.07125
1649.801	0.10195	-0.06970
1652.837	0.10143	-0.06953
1659.706	0.10143	-0.06970
1662.742	0.09988	-0.06936
1664.339	0.09919	-0.06884
1666.097	0.09885	-0.06815
1668.812	0.09833	-0.06815
1672.008	0.09781	-0.06815
1674.723	0.09781	-0.06763
1678.398	0.09730	-0.06746
1679.516	0.09712	-0.06746
1683.191	0.09712	-0.06711
1685.427	0.09661	-0.06694
1685.267	0.09609	-0.06677
1688.143	0.09592	-0.06660
1691.178	0.09592	-0.06660
1692.456	0.09626	-0.06763
1695.332	0.09609	-0.06729
1696.291	0.09557	-0.06694
1699.486	0.09574	-0.06694
1703.000	0.09540	-0.06677
1704.278	0.09523	-0.06677
1704.917	0.09506	-0.06642
1708.272	0.09506	-0.06625
1710.189	0.09471	-0.06608
1711.627	0.09454	-0.06591
1714.982	0.09471	-0.06591
1717.219	0.09419	-0.06591
1717.698	0.09402	-0.06539
1720.893	0.09419	-0.06522
1724.408	0.09419	-0.06522
1726.964	0.09385	-0.06453
1729.520	0.09368	-0.06436
1731.757	0.09368	-0.06418
1732.556	0.09333	-0.06401
1736.070	0.09264	-0.06384
1739.265	0.09281	-0.06367
1741.342	0.09230	-0.06367
1743.419	0.09247	-0.06367
1745.815	0.09212	-0.06384
1750.448	0.09230	-0.06367
1749.170	0.09144	-0.06332
1753.324	0.09144	-0.06315
1756.359	0.09109	-0.06298
1756.998	0.09057	-0.06263
1759.714	0.09075	-0.06229
1762.270	0.09109	-0.06229
1764.827	0.09040	-0.06194
1766.424	0.09006	-0.06160
1768.022	0.08988	-0.06125
1772.335	0.08971	-0.06108
1774.412	0.08937	-0.06091
1775.211	0.08902	-0.06056
1777.128	0.08885	-0.06022
1781.122	0.08868	-0.06004
1780.962	0.08816	-0.05987
1784.477	0.08781	-0.05970
1785.915	0.08781	-0.05935
1787.512	0.08747	-0.05935
1790.068	0.08747	-0.05935
1791.346	0.08695	-0.05901
1794.382	0.08730	-0.05918
1798.216	0.08730	-0.05901
1801.890	0.08730	-0.05918
1803.328	0.08695	-0.05918
1806.843	0.08695	-0.05918
1806.204	0.08626	-0.05866
1808.600	0.08592	-0.05849
1812.275	0.08592	-0.05849
1814.351	0.08557	-0.05832
1818.186	0.08592	-0.05849
1821.061	0.08575	-0.05832
1824.576	0.08644	-0.05849
1825.215	0.08592	-0.05849
1827.132	0.08626	-0.05849
1829.369	0.08644	-0.05849
1832.244	0.08644	-0.05866
1832.564	0.08626	-0.05866
1835.280	0.08626	-0.05884
1837.516	0.08626	-0.05884
1840.871	0.08644	-0.05884
1842.149	0.08626	-0.05901
1844.386	0.08644	-0.05918
1847.421	0.08661	-0.05884
1849.338	0.08661	-0.05918
1851.255	0.08626	-0.05953
1853.013	0.08626	-0.05935
1854.610	0.08609	-0.05953
1856.527	0.08609	-0.05935
1858.924	0.08557	-0.05935
1859.723	0.08557	-0.05935
1863.716	0.08592	-0.05970
1865.793	0.08075	-0.07712
1869.468	0.08006	-0.07591
1872.982	0.08006	-0.07556
1876.178	0.08023	-0.07574
1879.053	0.08040	-0.07574
1878.734	0.07937	-0.07522
1881.609	0.07988	-0.07539
1884.804	0.08006	-0.07539
1887.041	0.08006	-0.07556
1888.319	0.07988	-0.07539
1891.514	0.08040	-0.07539
1894.390	0.08057	-0.07539
1897.585	0.08057	-0.07505
1899.342	0.07988	-0.07487
1903.017	0.08057	-0.07505
1902.857	0.07988	-0.07453
1903.496	0.08006	-0.07453
1908.449	0.08040	-0.07453
1909.407	0.08023	-0.07436
1912.123	0.08040	-0.07418
1913.081	0.08057	-0.07436
1913.880	0.08057	-0.07418
1921.069	0.08126	-0.07436
1921.229	0.08092	-0.07436
1922.987	0.08109	-0.07418
1923.785	0.08126	-0.07436
1916.756	0.08661	-0.07953
1928.099	0.08644	-0.07901
1920.271	0.08695	-0.07918
1930.974	0.08713	-0.07918
1865.793	0.08609	-0.07901
4.459	0.02265	-0.02987
-7.842	0.02213	-0.02970
-0.014	0.02196	-0.02883
-3.689	0.02213	-0.02797
