# Supplementary material for: Characterisation of the mechanical and fracture properties of a uni-weave carbon fibre/epoxy non-crimp fabric composite
Source: Data Brief. 2016 Jan 15;6:680–95. doi: 10.1016/j.dib.2016.01.010 (PMC4773377; doi:10.1016/j.dib.2016.01.010)
Supplement: Supplementary file 1 — Supplementary material [file mmc1.zip › Supplementary_material/specimen_tx2.csv]

Stress (MPa)	Longitudinal strain (%)	Transverse strain (%)
-1.289	0.00386	-0.00417
0.782	0.00472	-0.00417
0.782	0.00541	-0.00469
3.173	0.00679	-0.00486
3.810	0.00800	-0.00555
4.607	0.00782	-0.00555
5.085	0.00903	-0.00624
6.997	0.01058	-0.00642
8.591	0.01110	-0.00676
10.025	0.01231	-0.00711
11.778	0.01334	-0.00745
12.416	0.01420	-0.00797
13.531	0.01507	-0.00797
15.922	0.01593	-0.00831
16.878	0.01748	-0.00900
18.949	0.01834	-0.00935
20.065	0.01938	-0.00969
21.977	0.02075	-0.01004
23.411	0.02144	-0.01055
25.005	0.02248	-0.01073
27.714	0.02403	-0.01124
29.467	0.02489	-0.01142
30.742	0.02575	-0.01193
32.814	0.02713	-0.01262
35.682	0.02903	-0.01280
36.957	0.02989	-0.01331
37.913	0.03075	-0.01331
41.100	0.03179	-0.01400
43.969	0.03334	-0.01435
45.084	0.03455	-0.01487
47.475	0.03558	-0.01538
48.749	0.03661	-0.01590
51.459	0.03886	-0.01625
52.415	0.03955	-0.01676
53.849	0.04092	-0.01694
55.124	0.04179	-0.01762
56.239	0.04317	-0.01797
57.992	0.04472	-0.01849
60.223	0.04610	-0.01883
62.614	0.04748	-0.01952
65.323	0.04903	-0.02004
66.598	0.05041	-0.02056
68.669	0.05230	-0.02107
71.378	0.05385	-0.02142
74.087	0.05592	-0.02211
79.028	0.05885	-0.02314
87.314	0.06402	-0.02487
94.645	0.06902	-0.02659
104.844	0.07557	-0.02866
113.290	0.08109	-0.03073
119.823	0.08523	-0.03245
124.923	0.08816	-0.03349
127.791	0.09040	-0.03435
130.022	0.09212	-0.03487
133.050	0.09402	-0.03556
134.803	0.09488	-0.03573
137.831	0.09695	-0.03642
139.903	0.09764	-0.03711
142.612	0.09971	-0.03763
145.480	0.10161	-0.03814
145.958	0.10247	-0.03849
150.420	0.10505	-0.03935
152.173	0.10609	-0.03970
153.448	0.10730	-0.04039
155.839	0.10936	-0.04073
157.273	0.10988	-0.04125
159.026	0.11212	-0.04194
160.141	0.11281	-0.04228
162.054	0.11402	-0.04263
165.878	0.11695	-0.04315
167.631	0.11764	-0.04384
169.703	0.11902	-0.04401
170.978	0.12057	-0.04452
173.846	0.12264	-0.04539
176.236	0.12384	-0.04608
178.946	0.12540	-0.04642
181.495	0.12729	-0.04711
182.930	0.12815	-0.04746
185.001	0.12919	-0.04797
188.188	0.13177	-0.04866
190.419	0.13298	-0.04918
192.491	0.13402	-0.04918
195.519	0.13574	-0.05004
197.591	0.13781	-0.05056
201.256	0.13936	-0.05125
202.371	0.14039	-0.05142
204.602	0.14143	-0.05194
207.311	0.14281	-0.05246
208.746	0.14436	-0.05315
212.092	0.14643	-0.05349
215.279	0.14850	-0.05418
217.829	0.15039	-0.05487
218.945	0.15177	-0.05539
222.769	0.15350	-0.05608
225.160	0.15488	-0.05642
234.243	0.16160	-0.05849
241.733	0.16694	-0.06022
244.761	0.16918	-0.06142
248.426	0.17108	-0.06211
250.020	0.17298	-0.06280
252.569	0.17436	-0.06315
253.844	0.17539	-0.06349
255.756	0.17625	-0.06401
256.553	0.17763	-0.06418
259.103	0.17901	-0.06504
261.653	0.18056	-0.06522
261.175	0.18108	-0.06556
264.840	0.18280	-0.06608
265.955	0.18315	-0.06677
268.983	0.18522	-0.06694
270.896	0.18608	-0.06763
273.445	0.18815	-0.06780
274.880	0.18866	-0.06815
276.154	0.18935	-0.06849
278.545	0.19073	-0.06884
280.457	0.19211	-0.06936
282.210	0.19315	-0.06953
284.441	0.19453	-0.07005
286.831	0.19573	-0.07039
289.062	0.19728	-0.07108
291.772	0.19901	-0.07143
294.003	0.20021	-0.07211
296.074	0.20159	-0.07246
298.783	0.20315	-0.07315
299.580	0.20452	-0.07367
301.014	0.20556	-0.07367
302.449	0.20659	-0.07436
305.158	0.20832	-0.07470
307.229	0.21004	-0.07522
308.186	0.21090	-0.07574
311.691	0.21297	-0.07608
313.604	0.21452	-0.07677
315.357	0.21556	-0.07712
316.791	0.21694	-0.07781
318.066	0.21814	-0.07815
320.297	0.21952	-0.07867
321.253	0.22021	-0.07884
324.918	0.22245	-0.07936
327.468	0.22383	-0.08005
327.627	0.22435	-0.08039
330.814	0.22625	-0.08074
333.364	0.22745	-0.08125
336.233	0.22918	-0.08177
337.029	0.22987	-0.08194
339.420	0.23124	-0.08229
343.563	0.23331	-0.08315
344.679	0.23418	-0.08350
347.228	0.23555	-0.08401
349.619	0.23728	-0.08436
351.850	0.23849	-0.08470
354.878	0.24073	-0.08556
357.268	0.24193	-0.08625
359.021	0.24314	-0.08660
360.933	0.24435	-0.08694
362.367	0.24555	-0.08746
365.873	0.24728	-0.08798
367.945	0.24883	-0.08850
369.061	0.25021	-0.08919
370.335	0.25141	-0.08936
372.885	0.25297	-0.08988
375.594	0.25486	-0.09039
376.710	0.25572	-0.09091
378.303	0.25693	-0.09126
380.853	0.25866	-0.09177
382.287	0.25986	-0.09212
383.562	0.26072	-0.09246
386.590	0.26210	-0.09315
388.502	0.26383	-0.09367
391.530	0.26590	-0.09419
393.442	0.26745	-0.09470
395.195	0.26814	-0.09488
397.586	0.26986	-0.09539
399.498	0.27072	-0.09557
402.207	0.27279	-0.09643
405.394	0.27452	-0.09677
408.263	0.27607	-0.09746
409.378	0.27676	-0.09798
412.884	0.27848	-0.09798
414.956	0.27951	-0.09867
417.028	0.28124	-0.09919
418.940	0.28227	-0.09970
422.127	0.28434	-0.10039
424.039	0.28538	-0.10074
427.386	0.28727	-0.10143
427.864	0.28796	-0.10160
431.529	0.29020	-0.10229
433.760	0.29158	-0.10264
435.194	0.29279	-0.10333
437.904	0.29503	-0.10367
439.975	0.29641	-0.10419
441.409	0.29693	-0.10453
443.003	0.29865	-0.10505
445.075	0.30037	-0.10557
446.509	0.30124	-0.10591
448.581	0.30279	-0.10626
451.768	0.30468	-0.10677
453.361	0.30589	-0.10746
455.911	0.30761	-0.10781
457.186	0.30830	-0.10833
459.736	0.31037	-0.10867
462.126	0.31141	-0.10919
463.401	0.31210	-0.10971
466.907	0.31417	-0.11022
469.616	0.31606	-0.11074
472.325	0.31727	-0.11109
474.875	0.31899	-0.11178
477.106	0.32037	-0.11229
478.540	0.32089	-0.11264
482.205	0.32347	-0.11333
484.914	0.32451	-0.11384
486.189	0.32572	-0.11402
488.580	0.32709	-0.11436
491.129	0.32865	-0.11488
493.042	0.33003	-0.11540
495.751	0.33158	-0.11591
497.026	0.33278	-0.11626
501.010	0.33520	-0.11678
502.284	0.33589	-0.11729
504.356	0.33761	-0.11781
508.021	0.34002	-0.11867
509.137	0.34020	-0.11902
509.774	0.34158	-0.11936
512.802	0.34313	-0.11971
513.599	0.34433	-0.12005
516.308	0.34606	-0.12057
519.973	0.34813	-0.12126
521.248	0.34933	-0.12178
522.842	0.35054	-0.12212
525.391	0.35261	-0.12281
528.579	0.35433	-0.12367
530.332	0.35537	-0.12367
531.925	0.35640	-0.12402
533.997	0.35744	-0.12436
537.025	0.35950	-0.12505
539.415	0.36088	-0.12540
541.487	0.36175	-0.12592
544.355	0.36364	-0.12626
546.586	0.36485	-0.12695
548.977	0.36640	-0.12712
552.482	0.36864	-0.12764
554.713	0.36968	-0.12833
557.582	0.37123	-0.12867
560.610	0.37312	-0.12954
562.203	0.37399	-0.12971
564.594	0.37554	-0.13023
567.143	0.37674	-0.13057
569.215	0.37812	-0.13126
571.287	0.37985	-0.13161
574.315	0.38209	-0.13247
575.749	0.38295	-0.13281
578.139	0.38450	-0.13333
580.370	0.38640	-0.13367
581.645	0.38726	-0.13402
583.398	0.38847	-0.13436
585.948	0.39036	-0.13505
588.179	0.39174	-0.13574
589.454	0.39226	-0.13574
591.844	0.39450	-0.13643
594.075	0.39605	-0.13695
596.147	0.39760	-0.13712
599.493	0.39967	-0.13799
600.928	0.40053	-0.13833
604.433	0.40260	-0.13902
606.664	0.40381	-0.13937
608.577	0.40519	-0.13988
610.967	0.40605	-0.14023
612.561	0.40691	-0.14057
614.154	0.40812	-0.14092
617.182	0.41019	-0.14126
620.210	0.41157	-0.14178
622.919	0.41295	-0.14230
625.787	0.41484	-0.14299
628.815	0.41657	-0.14350
630.887	0.41760	-0.14402
633.277	0.41932	-0.14454
635.030	0.42053	-0.14454
638.377	0.42208	-0.14540
639.811	0.42346	-0.14575
641.086	0.42415	-0.14609
644.114	0.42639	-0.14678
646.026	0.42760	-0.14712
647.301	0.42881	-0.14730
648.735	0.43036	-0.14816
652.400	0.43191	-0.14850
654.631	0.43346	-0.14885
655.109	0.43450	-0.14919
656.703	0.43587	-0.14971
659.731	0.43743	-0.15006
663.396	0.43932	-0.15075
664.352	0.44036	-0.15109
666.424	0.44174	-0.15161
670.408	0.44415	-0.15230
672.320	0.44570	-0.15282
674.870	0.44656	-0.15299
676.623	0.44742	-0.15368
679.332	0.44915	-0.15385
681.882	0.45070	-0.15437
685.228	0.45225	-0.15523
687.778	0.45380	-0.15557
689.531	0.45518	-0.15609
692.399	0.45639	-0.15661
694.790	0.45794	-0.15678
697.818	0.45966	-0.15713
699.730	0.46104	-0.15764
702.120	0.46260	-0.15816
704.511	0.46397	-0.15868
705.786	0.46518	-0.15920
707.539	0.46622	-0.15937
709.929	0.46794	-0.15989
712.319	0.46966	-0.16058
714.072	0.47121	-0.16092
716.781	0.47277	-0.16161
718.694	0.47363	-0.16195
721.721	0.47604	-0.16230
722.518	0.47690	-0.16282
723.634	0.47794	-0.16316
726.502	0.47949	-0.16351
728.574	0.48121	-0.16420
730.327	0.48208	-0.16437
733.195	0.48397	-0.16506
736.861	0.48604	-0.16558
738.932	0.48742	-0.16609
741.960	0.48897	-0.16661
743.235	0.48983	-0.16696
745.466	0.49087	-0.16713
748.494	0.49294	-0.16782
750.565	0.49397	-0.16833
753.593	0.49552	-0.16851
756.462	0.49690	-0.16920
758.055	0.49845	-0.16954
760.605	0.49983	-0.17006
763.792	0.50173	-0.17058
766.183	0.50311	-0.17092
768.414	0.50397	-0.17127
771.123	0.50621	-0.17178
774.469	0.50811	-0.17247
774.947	0.50862	-0.17265
778.134	0.51035	-0.17316
780.047	0.51155	-0.17368
781.640	0.51276	-0.17385
784.031	0.51449	-0.17454
784.987	0.51569	-0.17489
788.015	0.51742	-0.17558
788.971	0.51828	-0.17558
791.999	0.52035	-0.17627
794.548	0.52242	-0.17678
797.417	0.52345	-0.17713
799.648	0.52552	-0.17799
801.401	0.52621	-0.17816
803.154	0.52759	-0.17868
805.704	0.52931	-0.17920
807.297	0.53035	-0.17954
810.644	0.53241	-0.18023
812.875	0.53379	-0.18041
815.743	0.53500	-0.18110
817.018	0.53621	-0.18161
819.886	0.53759	-0.18213
822.755	0.53948	-0.18247
825.623	0.54086	-0.18334
826.898	0.54172	-0.18368
828.651	0.54258	-0.18420
833.113	0.54517	-0.18454
835.185	0.54689	-0.18506
835.982	0.55086	-0.19420
839.488	0.55345	-0.19644
842.037	0.55517	-0.19713
845.384	0.55689	-0.19799
846.818	0.55810	-0.19920
849.368	0.56517	-0.20989
851.280	0.56672	-0.20972
853.830	0.56844	-0.21006
855.742	0.57000	-0.21024
857.973	0.57120	-0.21024
859.248	0.57241	-0.21075
862.117	0.57413	-0.21127
864.507	0.57603	-0.21162
867.694	0.57810	-0.21196
869.128	0.57930	-0.21231
870.244	0.58017	-0.21248
872.475	0.58137	-0.21300
874.546	0.58258	-0.21317
877.415	0.58413	-0.21369
879.168	0.58517	-0.21403
882.355	0.58758	-0.21438
883.949	0.58879	-0.21472
887.773	0.59051	-0.21524
889.686	0.59172	-0.21558
890.642	0.59206	-0.21575
894.785	0.59465	-0.21627
897.335	0.59603	-0.21662
898.132	0.59672	-0.21662
901.478	0.59844	-0.21713
903.550	0.59913	-0.21748
907.056	0.60172	-0.21782
909.446	0.60309	-0.21800
911.518	0.60430	-0.21834
914.067	0.60585	-0.21886
915.502	0.60706	-0.21886
918.529	0.60861	-0.21903
919.326	0.60965	-0.21920
923.151	0.61171	-0.21938
919.964	0.61034	-0.21782
925.541	0.61327	-0.19041
929.047	0.61551	-0.19161
929.525	0.61913	-0.19955
933.828	0.62206	-0.20024
934.943	0.62275	-0.20041
938.290	0.62516	-0.20110
938.927	0.62568	-0.20144
941.159	0.62723	-0.20196
943.708	0.62913	-0.20265
946.099	0.63033	-0.20299
948.808	0.63240	-0.20351
950.720	0.63361	-0.20386
954.385	0.63533	-0.20420
956.298	0.63671	-0.20472
958.050	0.63775	-0.20489
960.760	0.63930	-0.20575
962.672	0.64050	-0.20610
965.540	0.64188	-0.20644
967.134	0.64309	-0.20679
970.799	0.64499	-0.20731
973.986	0.64705	-0.20800
976.058	0.64809	-0.20834
977.652	0.64930	-0.20868
980.361	0.65102	-0.20903
982.592	0.65188	-0.20955
985.779	0.65447	-0.21006
988.329	0.65533	-0.21041
989.922	0.65671	-0.21058
992.950	0.65878	-0.21144
993.747	0.65929	-0.21144
996.775	0.66136	-0.21213
997.731	0.66223	-0.21231
999.643	0.66360	-0.21300
1001.715	0.66498	-0.21351
1003.627	0.66636	-0.21369
1006.336	0.66791	-0.21420
1008.727	0.66964	-0.21472
1010.639	0.67102	-0.21507
1013.189	0.67274	-0.21558
1015.420	0.67395	-0.21593
1017.491	0.67567	-0.21644
1019.882	0.67757	-0.21696
1022.750	0.67895	-0.21765
1024.184	0.67998	-0.21765
1027.212	0.68171	-0.21800
1029.603	0.68291	-0.21869
1032.630	0.68481	-0.21938
1035.499	0.68636	-0.21955
1037.252	0.68722	-0.21989
1039.323	0.68843	-0.22041
1042.192	0.69015	-0.22076
1044.264	0.69153	-0.22127
1047.610	0.69343	-0.22162
1049.204	0.69446	-0.22214
1051.753	0.69584	-0.22248
1054.303	0.69739	-0.22300
1057.172	0.69929	-0.22369
1058.765	0.70032	-0.22369
1062.271	0.70205	-0.22420
1064.343	0.70394	-0.22472
1066.892	0.70532	-0.22507
1068.167	0.70636	-0.22541
1070.239	0.70791	-0.22593
1071.992	0.70894	-0.22627
1074.223	0.71067	-0.22696
1076.932	0.71239	-0.22731
1078.526	0.71343	-0.22765
1080.916	0.71515	-0.22800
1082.669	0.71618	-0.22834
1084.900	0.71774	-0.22903
1087.290	0.71946	-0.22938
1090.000	0.72118	-0.22972
1091.115	0.72205	-0.23024
1092.709	0.72325	-0.23076
1095.896	0.72515	-0.23076
1097.968	0.72635	-0.23127
1100.517	0.72791	-0.23145
1102.589	0.72877	-0.23214
1105.457	0.73066	-0.23265
1109.123	0.73291	-0.23300
1110.876	0.73377	-0.23334
1113.585	0.73584	-0.23438
1115.656	0.73722	-0.23490
1118.365	0.73877	-0.23541
1121.234	0.74066	-0.23559
1122.827	0.74135	-0.23610
1125.855	0.74342	-0.23645
1127.927	0.74446	-0.23696
1130.477	0.74601	-0.23748
1132.867	0.74808	-0.23817
1134.461	0.74928	-0.23834
1137.488	0.75101	-0.23886
1139.560	0.75256	-0.23903
1141.472	0.75377	-0.23990
1143.385	0.75549	-0.24024
1145.934	0.75721	-0.24059
1147.369	0.75842	-0.24093
1149.600	0.75997	-0.24110
1151.990	0.76152	-0.24145
1154.859	0.76325	-0.24231
1157.090	0.76497	-0.24248
1158.364	0.76583	-0.24300
1161.233	0.76790	-0.24334
1163.145	0.76911	-0.24369
1166.332	0.77066	-0.24403
1169.042	0.77256	-0.24472
1165.854	0.77893	-0.24455
1171.751	0.78480	-0.24921
1174.619	0.78669	-0.25007
1178.125	0.78824	-0.25093
1179.718	0.78980	-0.25128
1183.384	0.79152	-0.25179
1186.252	0.79324	-0.25231
1188.643	0.79428	-0.25300
1190.077	0.79531	-0.25335
1192.308	0.79583	-0.25507
1195.336	0.79721	-0.25593
1196.929	0.79790	-0.25628
1200.276	0.79962	-0.25679
1201.232	0.80031	-0.25662
1205.057	0.80221	-0.25714
1206.810	0.80341	-0.25748
1208.722	0.80479	-0.25766
1210.953	0.80634	-0.25748
1214.618	0.80824	-0.25542
1217.327	0.80962	-0.25386
1219.080	0.81048	-0.25404
1220.833	0.81169	-0.25404
1221.630	0.81238	-0.25438
1225.454	0.81462	-0.25473
1228.323	0.81652	-0.25507
1229.598	0.81755	-0.25542
1232.466	0.81893	-0.25593
1233.582	0.81962	-0.25593
1235.175	0.82031	-0.25645
1238.522	0.82255	-0.25662
1240.116	0.82341	-0.25679
1242.506	0.82479	-0.25714
1246.171	0.82703	-0.25766
1246.649	0.82669	-0.25748
1250.314	0.82893	-0.25783
1254.139	0.83031	-0.25835
1254.776	0.83134	-0.25869
1258.442	0.83341	-0.25869
1260.991	0.83479	-0.25938
1262.107	0.83548	-0.25973
1266.888	0.83772	-0.25990
1267.685	0.83858	-0.26024
1271.190	0.84013	-0.26042
1272.465	0.84117	-0.26093
1275.334	0.84272	-0.26128
1275.493	0.84341	-0.26162
1277.405	0.84427	-0.26180
1281.389	0.84617	-0.26231
1283.461	0.84789	-0.26283
1284.895	0.84858	-0.26318
1286.967	0.85013	-0.26352
1289.039	0.85048	-0.26438
1290.792	0.85186	-0.26490
1292.545	0.85255	-0.26524
1294.297	0.85410	-0.26576
1297.007	0.85582	-0.26662
1299.875	0.85720	-0.26697
1301.309	0.85823	-0.26800
1303.700	0.85961	-0.26852
1304.974	0.86065	-0.26904
1308.162	0.86272	-0.27042
1311.349	0.86496	-0.27231
1314.536	0.86703	-0.27318
1316.926	0.86841	-0.27352
1319.954	0.87047	-0.27421
1322.823	0.87185	-0.27456
1323.779	0.87237	-0.27507
1326.329	0.87409	-0.27456
1328.560	0.87530	-0.27525
1331.428	0.87703	-0.27576
1334.456	0.87927	-0.27628
1335.890	0.88030	-0.27680
1339.077	0.88220	-0.27731
1341.149	0.88340	-0.27783
1343.380	0.88547	-0.27887
1345.452	0.89289	-0.28128
1347.364	0.89513	-0.28007
1350.232	0.89720	-0.28042
1351.985	0.89840	-0.28042
1353.420	0.89978	-0.28042
1354.854	0.90099	-0.28025
1357.404	0.90237	-0.28059
1358.041	0.90357	-0.28128
1362.822	0.90599	-0.28145
1364.256	0.90754	-0.28197
1367.124	0.90944	-0.28249
1367.124	0.90961	-0.28283
1369.674	0.91168	-0.28525
1373.180	0.91374	-0.28559
1375.252	0.91547	-0.28594
1378.280	0.91685	-0.28645
1380.192	0.91840	-0.28697
1382.901	0.91995	-0.28714
1386.407	0.92168	-0.28749
1388.319	0.92305	-0.28749
1390.391	0.92374	-0.28766
1392.144	0.92495	-0.28801
1395.968	0.92736	-0.28835
1398.040	0.92857	-0.28887
1401.068	0.93047	-0.28904
1402.661	0.93167	-0.28939
1404.574	0.93271	-0.28973
1408.080	0.93512	-0.29008
1409.673	0.93616	-0.29025
1412.382	0.93771	-0.29076
1414.454	0.93926	-0.29094
1416.685	0.94064	-0.29111
1420.191	0.94322	-0.29180
1421.625	0.94391	-0.29214
1422.422	0.94478	-0.29266
1425.290	0.94719	-0.29266
1427.203	0.94840	-0.29301
1429.434	0.94977	-0.29352
1432.780	0.95167	-0.29404
1434.693	0.95305	-0.29439
1435.808	0.95357	-0.29456
1438.517	0.95615	-0.29335
1440.430	0.95788	-0.29404
1443.776	0.96012	-0.29456
1444.254	0.96012	-0.29456
1447.122	0.96236	-0.29508
1449.991	0.96391	-0.29577
1451.107	0.96477	-0.29577
1453.816	0.96632	-0.29611
1456.525	0.96719	-0.29646
1458.278	0.96857	-0.29628
1460.668	0.96994	-0.29663
1464.971	0.97236	-0.29749
1468.317	0.97460	-0.29801
1469.911	0.97563	-0.29835
1471.982	0.97684	-0.29887
1475.488	0.97874	-0.29939
1477.082	0.97977	-0.29990
1479.472	0.98115	-0.30025
1483.138	0.98356	-0.30077
1484.731	0.98477	-0.30094
1486.484	0.98598	-0.30146
1489.512	0.98753	-0.30180
1491.265	0.98856	-0.30215
1492.859	0.98994	-0.30232
1494.293	0.99115	-0.30284
1496.843	0.99305	-0.30301
1499.552	0.99477	-0.30353
1501.783	0.99615	-0.30404
1503.695	0.99753	-0.30456
1503.695	1.00270	-0.30594
1506.563	1.00460	-0.30611
1510.069	1.00666	-0.30646
1512.619	1.00856	-0.30715
1514.372	1.00942	-0.30766
1517.081	1.01097	-0.30818
1519.471	1.01253	-0.30835
1522.818	1.01477	-0.30887
1525.049	1.01580	-0.30956
1527.121	1.01684	-0.30973
1529.352	1.01821	-0.30991
1531.742	1.01959	-0.31042
1534.451	1.02115	-0.31042
1537.001	1.02287	-0.31077
1540.666	1.02494	-0.31111
1542.100	1.02546	-0.31163
1544.969	1.02718	-0.31232
1547.200	1.02890	-0.31249
1549.272	1.02976	-0.31301
1551.662	1.03114	-0.31335
1554.371	1.03287	-0.31370
1556.602	1.03442	-0.31404
1557.877	1.03511	-0.31439
1560.745	1.03701	-0.31473
1562.817	1.03873	-0.31473
1564.570	1.03976	-0.31491
1567.598	1.04166	-0.31560
1569.351	1.04338	-0.31594
1571.422	1.04528	-0.31646
1572.378	1.04597	-0.31680
1575.406	1.04804	-0.31732
1576.362	1.05011	-0.31680
1579.709	1.05200	-0.31749
1582.577	1.05390	-0.31818
1584.649	1.05580	-0.31904
1585.605	1.05649	-0.31922
1587.040	1.05718	-0.31956
1589.908	1.05924	-0.31973
1593.254	1.06097	-0.32042
1595.645	1.06286	-0.32111
1597.557	1.06407	-0.32111
1600.904	1.06597	-0.32198
1603.135	1.06735	-0.32232
1604.410	1.06786	-0.32249
1607.756	1.06993	-0.32284
1609.987	1.07131	-0.32318
1613.015	1.07252	-0.32370
1615.883	1.07424	-0.32422
1617.955	1.07528	-0.32456
1619.549	1.07614	-0.32474
1622.895	1.07769	-0.32542
1625.445	1.07907	-0.32577
1626.879	1.08028	-0.32611
1629.588	1.08217	-0.32663
1630.385	1.08924	-0.32905
1633.732	1.09217	-0.32939
1635.325	1.09286	-0.32956
1637.397	1.09441	-0.33008
1639.628	1.09631	-0.33077
1642.337	1.09751	-0.33112
1645.365	1.09976	-0.33180
1647.596	1.10114	-0.33198
1649.030	1.10234	-0.33249
1651.739	1.10389	-0.33267
1652.377	1.10476	-0.33318
1654.926	1.10631	-0.33353
1657.954	1.10838	-0.33370
1659.388	1.10889	-0.33439
1661.301	1.11010	-0.33474
1664.169	1.11217	-0.33508
1667.038	1.11337	-0.33560
1669.269	1.11906	-0.33336
1671.022	1.12044	-0.33456
1674.368	1.12217	-0.33508
1677.237	1.12389	-0.33543
1679.149	1.12493	-0.33577
1681.380	1.12579	-0.33612
1684.248	1.12786	-0.33629
1686.957	1.12872	-0.33663
1689.348	1.13010	-0.33715
1691.738	1.13165	-0.33750
1694.447	1.13389	-0.33784
1695.882	1.13441	-0.33801
1699.069	1.13648	-0.33819
1701.140	1.13803	-0.33887
1703.849	1.13975	-0.33905
1705.762	1.14096	-0.33956
1708.471	1.14251	-0.33956
1709.746	1.14354	-0.34008
1711.180	1.14475	-0.33991
1713.889	1.14630	-0.34025
1716.757	1.14803	-0.34094
1718.032	1.14785	-0.34094
1720.423	1.14958	-0.34129
1722.335	1.15078	-0.34163
1725.682	1.15268	-0.34215
1727.116	1.15406	-0.34215
1729.188	1.15509	-0.34267
1731.897	1.15665	-0.34301
1734.287	1.15837	-0.34353
1736.996	1.15992	-0.34388
1738.112	1.16078	-0.34405
1740.024	1.16027	-0.34422
1743.530	1.16130	-0.34181
1746.080	1.16268	-0.34232
1749.745	1.16423	-0.34284
1752.773	1.16527	-0.34319
1754.366	1.16544	-0.34336
1756.438	1.16682	-0.34370
1759.466	1.16854	-0.34388
1762.972	1.17061	-0.34457
1763.928	1.17199	-0.34474
1766.637	1.17354	-0.34439
1769.346	1.17526	-0.34457
1771.417	1.17682	-0.34491
1772.055	1.17733	-0.34491
1775.402	1.17923	-0.34560
1777.314	1.18078	-0.34577
1778.907	1.18199	-0.34594
1782.254	1.18371	-0.34629
1784.166	1.18526	-0.34663
1786.557	1.18681	-0.34681
1788.310	1.18802	-0.34698
1789.266	1.18888	-0.34681
1791.975	1.19078	-0.34715
1794.525	1.19199	-0.34732
1794.365	1.19767	-0.34939
1798.030	1.19974	-0.34974
1800.262	1.20129	-0.35026
1803.130	1.20302	-0.35060
1805.998	1.20492	-0.35112
1807.433	1.20560	-0.35112
1809.186	1.20664	-0.35164
1812.532	1.20905	-0.35215
1815.401	1.21095	-0.35250
1817.791	1.21233	-0.35284
1820.819	1.21371	-0.35319
1822.731	1.21474	-0.35353
1826.396	1.20233	-0.35129
1827.352	1.20181	-0.35060
1829.584	1.20233	-0.35077
1826.715	1.20716	-0.35129
1834.205	1.21147	-0.35267
1837.551	1.21267	-0.35267
1839.782	1.21388	-0.35267
1842.173	1.21491	-0.35267
1845.201	1.21647	-0.35250
1847.910	1.21802	-0.35215
1849.185	1.21853	-0.35181
1852.213	1.21991	-0.35181
1853.806	1.22060	-0.35146
1856.993	1.22198	-0.35095
1857.153	1.22233	-0.35060
1860.021	1.22336	-0.35043
1861.615	1.22405	-0.35008
1863.527	1.22474	-0.35008
1865.758	1.22595	-0.34991
1867.989	1.22612	-0.34957
1870.857	1.22767	-0.34957
1874.841	1.22905	-0.34957
1876.754	1.22974	-0.34922
1879.463	1.23043	-0.34922
1882.172	1.23077	-0.34853
1883.606	1.23077	-0.34819
1886.156	1.23077	-0.34767
1889.024	1.23060	-0.34681
1891.893	1.23026	-0.34629
1893.805	1.22939	-0.34508
1894.761	1.22836	-0.34405
1897.630	1.22819	-0.34336
1899.223	1.22715	-0.34146
1901.773	1.22715	-0.34077
1904.642	1.22733	-0.34025
1908.307	1.22888	-0.33991
1911.016	1.22922	-0.33956
1912.291	1.22905	-0.33870
1914.044	1.22905	-0.33853
1916.115	1.22939	-0.33819
1917.390	1.22853	-0.33732
1919.940	1.22802	-0.33715
1922.171	1.22802	-0.33663
1923.924	1.09303	-0.32715
1925.996	1.07803	-0.32336
1928.227	1.07097	-0.32146
1930.139	1.06511	-0.32042
1933.007	1.05942	-0.31904
1933.167	1.05597	-0.31680
1936.832	1.05304	-0.31698
1938.266	1.05045	-0.31456
-7.185	5.54454	5.53898
-5.911	5.54454	5.53916
