# Supplementary material for: Characterisation of the mechanical and fracture properties of a uni-weave carbon fibre/epoxy non-crimp fabric composite
Source: Data Brief. 2016 Jan 15;6:680–95. doi: 10.1016/j.dib.2016.01.010 (PMC4773377; doi:10.1016/j.dib.2016.01.010)
Supplement: Supplementary file 1 — Supplementary material [file mmc1.zip › Supplementary_material/specimen_tx3.csv]

Stress (MPa)	Longitudinal strain (%)	Transverse strain (%)
-5.403	-0.00286	-0.00624
-5.719	-0.00321	-0.00624
-4.293	-0.00183	-0.00659
-0.173	0.00145	-0.00745
0.778	0.00214	-0.00762
3.472	0.00334	-0.00797
8.385	0.00576	-0.00831
8.068	0.00679	-0.00883
11.396	0.00851	-0.00918
14.249	0.01076	-0.00969
15.834	0.01145	-0.01004
19.162	0.01265	-0.01055
20.588	0.01524	-0.01090
22.490	0.01627	-0.01142
25.184	0.01765	-0.01159
26.293	0.01920	-0.01228
29.621	0.02110	-0.01245
34.217	0.02317	-0.01314
34.059	0.02351	-0.01349
37.228	0.02575	-0.01400
38.813	0.02696	-0.01418
42.458	0.02868	-0.01452
43.250	0.03006	-0.01487
45.627	0.03213	-0.01538
48.639	0.03420	-0.01590
52.759	0.03644	-0.01659
54.661	0.03834	-0.01694
57.355	0.03955	-0.01745
56.246	0.04127	-0.01797
61.792	0.04368	-0.01797
62.585	0.04454	-0.01849
63.219	0.04506	-0.01866
66.230	0.04748	-0.01918
69.558	0.04972	-0.01969
68.765	0.05023	-0.02004
71.459	0.05178	-0.02038
73.678	0.05351	-0.02090
74.629	0.05472	-0.02090
79.859	0.05765	-0.02159
81.761	0.05868	-0.02194
82.870	0.05971	-0.02245
87.307	0.06247	-0.02297
88.258	0.06334	-0.02349
92.854	0.06609	-0.02383
94.439	0.06713	-0.02418
95.707	0.06920	-0.02452
101.253	0.07161	-0.02504
102.997	0.07282	-0.02556
106.166	0.07420	-0.02607
106.959	0.07540	-0.02625
107.909	0.07626	-0.02642
110.445	0.07782	-0.02694
113.932	0.08040	-0.02728
115.516	0.08144	-0.02780
117.101	0.08230	-0.02814
120.429	0.08540	-0.02866
122.331	0.08661	-0.02935
122.806	0.08730	-0.02952
124.074	0.08868	-0.02952
127.244	0.09075	-0.03021
130.413	0.09350	-0.03056
130.730	0.09385	-0.03090
134.692	0.09661	-0.03142
136.277	0.09764	-0.03176
137.545	0.09868	-0.03228
142.299	0.10126	-0.03263
142.458	0.10212	-0.03297
146.103	0.10385	-0.03332
147.688	0.10523	-0.03366
150.223	0.10695	-0.03401
153.551	0.10850	-0.03452
155.453	0.11040	-0.03504
157.672	0.11195	-0.03539
162.109	0.11454	-0.03590
162.268	0.11471	-0.03608
166.229	0.11695	-0.03642
167.656	0.11850	-0.03728
172.093	0.12005	-0.03746
173.519	0.12212	-0.03780
176.531	0.12367	-0.03832
176.372	0.12419	-0.03866
180.810	0.12643	-0.03901
182.711	0.12815	-0.03952
185.247	0.13005	-0.03987
186.515	0.13074	-0.04004
189.050	0.13246	-0.04056
190.635	0.13471	-0.04108
191.111	0.13471	-0.04125
195.706	0.13781	-0.04177
196.974	0.13919	-0.04211
199.510	0.14074	-0.04263
201.253	0.14264	-0.04315
202.680	0.14315	-0.04315
205.215	0.14522	-0.04366
208.226	0.14781	-0.04435
210.603	0.14850	-0.04470
210.603	0.14970	-0.04487
212.981	0.15126	-0.04521
216.626	0.15350	-0.04573
221.221	0.15608	-0.04642
222.965	0.15694	-0.04659
225.025	0.15867	-0.04711
225.659	0.15901	-0.04728
228.987	0.16091	-0.04763
232.156	0.16298	-0.04815
235.009	0.16470	-0.04849
237.228	0.16660	-0.04901
240.080	0.16849	-0.04935
242.299	0.16918	-0.04970
244.359	0.17074	-0.05004
245.786	0.17194	-0.05039
248.955	0.17384	-0.05091
250.698	0.17539	-0.05108
253.551	0.17746	-0.05159
256.087	0.17884	-0.05194
257.988	0.18056	-0.05246
261.000	0.18229	-0.05263
263.535	0.18470	-0.05332
263.535	0.18504	-0.05332
267.022	0.18711	-0.05401
267.022	0.18815	-0.05435
269.557	0.18918	-0.05435
272.410	0.19194	-0.05522
273.836	0.19280	-0.05539
277.798	0.19539	-0.05608
278.274	0.19625	-0.05608
280.968	0.19763	-0.05660
283.028	0.19935	-0.05711
285.722	0.20073	-0.05729
286.673	0.20211	-0.05763
289.367	0.20383	-0.05798
293.646	0.20625	-0.05866
295.548	0.20711	-0.05901
297.925	0.20901	-0.05918
301.253	0.21073	-0.05953
303.630	0.21263	-0.06004
306.483	0.21401	-0.06056
307.751	0.21487	-0.06091
310.445	0.21607	-0.06108
313.297	0.21849	-0.06160
313.139	0.21832	-0.06160
317.418	0.22090	-0.06229
319.953	0.22314	-0.06263
322.648	0.22435	-0.06315
324.232	0.22573	-0.06332
327.243	0.22780	-0.06401
328.194	0.22780	-0.06401
330.730	0.23021	-0.06453
331.681	0.23107	-0.06470
335.484	0.23383	-0.06556
338.020	0.23573	-0.06591
339.129	0.23624	-0.06608
341.823	0.23883	-0.06660
342.140	0.23952	-0.06677
344.518	0.24107	-0.06694
347.846	0.24348	-0.06763
348.480	0.24366	-0.06815
350.698	0.24504	-0.06815
354.026	0.24728	-0.06849
353.868	0.24779	-0.06884
358.781	0.25073	-0.07005
361.316	0.25262	-0.07056
363.535	0.25331	-0.07125
364.327	0.25486	-0.07177
368.289	0.25641	-0.07211
371.142	0.25814	-0.07263
373.202	0.25986	-0.07280
376.847	0.26193	-0.07332
377.640	0.26245	-0.07332
381.760	0.26486	-0.07401
382.552	0.26572	-0.07418
386.356	0.26796	-0.07436
389.050	0.26986	-0.07487
389.209	0.26969	-0.07522
392.537	0.27245	-0.07539
395.231	0.27452	-0.07608
398.717	0.27641	-0.07625
399.510	0.27710	-0.07660
401.411	0.27814	-0.07677
403.472	0.28003	-0.07746
404.581	0.28107	-0.07781
408.226	0.28313	-0.07798
409.335	0.28434	-0.07832
410.445	0.28520	-0.07867
414.565	0.28779	-0.07918
417.259	0.29020	-0.07970
419.161	0.29141	-0.08005
421.063	0.29279	-0.08022
423.123	0.29434	-0.08056
425.817	0.29606	-0.08108
429.145	0.29796	-0.08143
430.571	0.29951	-0.08177
433.424	0.30106	-0.08229
433.424	0.30141	-0.08246
437.861	0.30382	-0.08298
439.446	0.30486	-0.08315
443.091	0.30710	-0.08367
444.834	0.30813	-0.08367
447.529	0.30986	-0.08436
450.698	0.31175	-0.08470
453.075	0.31313	-0.08505
454.660	0.31382	-0.08522
456.245	0.31520	-0.08539
460.524	0.31796	-0.08591
462.901	0.31899	-0.08677
464.961	0.32072	-0.08712
466.387	0.32192	-0.08694
470.032	0.32451	-0.08763
471.776	0.32572	-0.08798
473.519	0.32727	-0.08850
475.421	0.32813	-0.08850
477.481	0.32951	-0.08867
478.749	0.33106	-0.08936
480.650	0.33261	-0.08970
482.711	0.33382	-0.08988
484.771	0.33537	-0.09057
487.465	0.33709	-0.09091
490.001	0.33899	-0.09126
491.427	0.34054	-0.09143
494.597	0.34227	-0.09195
495.547	0.34295	-0.09212
498.242	0.34485	-0.09263
502.837	0.34761	-0.09350
503.788	0.34864	-0.09350
506.482	0.34968	-0.09384
508.701	0.35140	-0.09419
511.237	0.35313	-0.09453
515.040	0.35468	-0.09488
516.784	0.35606	-0.09522
519.002	0.35744	-0.09557
521.855	0.35968	-0.09608
524.232	0.36054	-0.09643
528.036	0.36312	-0.09677
528.828	0.36347	-0.09695
530.730	0.36433	-0.09712
534.533	0.36726	-0.09764
534.216	0.36726	-0.09798
537.861	0.36950	-0.09850
539.287	0.37088	-0.09867
543.249	0.37278	-0.09902
546.894	0.37502	-0.09936
548.162	0.37709	-0.09988
550.064	0.37795	-0.10022
551.015	0.37881	-0.10057
552.917	0.38054	-0.10074
553.709	0.38123	-0.10091
558.146	0.38450	-0.10177
559.890	0.38554	-0.10212
562.108	0.38657	-0.10229
565.436	0.38933	-0.10281
565.595	0.38950	-0.10281
568.606	0.39157	-0.10315
569.715	0.39260	-0.10350
573.043	0.39398	-0.10402
575.104	0.39553	-0.10436
577.956	0.39726	-0.10471
580.650	0.39915	-0.10488
583.820	0.40122	-0.10540
586.356	0.40260	-0.10574
587.148	0.40312	-0.10591
590.001	0.40467	-0.10626
591.427	0.40536	-0.10660
595.230	0.40743	-0.10677
597.291	0.40967	-0.10729
599.826	0.41088	-0.10781
602.996	0.41277	-0.10815
605.214	0.41415	-0.10815
606.482	0.41536	-0.10850
609.176	0.41708	-0.10902
611.395	0.41812	-0.10919
614.882	0.42088	-0.10988
616.149	0.42139	-0.10988
618.210	0.42294	-0.11040
618.051	0.42346	-0.11057
621.062	0.42519	-0.11109
622.806	0.42674	-0.11126
625.658	0.42881	-0.11160
628.035	0.43001	-0.11195
630.571	0.43208	-0.11229
633.424	0.43432	-0.11298
634.850	0.43501	-0.11333
637.386	0.43656	-0.11333
639.604	0.43880	-0.11367
642.140	0.44018	-0.11402
645.468	0.44225	-0.11471
647.211	0.44363	-0.11505
649.430	0.44449	-0.11540
651.015	0.44536	-0.11557
653.392	0.44708	-0.11574
656.878	0.44898	-0.11609
659.889	0.45070	-0.11660
663.059	0.45260	-0.11712
664.168	0.45329	-0.11729
667.338	0.45535	-0.11764
668.289	0.45570	-0.11781
671.458	0.45777	-0.11816
673.994	0.45915	-0.11867
675.262	0.46018	-0.11867
679.382	0.46294	-0.11919
680.175	0.46346	-0.11936
684.454	0.46639	-0.11988
685.880	0.46759	-0.12005
686.831	0.46880	-0.12074
688.257	0.46984	-0.12074
690.793	0.47070	-0.12126
693.328	0.47346	-0.12143
693.804	0.47397	-0.12195
698.241	0.47725	-0.12229
699.668	0.47811	-0.12281
700.618	0.47880	-0.12281
702.679	0.48035	-0.12298
706.007	0.48190	-0.12350
706.799	0.48242	-0.12350
711.078	0.48552	-0.12436
714.406	0.48690	-0.12488
715.040	0.48811	-0.12505
716.942	0.48863	-0.12557
719.794	0.49052	-0.12557
723.598	0.49328	-0.12609
726.609	0.49466	-0.12643
727.401	0.49569	-0.12643
731.205	0.49794	-0.12712
733.899	0.49880	-0.12729
735.484	0.50052	-0.12781
738.812	0.50259	-0.12833
740.555	0.50345	-0.12850
743.724	0.50518	-0.12885
745.626	0.50724	-0.12919
748.637	0.50862	-0.12954
749.430	0.50983	-0.12971
752.282	0.51121	-0.13005
753.075	0.51242	-0.13040
756.244	0.51466	-0.13092
757.354	0.51535	-0.13126
759.572	0.51707	-0.13126
761.633	0.51845	-0.13161
763.534	0.51966	-0.13212
765.594	0.52138	-0.13247
768.130	0.52310	-0.13299
768.923	0.52379	-0.13299
772.884	0.52621	-0.13367
775.103	0.52828	-0.13367
776.847	0.52914	-0.13419
779.858	0.53035	-0.13454
780.491	0.53103	-0.13454
783.820	0.53259	-0.13488
787.623	0.53534	-0.13557
790.000	0.53690	-0.13557
791.268	0.53793	-0.13609
792.536	0.53810	-0.13626
796.656	0.54052	-0.13661
800.618	0.54345	-0.13747
801.569	0.54379	-0.13730
804.580	0.54552	-0.13764
807.274	0.54741	-0.13781
810.127	0.54931	-0.13850
812.663	0.55052	-0.13885
813.296	0.55103	-0.13868
815.991	0.55293	-0.13919
818.051	0.55431	-0.13954
819.002	0.55534	-0.13988
822.330	0.55707	-0.13988
824.390	0.55931	-0.14040
827.560	0.56103	-0.14092
829.303	0.56258	-0.14126
831.997	0.56482	-0.14161
832.948	0.56551	-0.14178
835.483	0.56672	-0.14195
837.227	0.56844	-0.14264
839.445	0.56982	-0.14299
840.713	0.57086	-0.14299
843.883	0.57275	-0.14350
846.894	0.57482	-0.14385
847.845	0.57534	-0.14419
851.014	0.57741	-0.14471
854.501	0.57896	-0.14506
856.086	0.58103	-0.14540
856.403	0.58068	-0.14540
859.414	0.58241	-0.14575
863.217	0.58499	-0.14626
866.387	0.58672	-0.14661
870.190	0.58896	-0.14747
870.824	0.58999	-0.14781
874.311	0.59137	-0.14850
875.103	0.59241	-0.14885
878.114	0.59465	-0.14919
878.907	0.59447	-0.14919
882.552	0.59706	-0.15006
884.770	0.59896	-0.15040
887.623	0.60034	-0.15092
890.317	0.60223	-0.15092
893.011	0.60465	-0.15144
894.437	0.60499	-0.15178
896.815	0.60671	-0.15213
897.924	0.60758	-0.15247
900.301	0.60947	-0.15299
902.837	0.61102	-0.15316
904.105	0.61258	-0.15351
906.323	0.61396	-0.15385
908.383	0.61551	-0.15419
911.870	0.61792	-0.15437
913.455	0.61895	-0.15523
914.564	0.61982	-0.15540
917.892	0.62171	-0.15557
919.635	0.62240	-0.15575
921.854	0.62464	-0.15626
923.756	0.62551	-0.15644
926.925	0.62723	-0.15678
929.144	0.62878	-0.15695
933.265	0.63068	-0.15747
935.166	0.63257	-0.15764
938.019	0.63344	-0.15799
939.762	0.63464	-0.15833
942.456	0.63637	-0.15868
945.626	0.63861	-0.15902
946.577	0.63912	-0.15937
948.003	0.64033	-0.15954
952.757	0.64274	-0.16023
955.452	0.64430	-0.16006
957.512	0.64585	-0.16075
959.097	0.64705	-0.16058
959.572	0.64740	-0.16126
963.217	0.64964	-0.16144
965.277	0.65136	-0.16161
966.703	0.65257	-0.16213
968.605	0.65343	-0.16230
969.715	0.65498	-0.16264
973.835	0.65723	-0.16282
975.420	0.65826	-0.16333
976.212	0.65964	-0.16333
979.699	0.66136	-0.16385
981.284	0.66274	-0.16437
983.185	0.66395	-0.16437
986.830	0.66619	-0.16506
988.890	0.66757	-0.16540
991.585	0.66998	-0.16558
994.596	0.67136	-0.16592
996.180	0.67222	-0.16627
998.399	0.67360	-0.16644
1002.044	0.67602	-0.16696
1003.470	0.67653	-0.16713
1003.946	0.67740	-0.16747
1008.700	0.67964	-0.16782
1011.553	0.68067	-0.16816
1014.247	0.68291	-0.16833
1016.783	0.68464	-0.16885
1017.258	0.68498	-0.16868
1021.220	0.68739	-0.16954
1022.963	0.68843	-0.16954
1025.974	0.69032	-0.16989
1028.352	0.69170	-0.17023
1029.461	0.69274	-0.17058
1034.057	0.69550	-0.17109
1035.008	0.69619	-0.17144
1034.849	0.69636	-0.17127
1038.811	0.69912	-0.17178
1041.347	0.70084	-0.17230
1042.298	0.70170	-0.17247
1045.150	0.70325	-0.17282
1047.052	0.70515	-0.17299
1049.746	0.70636	-0.17368
1050.855	0.70791	-0.17368
1053.391	0.70894	-0.17403
1056.719	0.71170	-0.17454
1057.829	0.71239	-0.17489
1057.353	0.72463	-0.19282
1061.474	0.72704	-0.19748
1064.168	0.72170	-0.16609
1067.020	0.72394	-0.14540
1069.080	0.72463	-0.14506
1072.250	0.72704	-0.14488
1075.578	0.72911	-0.14523
1076.529	0.72998	-0.14540
1079.382	0.73153	-0.14523
1083.819	0.73428	-0.14557
1083.977	0.73411	-0.14575
1086.672	0.73549	-0.14592
1088.890	0.73739	-0.14609
1092.377	0.73911	-0.14644
1095.705	0.74135	-0.14678
1095.863	0.74170	-0.14661
1099.508	0.74359	-0.14644
1099.508	0.74394	-0.14609
1103.787	0.74670	-0.14626
1106.323	0.74911	-0.14661
1107.274	0.75049	-0.14747
1109.492	0.75290	-0.15713
1112.504	0.75497	-0.15851
1114.247	0.75670	-0.15885
1115.515	0.75808	-0.15920
1118.684	0.76066	-0.15989
1121.537	0.76256	-0.16006
1123.756	0.76411	-0.16040
1123.914	0.76428	-0.16075
1126.291	0.76601	-0.16092
1128.827	0.77152	-0.17023
1131.363	0.77342	-0.17265
1134.215	0.77652	-0.17437
1135.800	0.77962	-0.17834
1137.702	0.78014	-0.16523
1141.505	0.78290	-0.15351
1143.407	0.78480	-0.15454
1139.128	0.78980	-0.16644
1146.576	0.79479	-0.18282
1148.637	0.79617	-0.18282
1154.342	0.79979	-0.18316
1156.244	0.80117	-0.18334
1160.047	0.80307	-0.18385
1161.156	0.80410	-0.18351
1164.643	0.80652	-0.18385
1165.435	0.80721	-0.18437
1169.239	0.80910	-0.18472
1170.982	0.81048	-0.18472
1174.152	0.81290	-0.18506
1175.895	0.81341	-0.18541
1176.212	0.81427	-0.18541
1179.857	0.81652	-0.18592
1181.125	0.81807	-0.18610
1182.076	0.81824	-0.18627
1184.770	0.82014	-0.18644
1186.354	0.82152	-0.18679
1190.792	0.82445	-0.18713
1191.426	0.82496	-0.18748
1194.754	0.82703	-0.18748
1195.546	0.82841	-0.18782
1196.814	0.82927	-0.18816
1198.874	0.83048	-0.18799
1201.727	0.83255	-0.18868
1205.372	0.83410	-0.18903
1208.541	0.83634	-0.18920
1207.908	0.83634	-0.18920
1210.760	0.83789	-0.18954
1213.930	0.83996	-0.19006
1217.892	0.84203	-0.19023
1218.684	0.84255	-0.19058
1221.378	0.84444	-0.19058
1223.755	0.84582	-0.19092
1227.400	0.84789	-0.19127
1230.411	0.84996	-0.19179
1231.045	0.85030	-0.19179
1235.483	0.85289	-0.19213
1238.177	0.85461	-0.19265
1239.920	0.85582	-0.19282
1241.188	0.85686	-0.19317
1243.724	0.85806	-0.19299
1247.527	0.86065	-0.19334
1248.003	0.86117	-0.19368
1250.697	0.86289	-0.19403
1252.440	0.86496	-0.19472
1254.659	0.86634	-0.19472
1255.926	0.86737	-0.19506
1256.243	0.86806	-0.19506
1260.839	0.87065	-0.19523
1264.643	0.87306	-0.19592
1265.277	0.87444	-0.19627
1267.971	0.87599	-0.19627
1269.239	0.87720	-0.19679
1273.359	0.87944	-0.19696
1274.785	0.88065	-0.19713
1275.578	0.88134	-0.19730
1277.955	0.88254	-0.19765
1280.015	0.88409	-0.19782
1283.977	0.88599	-0.19799
1286.513	0.88737	-0.19834
1287.147	0.88823	-0.19868
1287.781	0.88875	-0.19886
1293.169	0.89133	-0.19903
1295.704	0.89306	-0.19937
1298.240	0.89444	-0.19972
1299.350	0.89530	-0.19989
1301.410	0.89702	-0.20006
1304.104	0.89823	-0.20058
1307.115	0.90030	-0.20058
1311.394	0.90254	-0.20110
1312.345	0.90392	-0.20144
1313.771	0.90478	-0.20144
1315.197	0.90581	-0.20179
1317.099	0.90737	-0.20213
1319.952	0.90892	-0.20248
1322.012	0.91064	-0.20248
1324.072	0.91219	-0.20299
1326.925	0.91426	-0.20334
1329.936	0.91599	-0.20351
1330.253	0.91633	-0.20386
1332.947	0.91840	-0.20403
1335.166	0.91961	-0.20420
1335.958	0.92030	-0.20437
1340.078	0.92305	-0.20489
1343.090	0.92478	-0.20506
1343.406	0.92495	-0.20524
1347.210	0.92736	-0.20575
1351.013	0.92961	-0.20593
1350.696	0.92926	-0.20593
1355.134	0.93202	-0.20644
1357.194	0.93340	-0.20627
1359.730	0.93460	-0.20679
1362.582	0.93650	-0.20679
1365.435	0.93805	-0.20713
1368.763	0.94012	-0.20748
1369.397	0.94029	-0.20713
1370.348	0.94133	-0.20782
1374.944	0.94409	-0.20800
1376.211	0.94529	-0.20817
1379.064	0.94736	-0.20868
1381.758	0.94857	-0.20886
1382.709	0.94926	-0.20920
1385.562	0.95133	-0.20920
1386.830	0.95271	-0.20937
1389.207	0.95391	-0.20989
1391.267	0.95546	-0.21006
1393.644	0.95702	-0.21041
1394.278	0.95770	-0.21041
1397.448	0.95960	-0.21075
1398.398	0.96081	-0.21093
1402.360	0.96305	-0.21144
1404.104	0.96426	-0.21162
1406.956	0.96615	-0.21213
1408.858	0.96736	-0.21196
1411.552	0.96943	-0.21248
1412.978	0.97029	-0.21248
1415.990	0.97167	-0.21282
1418.050	0.97322	-0.21317
1420.268	0.97460	-0.21317
1422.646	0.97615	-0.21351
1426.925	0.97856	-0.21386
1429.777	0.98029	-0.21420
1430.887	0.98081	-0.21489
1434.056	0.98287	-0.21541
1436.909	0.98425	-0.21541
1438.493	0.98512	-0.21558
1440.078	0.98632	-0.21593
1444.516	0.98943	-0.21644
1446.417	0.99011	-0.21627
1447.051	0.99063	-0.21644
1448.636	0.99201	-0.21679
1451.806	0.99373	-0.21696
1456.243	0.99684	-0.21731
1457.986	0.99822	-0.21782
1458.462	0.99839	-0.21782
1460.205	0.99994	-0.21800
1463.058	1.00184	-0.21834
1464.959	1.00322	-0.21869
1468.287	1.00529	-0.21886
1471.140	1.00735	-0.21920
1471.457	1.00787	-0.21955
1473.993	1.00942	-0.21955
1475.102	1.01011	-0.21989
1478.113	1.01201	-0.22007
1480.966	1.01373	-0.22041
1483.818	1.01597	-0.22076
1484.769	1.01701	-0.22093
1486.829	1.01787	-0.22145
1490.474	1.01977	-0.22145
1493.010	1.02132	-0.22179
1493.802	1.02166	-0.22179
1497.764	1.02459	-0.22214
1500.142	1.02563	-0.22265
1501.726	1.02649	-0.22248
1503.945	1.02787	-0.22282
1507.273	1.02976	-0.22317
1509.492	1.03097	-0.22369
1512.661	1.03304	-0.22369
1514.722	1.03425	-0.22403
1516.940	1.03597	-0.22420
1518.684	1.03701	-0.22420
1521.853	1.03873	-0.22455
1524.547	1.04080	-0.22541
1525.340	1.04097	-0.22524
1526.924	1.04252	-0.22558
1529.302	1.04442	-0.22558
1534.056	1.04700	-0.22627
1535.007	1.04787	-0.22645
1537.067	1.04925	-0.22662
1538.652	1.05045	-0.22679
1540.712	1.05200	-0.22714
1541.663	1.05269	-0.22714
1544.040	1.05424	-0.22748
1545.149	1.05528	-0.22765
1551.013	1.05890	-0.22817
1551.330	1.05924	-0.22834
1554.500	1.06131	-0.22834
1556.084	1.07097	-0.23783
1560.046	1.07355	-0.23817
1563.057	1.07545	-0.23852
1565.593	1.07648	-0.23869
1567.178	1.07752	-0.23869
1567.653	1.07803	-0.23886
1571.615	1.08079	-0.23938
1574.309	1.08234	-0.23972
1577.954	1.08441	-0.23990
1579.222	1.08510	-0.24007
1582.867	1.08734	-0.24041
1581.916	1.08700	-0.24041
1586.354	1.08976	-0.24076
1589.840	1.09200	-0.24128
1589.206	1.09165	-0.24145
1592.534	1.09372	-0.24128
1596.179	1.09579	-0.24179
1600.141	1.09803	-0.24214
1601.092	1.09924	-0.24283
1602.360	1.09993	-0.24266
1604.420	1.10200	-0.24300
1606.322	1.10338	-0.24300
1609.175	1.10493	-0.24352
1610.918	1.10648	-0.24369
1613.454	1.10769	-0.24403
1617.099	1.11062	-0.24438
1616.940	1.11027	-0.24438
1617.574	1.11131	-0.24438
1621.853	1.11372	-0.24490
1622.962	1.11475	-0.24524
1624.864	1.11544	-0.24541
1627.241	1.11717	-0.24559
1629.143	1.11855	-0.24593
1631.362	1.11993	-0.24576
1637.225	1.12337	-0.24645
1639.127	1.12441	-0.24662
1640.712	1.12544	-0.24679
1643.089	1.12682	-0.24714
1643.723	1.13303	-0.25110
1646.892	1.13458	-0.25145
1651.013	1.13682	-0.25162
1653.232	1.13803	-0.25179
1655.767	1.13941	-0.25231
1658.620	1.14147	-0.25266
1659.254	1.14182	-0.25283
1661.472	1.14303	-0.25300
1664.484	1.14527	-0.25352
1666.227	1.14665	-0.25352
1668.921	1.14803	-0.25369
1669.872	1.14889	-0.25162
1673.358	1.15096	-0.25214
1674.309	1.15199	-0.25231
1676.686	1.15354	-0.25283
1678.747	1.15509	-0.25300
1680.807	1.15665	-0.25317
1684.135	1.15889	-0.25352
1685.720	1.16027	-0.25404
1688.414	1.16164	-0.25438
1689.999	1.16337	-0.25438
1691.900	1.16423	-0.25421
1694.277	1.16630	-0.25438
1696.179	1.16699	-0.25473
1699.666	1.16923	-0.25507
1701.726	1.17061	-0.25542
1703.469	1.17147	-0.25559
1705.529	1.17268	-0.25559
1708.224	1.17475	-0.25611
1713.136	1.17716	-0.25662
1713.929	1.17819	-0.25679
1718.683	1.18061	-0.25731
1719.634	1.18095	-0.25731
1722.645	1.18285	-0.25748
1725.022	1.18457	-0.25783
1726.449	1.18543	-0.25800
1729.935	1.18716	-0.25852
1732.629	1.18906	-0.25886
1733.897	1.19026	-0.25869
1735.799	1.19112	-0.25921
1738.493	1.19285	-0.25955
1740.712	1.19457	-0.25973
1742.772	1.19612	-0.25990
1745.466	1.19819	-0.26007
1746.575	1.19854	-0.26042
1748.319	1.20043	-0.26059
1751.171	1.20233	-0.26093
1755.133	1.20474	-0.26128
1756.243	1.20526	-0.26162
1756.243	1.20595	-0.26197
1758.778	1.20733	-0.26197
1761.472	1.20905	-0.26231
1764.959	1.21095	-0.26249
1767.336	1.21302	-0.26249
1768.762	1.21405	-0.26283
1771.773	1.21526	-0.26318
1773.041	1.21647	-0.26318
1775.894	1.21819	-0.26369
1778.271	1.21905	-0.26386
1780.331	1.22043	-0.26404
1783.342	1.22233	-0.26421
1785.244	1.22336	-0.26438
1786.829	1.22422	-0.26455
1789.840	1.22612	-0.26507
1792.851	1.22750	-0.26542
1793.643	1.22819	-0.26507
1797.447	1.23060	-0.26576
1799.982	1.23233	-0.26611
1803.628	1.23422	-0.26628
1804.737	1.23526	-0.26662
1807.273	1.23681	-0.26680
1809.808	1.23836	-0.26697
1810.601	1.23922	-0.26731
1812.978	1.24077	-0.26749
1815.355	1.24215	-0.26783
1817.257	1.24388	-0.26783
1819.317	1.24543	-0.26835
1821.694	1.24681	-0.26852
1823.913	1.24853	-0.26887
1827.558	1.25025	-0.26938
1827.875	1.25112	-0.26938
1829.301	1.25198	-0.26973
1833.263	1.25439	-0.26990
1834.055	1.25491	-0.27007
1836.274	1.25612	-0.27024
1837.383	1.25749	-0.27042
1842.138	1.26025	-0.27093
1843.406	1.26077	-0.27111
1845.307	1.26215	-0.27128
1849.269	1.26422	-0.27162
1850.696	1.26525	-0.27128
1852.756	1.26646	-0.27180
1856.401	1.26853	-0.27214
1859.729	1.27025	-0.27231
1859.887	1.26767	-0.27249
1863.532	1.26991	-0.26973
1865.909	1.27335	-0.27059
1866.860	1.27335	-0.27128
1868.921	1.27456	-0.27145
1873.675	1.27732	-0.27197
1876.527	1.27922	-0.27231
1878.429	1.28025	-0.27231
1880.173	1.28197	-0.27249
1882.391	1.28387	-0.27231
1884.610	1.28508	-0.27249
1888.096	1.28680	-0.27283
1888.730	1.28766	-0.27283
1888.889	1.28835	-0.27318
1891.583	1.29008	-0.27318
1893.643	0.96443	-0.27818
1897.288	0.95581	-0.27714
1899.190	0.95150	-0.27663
1900.616	0.94874	-0.27680
1902.201	0.94684	-0.27680
1905.054	0.94547	-0.27714
1908.699	0.94547	-0.27731
1910.442	0.94391	-0.27731
1908.857	0.94374	-0.27749
1915.513	0.94478	-0.27852
1918.049	0.94443	-0.27887
1917.890	0.94771	-0.27938
1922.645	0.94840	-0.27990
1924.863	0.94805	-0.28007
1922.962	0.06023	-0.18610
1929.776	0.04454	-0.00900
1573.358	0.10023	-0.01073
