# Supplementary material for: Characterisation of the mechanical and fracture properties of a uni-weave carbon fibre/epoxy non-crimp fabric composite
Source: Data Brief. 2016 Jan 15;6:680–95. doi: 10.1016/j.dib.2016.01.010 (PMC4773377; doi:10.1016/j.dib.2016.01.010)
Supplement: Supplementary file 1 — Supplementary material [file mmc1.zip › Supplementary_material/specimen_tx4.csv]

Stress (MPa)	Longitudinal strain (%)	Transverse strain (%)
3.486	-0.00166	-0.00193
4.281	-0.00148	-0.00193
7.145	0.00196	-0.00228
10.327	0.00403	-0.00331
10.009	0.00455	-0.00331
13.031	0.00696	-0.00400
13.190	0.00714	-0.00435
17.168	0.01127	-0.00504
16.531	0.00972	-0.00469
19.395	0.01334	-0.00555
20.509	0.01386	-0.00607
26.554	0.01834	-0.00728
25.123	0.01817	-0.00728
29.259	0.02006	-0.00780
31.009	0.02179	-0.00814
32.441	0.02368	-0.00866
33.555	0.02455	-0.00900
39.759	0.02782	-0.00969
40.873	0.02989	-0.01055
43.259	0.03127	-0.01055
44.055	0.03213	-0.01090
45.805	0.03317	-0.01142
50.100	0.03610	-0.01193
51.691	0.03679	-0.01228
54.714	0.03955	-0.01297
56.941	0.04110	-0.01366
61.237	0.04385	-0.01435
63.941	0.04506	-0.01469
63.941	0.04541	-0.01469
63.464	0.04661	-0.01504
69.032	0.04937	-0.01573
71.419	0.05161	-0.01642
70.942	0.05144	-0.01659
77.464	0.05558	-0.01745
78.737	0.05730	-0.01831
80.805	0.05954	-0.01849
77.305	0.05765	-0.01849
82.715	0.06092	-0.01883
85.419	0.06282	-0.01952
90.351	0.06713	-0.02056
91.624	0.06885	-0.02107
94.328	0.07075	-0.02176
96.397	0.07316	-0.02228
94.488	0.07075	-0.02211
99.738	0.07454	-0.02297
100.215	0.07575	-0.02314
100.374	0.07644	-0.02349
105.783	0.07937	-0.02383
107.692	0.08075	-0.02435
111.670	0.08419	-0.02521
113.420	0.08506	-0.02573
115.329	0.08678	-0.02607
116.761	0.08833	-0.02676
120.897	0.08988	-0.02694
122.647	0.09161	-0.02780
124.238	0.09281	-0.02763
128.534	0.09523	-0.02849
129.170	0.09609	-0.02901
132.511	0.09850	-0.02918
136.170	0.10074	-0.03004
139.829	0.10299	-0.03039
140.466	0.10419	-0.03090
143.170	0.10557	-0.03107
147.943	0.10954	-0.03211
147.943	0.11057	-0.03245
147.466	0.11023	-0.03263
149.216	0.11178	-0.03297
153.671	0.11471	-0.03366
153.034	0.11488	-0.03401
155.580	0.11695	-0.03435
159.557	0.11902	-0.03504
159.239	0.11953	-0.03521
159.239	0.12005	-0.03539
163.057	0.12298	-0.03590
167.034	0.12643	-0.03694
170.694	0.12867	-0.03746
171.330	0.12919	-0.03763
174.194	0.13143	-0.03832
177.694	0.13471	-0.03918
175.466	0.13195	-0.03901
180.717	0.13608	-0.03952
185.330	0.13919	-0.04056
187.398	0.14074	-0.04039
189.308	0.14177	-0.04125
191.535	0.14401	-0.04159
196.467	0.14677	-0.04246
197.103	0.14746	-0.04280
199.171	0.14919	-0.04297
200.762	0.14953	-0.04315
201.876	0.15108	-0.04349
205.535	0.15332	-0.04435
209.353	0.15539	-0.04487
209.513	0.15556	-0.04504
213.172	0.15901	-0.04590
217.785	0.16160	-0.04677
218.422	0.16246	-0.04659
219.854	0.16349	-0.04728
220.649	0.16453	-0.04711
224.786	0.16746	-0.04815
225.104	0.16815	-0.04815
227.013	0.16970	-0.04901
229.240	0.17211	-0.04901
232.581	0.17453	-0.04970
235.763	0.17660	-0.05039
236.718	0.17746	-0.05073
235.604	0.17746	-0.05108
239.581	0.18004	-0.05142
241.968	0.18142	-0.05194
244.513	0.18332	-0.05263
247.536	0.18591	-0.05332
250.877	0.18780	-0.05366
251.672	0.18832	-0.05366
254.536	0.19073	-0.05453
258.354	0.19349	-0.05504
260.264	0.19470	-0.05556
261.536	0.19556	-0.05591
266.627	0.19901	-0.05694
267.900	0.19987	-0.05746
269.968	0.20090	-0.05746
273.468	0.20280	-0.05798
275.537	0.20470	-0.05849
277.605	0.20642	-0.05884
280.309	0.20866	-0.05970
282.537	0.21021	-0.05987
284.923	0.21142	-0.06056
286.832	0.21297	-0.06073
289.060	0.21521	-0.06108
293.196	0.21728	-0.06194
295.582	0.21935	-0.06229
294.628	0.21901	-0.06211
298.128	0.22142	-0.06263
299.401	0.22297	-0.06315
301.310	0.22487	-0.06384
302.423	0.22573	-0.06436
305.764	0.22814	-0.06470
305.924	0.22831	-0.06470
311.174	0.23211	-0.06556
312.287	0.23297	-0.06625
313.242	0.23452	-0.06642
316.424	0.23676	-0.06694
318.174	0.23762	-0.06746
320.719	0.24004	-0.06815
324.538	0.24176	-0.06867
326.606	0.24348	-0.06901
328.992	0.24469	-0.06936
332.970	0.24762	-0.07039
333.447	0.24831	-0.07074
335.197	0.24935	-0.07056
338.697	0.25176	-0.07160
342.992	0.25486	-0.07211
346.015	0.25624	-0.07246
347.129	0.25710	-0.07298
347.288	0.25745	-0.07263
350.629	0.26003	-0.07349
352.061	0.26124	-0.07418
354.924	0.26228	-0.07418
357.152	0.26452	-0.07470
358.902	0.26572	-0.07505
363.197	0.26848	-0.07574
365.107	0.27021	-0.07643
363.675	0.27003	-0.07643
366.538	0.27176	-0.07694
369.402	0.27348	-0.07712
372.266	0.27572	-0.07781
376.084	0.27951	-0.07850
378.470	0.28089	-0.07918
379.425	0.28158	-0.07918
378.948	0.28210	-0.07987
382.607	0.28451	-0.08022
384.357	0.28589	-0.08056
385.630	0.28727	-0.08091
391.516	0.29072	-0.08194
391.675	0.29038	-0.08194
395.493	0.29365	-0.08263
395.971	0.29400	-0.08281
398.994	0.29589	-0.08332
402.653	0.29744	-0.08384
404.721	0.30003	-0.08436
406.630	0.30072	-0.08470
411.085	0.30313	-0.08539
414.107	0.30520	-0.08574
412.835	0.30520	-0.08591
416.812	0.30710	-0.08643
419.835	0.30934	-0.08677
424.130	0.31210	-0.08763
425.085	0.31261	-0.08781
427.949	0.31554	-0.08884
429.062	0.31606	-0.08884
434.153	0.31899	-0.08988
435.108	0.31985	-0.08988
435.426	0.32072	-0.08988
438.608	0.32227	-0.09074
437.176	0.32330	-0.09074
442.903	0.32761	-0.09160
446.085	0.32934	-0.09246
447.676	0.33037	-0.09263
447.358	0.33054	-0.09315
451.017	0.33261	-0.09315
454.358	0.33537	-0.09384
454.676	0.33658	-0.09436
455.631	0.33675	-0.09453
458.336	0.33933	-0.09522
461.517	0.34071	-0.09557
462.313	0.34175	-0.09591
469.154	0.34606	-0.09695
468.040	0.34589	-0.09695
469.472	0.34589	-0.09712
474.245	0.34933	-0.09798
476.631	0.35054	-0.09815
478.063	0.35175	-0.09884
478.859	0.35175	-0.09919
482.995	0.35519	-0.09936
486.654	0.35744	-0.10022
488.086	0.35830	-0.10057
490.791	0.36002	-0.10091
493.973	0.36261	-0.10160
496.359	0.36399	-0.10177
500.018	0.36623	-0.10264
503.359	0.36864	-0.10281
505.746	0.36985	-0.10367
505.905	0.37088	-0.10384
507.018	0.37157	-0.10436
508.609	0.37243	-0.10436
513.064	0.37605	-0.10471
515.450	0.37812	-0.10574
516.246	0.37916	-0.10574
520.541	0.38209	-0.10660
521.337	0.38243	-0.10695
525.155	0.38536	-0.10746
524.360	0.38519	-0.10764
525.791	0.38657	-0.10815
528.337	0.38743	-0.10833
528.814	0.38864	-0.10867
533.587	0.39209	-0.10936
535.337	0.39329	-0.10988
537.564	0.39416	-0.11022
541.383	0.39674	-0.11091
543.133	0.39864	-0.11109
546.315	0.40036	-0.11160
546.633	0.40036	-0.11126
548.701	0.40191	-0.11229
552.997	0.40467	-0.11247
556.974	0.40726	-0.11333
558.883	0.40898	-0.11384
559.042	0.40864	-0.11384
563.179	0.41139	-0.11471
566.360	0.41312	-0.11522
568.906	0.41467	-0.11574
569.383	0.41501	-0.11540
574.156	0.41915	-0.11643
574.792	0.41967	-0.11695
575.429	0.42036	-0.11729
578.452	0.42208	-0.11729
581.156	0.42467	-0.11816
584.338	0.42588	-0.11833
585.770	0.42725	-0.11902
586.884	0.42915	-0.11954
591.020	0.43139	-0.11971
591.816	0.43277	-0.12074
591.656	0.43277	-0.12040
593.406	0.43329	-0.12074
595.316	0.43501	-0.12126
599.134	0.43812	-0.12195
604.384	0.44139	-0.12281
605.339	0.44243	-0.12298
607.884	0.44380	-0.12333
608.839	0.44432	-0.12367
610.270	0.44570	-0.12367
615.043	0.44846	-0.12454
617.111	0.44967	-0.12488
618.861	0.45036	-0.12505
624.112	0.45380	-0.12609
626.498	0.45535	-0.12643
628.884	0.45691	-0.12678
630.316	0.45846	-0.12729
632.544	0.45949	-0.12764
635.885	0.46191	-0.12833
638.271	0.46363	-0.12833
641.453	0.46622	-0.12885
641.930	0.46622	-0.12936
644.157	0.46794	-0.12971
646.703	0.46984	-0.13057
647.658	0.47070	-0.13057
649.248	0.47259	-0.13109
652.112	0.47449	-0.13161
652.749	0.47518	-0.13178
654.817	0.47673	-0.13212
656.567	0.47777	-0.13247
660.385	0.48087	-0.13316
662.612	0.48242	-0.13350
664.681	0.48380	-0.13419
666.749	0.48518	-0.13454
667.703	0.48604	-0.13488
670.408	0.48811	-0.13523
672.635	0.48949	-0.13557
676.931	0.49207	-0.13609
679.476	0.49363	-0.13661
682.658	0.49569	-0.13678
683.772	0.49690	-0.13764
685.999	0.49759	-0.13764
688.704	0.49949	-0.13816
693.954	0.50293	-0.13919
694.749	0.50345	-0.13937
696.977	0.50449	-0.13971
697.136	0.50500	-0.13954
700.477	0.50707	-0.14040
702.863	0.50862	-0.14074
704.454	0.51000	-0.14109
708.750	0.51242	-0.14178
709.545	0.51345	-0.14195
712.727	0.51552	-0.14264
713.204	0.51621	-0.14299
717.659	0.51879	-0.14333
718.613	0.52052	-0.14402
720.523	0.52138	-0.14402
723.386	0.52397	-0.14471
724.500	0.52414	-0.14488
728.159	0.52707	-0.14540
727.682	0.52724	-0.14575
732.773	0.53103	-0.14626
735.477	0.53276	-0.14712
735.955	0.53345	-0.14730
738.182	0.53414	-0.14764
739.773	0.53517	-0.14764
743.273	0.53810	-0.14816
746.137	0.53965	-0.14919
747.569	0.54086	-0.14919
750.910	0.54345	-0.14988
753.773	0.54483	-0.15006
754.569	0.54534	-0.15023
758.228	0.54741	-0.15092
762.046	0.54983	-0.15161
763.160	0.55069	-0.15195
766.342	0.55241	-0.15247
766.819	0.55258	-0.15264
770.319	0.55517	-0.15282
771.592	0.55603	-0.15316
774.296	0.55845	-0.15351
775.887	0.55913	-0.15385
780.024	0.56155	-0.15488
780.183	0.56207	-0.15471
784.160	0.56482	-0.15540
786.069	0.56620	-0.15575
787.024	0.56706	-0.15626
790.047	0.56965	-0.15661
793.865	0.57155	-0.15695
795.138	0.57327	-0.15764
795.138	0.57362	-0.15782
797.047	0.57465	-0.15799
802.615	0.57913	-0.15885
802.774	0.57948	-0.15902
806.115	0.58172	-0.15989
808.342	0.58327	-0.16023
812.320	0.58568	-0.16075
811.843	0.58551	-0.16161
813.593	0.58637	-0.16144
816.774	0.58896	-0.16178
821.865	0.59189	-0.16247
824.252	0.59379	-0.16282
825.365	0.59413	-0.16333
825.525	0.59447	-0.16316
830.138	0.59758	-0.16368
831.729	0.59844	-0.16437
833.957	0.59965	-0.16471
837.457	0.60172	-0.16471
841.116	0.60413	-0.16575
843.661	0.60551	-0.16609
845.889	0.60723	-0.16661
848.593	0.60913	-0.16713
850.025	0.61016	-0.16747
852.571	0.61171	-0.16764
853.684	0.61292	-0.16799
855.116	0.61396	-0.16816
858.139	0.61637	-0.16885
860.684	0.61827	-0.16954
864.821	0.62051	-0.16989
864.185	0.62051	-0.17023
866.412	0.62257	-0.17040
867.844	0.62395	-0.17092
872.935	0.62706	-0.17161
875.162	0.62895	-0.17196
876.753	0.62964	-0.17247
875.957	0.62930	-0.17230
878.344	0.63119	-0.17265
879.458	0.63206	-0.17299
884.708	0.63585	-0.17385
885.980	0.63688	-0.17437
887.890	0.63792	-0.17471
891.867	0.64016	-0.17506
892.503	0.64050	-0.17558
894.890	0.64206	-0.17558
897.276	0.64361	-0.17592
900.776	0.64585	-0.17627
901.413	0.64636	-0.17696
905.231	0.64861	-0.17747
907.617	0.64999	-0.17782
910.004	0.65188	-0.17782
914.458	0.65430	-0.17868
917.004	0.65619	-0.17920
918.595	0.65688	-0.17954
919.231	0.65792	-0.17937
923.049	0.66016	-0.18023
925.595	0.66205	-0.18058
926.549	0.66240	-0.18092
929.572	0.66498	-0.18144
930.527	0.66533	-0.18178
935.618	0.66947	-0.18247
936.413	0.66998	-0.18282
936.413	0.67050	-0.18299
939.118	0.67171	-0.18299
941.981	0.67412	-0.18385
946.754	0.67757	-0.18472
946.595	0.67757	-0.18472
945.959	0.67740	-0.18472
948.504	0.67912	-0.18506
954.391	0.68291	-0.18592
954.391	0.68308	-0.18627
957.255	0.68481	-0.18627
961.073	0.68739	-0.18748
961.550	0.68808	-0.18730
963.300	0.68860	-0.18782
967.118	0.69084	-0.18834
971.255	0.69377	-0.18903
974.755	0.69567	-0.18954
976.505	0.69705	-0.18989
980.164	0.69929	-0.19006
978.255	0.69808	-0.19023
980.641	0.69894	-0.19023
985.414	0.70239	-0.19110
987.323	0.70394	-0.19161
990.187	0.70567	-0.19196
992.096	0.70687	-0.19230
995.596	0.70946	-0.19317
998.142	0.71101	-0.19334
997.505	0.71067	-0.19351
1001.642	0.71360	-0.19403
1004.665	0.71549	-0.19455
1004.346	0.71549	-0.19472
1006.892	0.71756	-0.19489
1008.483	0.71929	-0.19541
1008.642	0.71894	-0.19541
1012.460	0.72170	-0.19610
1013.574	0.72256	-0.19644
1018.347	0.72584	-0.19730
1020.574	0.72756	-0.19765
1020.415	0.72756	-0.19748
1023.119	0.72929	-0.19817
1026.938	0.73239	-0.19886
1030.279	0.73394	-0.19955
1032.029	0.73532	-0.19972
1034.733	0.73722	-0.20041
1036.483	0.73842	-0.20041
1039.506	0.74032	-0.20093
1042.847	0.74187	-0.20127
1043.961	0.74290	-0.20144
1049.847	0.74652	-0.20196
1049.847	0.74635	-0.20248
1051.438	0.74756	-0.20265
1054.302	0.74911	-0.20317
1054.938	0.74928	-0.20334
1056.052	0.74963	-0.20334
1061.143	0.75359	-0.20403
1064.166	0.75532	-0.20472
1064.643	0.75583	-0.20472
1066.552	0.75704	-0.20541
1070.530	0.75997	-0.20558
1070.848	0.75997	-0.20610
1072.120	0.76170	-0.20627
1076.893	0.76411	-0.20696
1078.166	0.76549	-0.20731
1081.189	0.76721	-0.20800
1081.984	0.76876	-0.20817
1084.212	0.76997	-0.20817
1085.325	0.77066	-0.20868
1089.780	0.77445	-0.20937
1091.848	0.77583	-0.20989
1094.712	0.77738	-0.20989
1095.825	0.77790	-0.21075
1096.303	0.77842	-0.21075
1099.007	0.77980	-0.21110
1102.030	0.78238	-0.21162
1104.576	0.78376	-0.21196
1105.848	0.78480	-0.21231
1110.462	0.78721	-0.21282
1111.417	0.78773	-0.21300
1115.394	0.79014	-0.21351
1116.667	0.79135	-0.21386
1121.599	0.79428	-0.21438
1121.599	0.79410	-0.21489
1124.940	0.79583	-0.21507
1126.053	0.79704	-0.21575
1128.758	0.79841	-0.21575
1132.735	0.80117	-0.21644
1136.076	0.80307	-0.21696
1137.985	0.80393	-0.21748
1138.303	0.80462	-0.21765
1141.167	0.80634	-0.21782
1144.985	0.80962	-0.21834
1146.417	0.81014	-0.21903
1152.145	0.81445	-0.21972
1152.940	0.81496	-0.21989
1149.917	0.81307	-0.21972
1155.486	0.81686	-0.22041
1157.872	0.81910	-0.22110
1159.463	0.81945	-0.22162
1161.531	0.82100	-0.22179
1162.804	0.82203	-0.22196
1165.827	0.82410	-0.22231
1166.463	0.82479	-0.22282
1168.531	0.82651	-0.22317
1172.827	0.82910	-0.22351
1173.941	0.82996	-0.22386
1176.963	0.83169	-0.22420
1177.123	0.83169	-0.22455
1179.350	0.83341	-0.22472
1186.032	0.83651	-0.22558
1187.464	0.83789	-0.22593
1190.486	0.83996	-0.22645
1192.555	0.84065	-0.22645
1193.509	0.84186	-0.22662
1197.964	0.84427	-0.22748
1197.486	0.84393	-0.22748
1199.714	0.84531	-0.22783
1203.850	0.84841	-0.22852
1206.714	0.84996	-0.22886
1208.782	0.85117	-0.22938
1210.850	0.85306	-0.22972
1215.464	0.85617	-0.23076
1214.191	0.85548	-0.23041
1218.010	0.85841	-0.23127
1217.532	0.85841	-0.23127
1220.078	0.85979	-0.23162
1221.351	0.86082	-0.23179
1223.260	0.86168	-0.23214
1225.010	0.86323	-0.23231
1226.442	0.86461	-0.23283
1232.805	0.86858	-0.23369
1233.601	0.86892	-0.23369
1239.010	0.87203	-0.23421
1239.646	0.87306	-0.23490
1240.919	0.87358	-0.23541
1242.828	0.87496	-0.23524
1245.533	0.87634	-0.23576
1249.351	0.87858	-0.23610
1252.692	0.88065	-0.23679
1255.556	0.88271	-0.23714
1257.783	0.88392	-0.23765
1257.147	0.88289	-0.23748
1263.192	0.88702	-0.23852
1264.942	0.88806	-0.23869
1267.488	0.88944	-0.23886
1268.920	0.88995	-0.23938
1273.056	0.89271	-0.23990
1275.920	0.89426	-0.24024
1277.988	0.89616	-0.24041
1281.329	0.89875	-0.24145
1281.011	0.89875	-0.24128
1284.193	0.90099	-0.24179
1284.034	0.90064	-0.24197
1287.216	0.90323	-0.24231
1289.284	0.90426	-0.24317
1290.875	0.90547	-0.24300
1292.307	0.90668	-0.24369
1295.648	0.90909	-0.24403
1297.716	0.91030	-0.24438
1297.875	0.91081	-0.24472
1301.693	0.91340	-0.24507
1303.920	0.91478	-0.24559
1303.920	0.91443	-0.24541
1307.102	0.91599	-0.24559
1309.648	0.91788	-0.24628
1313.625	0.92030	-0.24679
1311.716	0.91926	-0.24697
1317.443	0.92254	-0.24697
1319.671	0.92392	-0.24783
1321.739	0.92530	-0.24835
1322.534	0.92530	-0.24835
1327.785	0.92909	-0.24921
1330.648	0.93064	-0.24938
1332.239	0.93150	-0.24972
1333.671	0.93236	-0.25024
1336.217	0.93391	-0.25041
1341.308	0.93702	-0.25076
1341.308	0.93685	-0.25110
1345.921	0.94012	-0.25162
1348.785	0.94202	-0.25231
1349.262	0.94219	-0.25248
1353.081	0.94460	-0.25317
1357.376	0.94805	-0.25369
1356.103	0.94753	-0.25404
1357.535	0.94840	-0.25369
1358.967	0.94977	-0.25421
1360.558	0.95064	-0.25455
1363.103	0.95253	-0.25507
1369.308	0.95650	-0.25576
1368.353	0.95546	-0.25576
1370.263	0.95753	-0.25628
1372.172	0.95822	-0.25628
1376.626	0.96150	-0.25697
1379.013	0.96322	-0.25783
1380.126	0.96357	-0.25783
1384.104	0.96581	-0.25817
1384.263	0.96581	-0.25852
1386.172	0.96719	-0.25869
1387.445	0.96805	-0.25921
1392.377	0.97063	-0.25955
1392.695	0.97081	-0.25990
1396.195	0.97236	-0.26007
1402.081	0.97650	-0.26111
1404.150	0.97805	-0.26128
1403.036	0.97736	-0.26145
1404.945	0.97839	-0.26128
1408.604	0.98012	-0.26180
1411.627	0.98236	-0.26266
1418.150	0.98632	-0.26369
1417.514	0.98632	-0.26369
1417.195	0.98598	-0.26335
1419.105	0.98718	-0.26352
1420.695	0.98839	-0.26404
1426.264	0.99201	-0.26490
1426.264	0.99218	-0.26507
1428.809	0.99391	-0.26542
1433.423	0.99667	-0.26593
1434.218	0.99787	-0.26628
1435.969	0.99891	-0.26680
1437.082	0.99942	-0.26697
1440.582	1.00149	-0.26749
1440.582	1.00218	-0.26766
1445.037	1.00529	-0.26818
1447.105	1.00615	-0.26852
1450.446	1.00856	-0.26921
1451.878	1.00925	-0.26921
1454.901	1.01115	-0.26973
1456.969	1.01218	-0.27024
1457.446	1.01218	-0.27024
1463.492	1.01615	-0.27093
1463.333	1.01597	-0.27093
1466.833	1.01804	-0.27145
1467.787	1.01821	-0.27162
1467.946	1.01839	-0.27162
1474.947	1.02252	-0.27249
1474.151	1.02218	-0.27266
1479.878	1.02546	-0.27300
1481.151	1.02632	-0.27352
1484.333	1.02856	-0.27387
1483.538	1.02804	-0.27387
1487.356	1.03063	-0.27438
1489.265	1.03114	-0.27473
1494.038	1.03442	-0.27542
1493.720	1.03459	-0.27559
1497.220	1.03718	-0.27611
1501.674	1.03994	-0.27680
1501.833	1.03976	-0.27714
1503.743	1.04132	-0.27714
1505.811	1.04287	-0.27731
1510.265	1.04562	-0.27818
1510.265	1.04562	-0.27800
1509.788	1.04562	-0.27818
1514.243	1.04873	-0.27904
1518.379	1.05131	-0.27938
1518.379	1.05131	-0.27973
1521.243	1.05355	-0.28007
1522.038	1.05321	-0.28042
1526.811	1.05649	-0.28094
1526.811	1.05649	-0.28111
1529.516	1.05838	-0.28163
1533.175	1.06028	-0.28214
1534.289	1.06062	-0.28232
1538.584	1.06321	-0.28301
1541.607	1.06476	-0.28318
1545.107	1.06735	-0.28352
1546.380	1.06683	-0.28404
1546.539	1.06838	-0.28387
1551.630	1.07097	-0.28438
1551.948	1.07097	-0.28473
1555.607	1.07372	-0.28525
1558.948	1.07510	-0.28559
1559.266	1.07493	-0.28594
1560.539	1.07597	-0.28594
1564.198	1.07872	-0.28680
1568.971	1.08217	-0.28732
1568.335	1.08165	-0.28749
1569.767	1.08286	-0.28766
1573.267	1.08476	-0.28801
1575.017	1.08648	-0.28852
1579.153	1.08872	-0.28887
1577.721	1.08821	-0.28904
1580.585	1.09062	-0.28956
1581.221	1.09079	-0.28990
1585.835	1.09355	-0.29008
1588.699	1.09545	-0.29094
1590.608	1.09614	-0.29111
1592.835	1.09820	-0.29128
1593.313	1.09855	-0.29180
1594.108	1.09924	-0.29180
1596.972	1.10079	-0.29214
1599.994	1.10234	-0.29249
1603.654	1.10407	-0.29301
1605.085	1.10510	-0.29301
1607.949	1.10648	-0.29352
1610.654	1.10838	-0.29404
1613.836	1.11027	-0.29439
1615.904	1.11113	-0.29473
1619.881	1.11372	-0.29525
1622.427	1.11475	-0.29559
1623.540	1.11596	-0.29577
1625.927	1.11734	-0.29594
1629.427	1.11958	-0.29646
1630.541	1.12010	-0.29697
1634.836	1.12303	-0.29749
1634.677	1.12268	-0.29749
1638.813	1.12527	-0.29818
1640.086	1.12613	-0.29852
1642.154	1.12768	-0.29887
1645.336	1.12975	-0.29939
1645.654	1.13027	-0.29939
1646.927	1.13113	-0.29973
1647.245	1.13165	-0.30008
1651.223	1.13389	-0.30025
1654.723	1.13613	-0.30077
1657.427	1.13837	-0.30146
1659.814	1.13975	-0.30146
1659.496	1.13975	-0.30180
1662.041	1.14130	-0.30215
1665.700	1.14354	-0.30249
1668.405	1.14510	-0.30284
1670.314	1.14613	-0.30335
1671.428	1.14665	-0.30335
1676.837	1.14958	-0.30404
1677.155	1.14975	-0.30439
1679.860	1.15165	-0.30456
1681.928	1.15251	-0.30508
1688.292	1.15665	-0.30577
1687.655	1.15561	-0.30542
1688.928	1.15716	-0.30611
1692.269	1.15871	-0.30646
1694.814	1.16044	-0.30697
1695.610	1.16061	-0.30715
1697.519	1.16147	-0.30715
1702.610	1.16475	-0.30784
1704.678	1.16630	-0.30818
1705.792	1.16716	-0.30853
1709.610	1.16923	-0.30922
1710.087	1.17044	-0.30956
1711.838	1.17095	-0.30956
1713.747	1.17285	-0.31008
1716.292	1.17440	-0.31060
1719.315	1.17647	-0.31094
1721.861	1.17785	-0.31146
1725.361	1.18061	-0.31180
1724.724	1.18026	-0.31215
1726.315	1.18164	-0.31232
1727.906	1.18233	-0.31249
1729.338	1.18337	-0.31249
1734.906	1.18630	-0.31335
1738.406	1.18871	-0.31422
1738.724	1.18906	-0.31422
1737.770	1.18837	-0.31439
1740.634	1.19026	-0.31473
1743.497	1.19181	-0.31508
1749.702	1.19561	-0.31594
1751.611	1.19664	-0.31611
1754.475	1.19802	-0.31680
1754.793	1.19854	-0.31698
1758.134	1.20026	-0.31749
1760.202	1.20181	-0.31749
1765.293	1.20440	-0.31853
1763.702	1.20354	-0.31835
1768.634	1.20647	-0.31887
1769.271	1.20716	-0.31939
1771.657	1.20836	-0.31973
1773.248	1.20940	-0.31991
1776.907	1.21250	-0.32042
1781.521	1.21440	-0.32094
1780.248	1.21474	-0.32146
1783.748	1.21629	-0.32180
1786.453	1.21836	-0.32215
1786.771	1.21905	-0.32249
1787.089	1.21871	-0.32267
1791.862	1.22215	-0.32336
1793.294	1.22284	-0.32370
1795.203	1.22422	-0.32387
1800.294	1.22715	-0.32474
1800.771	1.22784	-0.32508
1802.044	1.22836	-0.32474
1803.953	1.22939	-0.32525
1808.408	1.23198	-0.32594
1810.953	1.23301	-0.32611
1816.999	1.23681	-0.32732
1815.567	1.23681	-0.32715
1820.022	1.23888	-0.32732
1820.181	1.23836	-0.32749
1822.408	1.23991	-0.32818
1824.635	1.24129	-0.32836
1827.817	1.24267	-0.32887
1829.249	1.24336	-0.32905
1832.749	1.24646	-0.32956
1836.249	1.24801	-0.33025
1838.317	1.24905	-0.33043
1841.817	1.25146	-0.33043
1844.681	1.25318	-0.33060
1843.727	1.25353	-0.33077
1844.999	1.25387	-0.33060
1850.090	1.25715	-0.33146
1851.840	1.25870	-0.33180
1853.590	1.25974	-0.33198
1856.295	1.26129	-0.33267
1855.818	0.24866	-0.11850
1858.204	0.24521	-0.12436
1859.318	0.24555	-0.12143
1861.863	0.24400	-0.12005
1862.977	0.24245	-0.11850
1865.204	0.24193	-0.11781
1870.136	0.24159	-0.11695
1873.636	0.24107	-0.11626
1875.068	0.24055	-0.11557
1878.409	0.24038	-0.11488
1881.750	0.24021	-0.11436
1886.364	0.24038	-0.11419
1885.091	0.23969	-0.11333
1887.477	0.23952	-0.11315
1892.886	0.23969	-0.11298
1893.364	0.23917	-0.11247
1897.023	0.23917	-0.11229
1897.978	0.23900	-0.11178
1898.296	0.23900	-0.11143
1902.114	0.23900	-0.11160
1903.705	0.23883	-0.11091
1906.728	0.23883	-0.11091
1910.228	0.23900	-0.11074
1913.251	0.23917	-0.11040
1912.137	0.23900	-0.11022
1917.864	0.23935	-0.11022
1919.614	0.23952	-0.10988
1920.410	0.23917	-0.10988
1922.160	0.23986	-0.10953
1925.660	0.23986	-0.10936
1926.774	0.23969	-0.10936
1927.887	0.23986	-0.10919
1931.706	0.24021	-0.10902
1932.660	0.24004	-0.10884
1934.092	0.24004	-0.10867
1937.115	0.24004	-0.10867
1937.751	0.24004	-0.10867
1940.615	0.24038	-0.10850
1942.206	0.24055	-0.10815
1945.547	0.24090	-0.10815
1950.797	0.24107	-0.10815
1951.910	0.24107	-0.10798
1953.501	0.24107	-0.10781
1955.888	0.24124	-0.10781
1957.320	0.08195	-0.02866
1959.229	0.07937	-0.03125
1964.320	0.07816	-0.03090
1967.024	0.07730	-0.03056
1971.002	0.07592	-0.03039
1971.320	0.07540	-0.03004
1974.343	0.07454	-0.03004
1977.525	0.07385	-0.02987
1979.434	0.07316	-0.02952
1981.184	0.07282	-0.02935
1981.184	0.07230	-0.02918
1984.207	0.07161	-0.02901
1986.752	0.07058	-0.02901
1987.229	0.07023	-0.02901
1988.979	0.06971	-0.02901
1993.911	0.06937	-0.02883
1998.048	0.06902	-0.02883
1996.298	0.06868	-0.02866
2000.752	0.06851	-0.02866
2001.070	0.06816	-0.02866
2003.616	0.06799	-0.02849
2005.843	0.06747	-0.02866
2009.184	0.06730	-0.02866
2007.912	0.06696	-0.02849
2010.298	0.06678	-0.02866
2016.821	0.06678	-0.02849
2020.480	0.06644	-0.02849
2021.116	0.06609	-0.02849
2018.571	0.06661	-0.02883
2021.753	0.06644	-0.02952
2028.594	0.06644	-0.02952
2029.389	0.06575	-0.02952
2033.526	0.06558	-0.02935
2033.208	0.06540	-0.02952
2035.753	0.06558	-0.02952
2039.730	0.06540	-0.02970
-361.317	0.02213	-0.02745
