# Supplementary material for: Characterisation of the mechanical and fracture properties of a uni-weave carbon fibre/epoxy non-crimp fabric composite
Source: Data Brief. 2016 Jan 15;6:680–95. doi: 10.1016/j.dib.2016.01.010 (PMC4773377; doi:10.1016/j.dib.2016.01.010)
Supplement: Supplementary file 1 — Supplementary material [file mmc1.zip › Supplementary_material/specimen_tx5.csv]

Stress (MPa)	Longitudinal strain (%)	Transverse strain (%)
0.947	-0.00011	-0.00297
3.029	0.00127	-0.00314
6.232	0.00420	-0.00366
7.193	0.00472	-0.00417
8.954	0.00558	-0.00469
11.357	0.00765	-0.00504
12.478	0.00938	-0.00590
16.162	0.01179	-0.00659
17.443	0.01282	-0.00676
20.486	0.01644	-0.00745
20.806	0.01627	-0.00797
23.209	0.01869	-0.00883
25.130	0.02024	-0.00935
27.693	0.02213	-0.01021
30.416	0.02317	-0.01055
34.580	0.02627	-0.01124
34.740	0.02679	-0.01159
37.623	0.02920	-0.01228
39.545	0.03024	-0.01280
41.467	0.03230	-0.01331
44.349	0.03386	-0.01383
45.150	0.03592	-0.01452
49.314	0.03782	-0.01504
50.275	0.03799	-0.01556
52.357	0.04006	-0.01556
57.322	0.04213	-0.01676
58.764	0.04454	-0.01728
62.607	0.04661	-0.01797
64.209	0.04765	-0.01831
67.092	0.04937	-0.01918
68.854	0.05127	-0.01987
71.096	0.05265	-0.02004
73.338	0.05385	-0.02038
74.299	0.05506	-0.02107
78.303	0.05765	-0.02176
78.944	0.05885	-0.02228
81.826	0.06092	-0.02263
83.428	0.06247	-0.02314
87.912	0.06523	-0.02418
89.674	0.06713	-0.02435
91.116	0.06851	-0.02538
93.678	0.07075	-0.02573
93.998	0.07092	-0.02607
96.881	0.07402	-0.02676
100.405	0.07592	-0.02745
101.686	0.07730	-0.02832
102.967	0.07833	-0.02866
105.850	0.08075	-0.02935
109.213	0.08213	-0.02970
110.335	0.08316	-0.03039
113.217	0.08575	-0.03073
114.178	0.08626	-0.03107
117.382	0.08919	-0.03211
119.464	0.09006	-0.03211
121.225	0.09075	-0.03280
124.108	0.09368	-0.03366
128.593	0.09592	-0.03435
130.835	0.09730	-0.03487
133.718	0.09919	-0.03539
136.120	0.10143	-0.03625
139.323	0.10385	-0.03659
140.925	0.10419	-0.03694
142.526	0.10574	-0.03780
146.370	0.10816	-0.03814
147.651	0.10902	-0.03883
150.054	0.11092	-0.03935
151.175	0.11212	-0.03935
155.019	0.11436	-0.04004
156.140	0.11540	-0.04073
157.741	0.11764	-0.04159
160.464	0.11902	-0.04194
164.788	0.12229	-0.04280
166.230	0.12350	-0.04332
167.831	0.12522	-0.04401
169.913	0.12729	-0.04452
171.195	0.12867	-0.04504
173.437	0.13005	-0.04539
175.039	0.13160	-0.04608
178.562	0.13350	-0.04659
181.285	0.13608	-0.04728
181.765	0.13608	-0.04746
185.128	0.13867	-0.04849
186.570	0.13988	-0.04849
188.812	0.14108	-0.04901
191.535	0.14315	-0.04970
193.457	0.14436	-0.05022
196.019	0.14522	-0.05073
199.062	0.14763	-0.05125
201.945	0.14936	-0.05159
203.867	0.15143	-0.05228
206.590	0.15384	-0.05315
209.953	0.15539	-0.05384
212.516	0.15660	-0.05418
213.156	0.15746	-0.05504
215.719	0.16005	-0.05539
216.680	0.16022	-0.05556
218.762	0.16177	-0.05608
223.406	0.16522	-0.05677
226.770	0.16832	-0.05780
225.488	0.16798	-0.05780
229.172	0.17022	-0.05849
231.254	0.17177	-0.05918
233.496	0.17349	-0.05953
235.578	0.17522	-0.06022
236.219	0.17608	-0.06056
239.903	0.17884	-0.06142
241.184	0.18004	-0.06177
243.586	0.18177	-0.06263
245.668	0.18366	-0.06263
249.352	0.18539	-0.06349
250.793	0.18677	-0.06401
254.797	0.18901	-0.06453
256.559	0.19073	-0.06522
259.122	0.19246	-0.06573
263.446	0.19487	-0.06660
264.086	0.19608	-0.06711
268.411	0.19849	-0.06746
269.852	0.19901	-0.06798
270.653	0.20039	-0.06832
274.176	0.20280	-0.06884
275.137	0.20315	-0.06936
278.661	0.20590	-0.07005
280.903	0.20711	-0.07056
282.665	0.20849	-0.07125
286.028	0.21056	-0.07160
287.630	0.21211	-0.07211
290.192	0.21418	-0.07298
294.036	0.21694	-0.07349
295.477	0.21832	-0.07418
297.079	0.21901	-0.07436
298.841	0.22125	-0.07505
302.524	0.22349	-0.07591
303.005	0.22418	-0.07625
303.485	0.22521	-0.07643
307.970	0.22745	-0.07712
309.892	0.23021	-0.07781
311.974	0.23159	-0.07832
313.575	0.23245	-0.07901
316.298	0.23452	-0.07953
317.900	0.23607	-0.08005
321.103	0.23814	-0.08074
322.384	0.23935	-0.08091
327.189	0.24228	-0.08212
329.271	0.24348	-0.08229
331.353	0.24486	-0.08298
334.076	0.24676	-0.08367
335.357	0.24728	-0.08367
337.599	0.24917	-0.08436
341.603	0.25176	-0.08505
343.365	0.25314	-0.08574
346.087	0.25486	-0.08608
347.849	0.25607	-0.08660
352.334	0.25831	-0.08729
353.775	0.25934	-0.08798
355.537	0.26090	-0.08832
357.459	0.26279	-0.08884
360.982	0.26452	-0.08936
361.783	0.26641	-0.08988
364.506	0.26848	-0.09057
368.189	0.27072	-0.09126
368.189	0.27158	-0.09177
369.951	0.27262	-0.09177
372.033	0.27486	-0.09281
374.916	0.27624	-0.09332
375.557	0.27779	-0.09367
379.080	0.27986	-0.09419
382.283	0.28227	-0.09488
383.565	0.28331	-0.09557
384.846	0.28451	-0.09608
388.850	0.28693	-0.09660
390.932	0.28831	-0.09712
392.373	0.28951	-0.09746
395.576	0.29107	-0.09815
397.819	0.29365	-0.09884
399.260	0.29434	-0.09936
404.225	0.29727	-0.09988
404.705	0.29848	-0.10039
408.549	0.30037	-0.10126
411.592	0.30227	-0.10143
413.514	0.30382	-0.10212
413.834	0.30451	-0.10246
418.479	0.30693	-0.10315
419.760	0.30796	-0.10350
422.643	0.30934	-0.10402
425.366	0.31158	-0.10471
426.487	0.31261	-0.10505
431.131	0.31589	-0.10608
431.612	0.31675	-0.10626
434.335	0.31779	-0.10660
436.257	0.31968	-0.10729
439.139	0.32158	-0.10764
440.421	0.32279	-0.10850
441.061	0.32399	-0.10884
445.225	0.32658	-0.10953
446.026	0.32796	-0.11005
448.268	0.32968	-0.11057
450.030	0.33123	-0.11126
452.913	0.33313	-0.11143
454.835	0.33451	-0.11212
457.077	0.33606	-0.11264
460.440	0.33830	-0.11350
463.003	0.34037	-0.11402
465.245	0.34209	-0.11488
467.167	0.34295	-0.11488
470.050	0.34485	-0.11540
471.331	0.34675	-0.11609
473.894	0.34778	-0.11643
476.296	0.34916	-0.11678
478.538	0.35089	-0.11764
482.542	0.35347	-0.11850
484.784	0.35485	-0.11850
488.308	0.35675	-0.11919
490.070	0.35847	-0.11971
491.992	0.35933	-0.12005
494.074	0.36088	-0.12091
497.597	0.36278	-0.12126
499.199	0.36433	-0.12195
501.601	0.36640	-0.12264
504.324	0.36795	-0.12316
505.445	0.36968	-0.12316
507.367	0.37071	-0.12402
508.648	0.37209	-0.12471
511.211	0.37416	-0.12523
517.297	0.37847	-0.12609
519.219	0.37916	-0.12695
519.219	0.38019	-0.12712
521.781	0.38174	-0.12764
525.465	0.38485	-0.12850
526.746	0.38519	-0.12902
528.508	0.38743	-0.12919
530.430	0.38829	-0.12954
534.113	0.39071	-0.13057
536.836	0.39278	-0.13092
538.437	0.39416	-0.13161
541.480	0.39605	-0.13212
544.203	0.39778	-0.13281
546.445	0.39915	-0.13316
548.688	0.40088	-0.13385
550.289	0.40174	-0.13419
552.531	0.40329	-0.13471
556.055	0.40536	-0.13523
557.817	0.40708	-0.13557
561.020	0.40812	-0.13609
562.782	0.41002	-0.13678
565.184	0.41157	-0.13695
567.426	0.41329	-0.13781
570.629	0.41536	-0.13850
573.993	0.41760	-0.13902
575.594	0.41898	-0.13988
577.196	0.42001	-0.13988
580.559	0.42243	-0.14057
581.200	0.42346	-0.14092
582.161	0.42432	-0.14143
584.403	0.42622	-0.14195
588.247	0.42812	-0.14247
589.047	0.42967	-0.14299
591.770	0.43156	-0.14368
593.692	0.43346	-0.14437
595.294	0.43415	-0.14454
597.696	0.43639	-0.14506
600.739	0.43863	-0.14557
601.380	0.43898	-0.14592
602.821	0.44036	-0.14626
605.704	0.44277	-0.14730
609.548	0.44484	-0.14781
610.028	0.44518	-0.14799
614.833	0.44829	-0.14885
615.474	0.44880	-0.14919
618.356	0.45104	-0.15023
621.720	0.45294	-0.15040
624.122	0.45449	-0.15092
627.485	0.45691	-0.15161
630.048	0.45794	-0.15213
631.169	0.45880	-0.15247
634.693	0.46104	-0.15299
635.974	0.46242	-0.15351
638.536	0.46397	-0.15419
641.900	0.46587	-0.15437
644.142	0.46759	-0.15523
645.744	0.46863	-0.15575
647.345	0.46984	-0.15592
650.388	0.47242	-0.15695
653.912	0.47397	-0.15713
653.751	0.47483	-0.15782
656.794	0.47725	-0.15816
659.357	0.47914	-0.15902
660.478	0.48018	-0.15937
662.080	0.48208	-0.16006
664.482	0.48328	-0.16040
666.724	0.48518	-0.16075
670.248	0.48776	-0.16161
671.529	0.48897	-0.16213
674.412	0.49069	-0.16264
676.013	0.49190	-0.16316
679.377	0.49414	-0.16351
680.498	0.49518	-0.16420
682.900	0.49690	-0.16489
686.584	0.49966	-0.16558
688.346	0.50018	-0.16575
690.107	0.50156	-0.16627
693.791	0.50380	-0.16678
695.232	0.50500	-0.16730
698.275	0.50656	-0.16764
699.236	0.50724	-0.16816
702.600	0.50949	-0.16851
705.643	0.51173	-0.16954
708.205	0.51293	-0.16989
710.768	0.51517	-0.17058
712.850	0.51621	-0.17109
716.373	0.51879	-0.17178
717.014	0.51948	-0.17213
720.217	0.52173	-0.17282
721.819	0.52276	-0.17316
725.662	0.52552	-0.17368
726.303	0.52604	-0.17437
728.705	0.52810	-0.17437
730.948	0.52966	-0.17540
732.709	0.53103	-0.17575
734.151	0.53241	-0.17609
735.913	0.53414	-0.17678
738.795	0.53569	-0.17730
742.159	0.53914	-0.17816
743.440	0.53948	-0.17868
745.682	0.54121	-0.17868
748.885	0.54345	-0.17937
751.608	0.54534	-0.18023
751.928	0.54586	-0.18058
755.612	0.54827	-0.18127
757.854	0.54948	-0.18178
759.456	0.55103	-0.18213
762.179	0.55207	-0.18247
765.222	0.55431	-0.18282
767.784	0.55620	-0.18385
770.186	0.55741	-0.18420
772.909	0.55948	-0.18489
775.312	0.56034	-0.18523
777.073	0.56189	-0.18558
780.757	0.56413	-0.18627
781.718	0.56517	-0.18661
785.081	0.56741	-0.18730
787.163	0.56827	-0.18782
788.765	0.57000	-0.18816
790.206	0.57120	-0.18885
792.128	0.57275	-0.18903
795.652	0.57517	-0.18972
796.933	0.57689	-0.19041
801.417	0.57948	-0.19110
801.898	0.58068	-0.19127
803.499	0.58137	-0.19161
805.261	0.58241	-0.19230
807.663	0.58465	-0.19299
809.425	0.58586	-0.19334
811.667	0.58775	-0.19386
814.390	0.58930	-0.19437
815.832	0.59051	-0.19489
818.875	0.59275	-0.19558
822.878	0.59465	-0.19610
825.601	0.59672	-0.19679
827.363	0.59775	-0.19713
829.605	0.59947	-0.19782
832.007	0.60120	-0.19817
833.769	0.60240	-0.19886
837.773	0.60430	-0.19920
840.496	0.60620	-0.19989
843.219	0.60809	-0.20024
845.301	0.60913	-0.20093
848.184	0.61137	-0.20144
850.906	0.61327	-0.20230
851.867	0.61413	-0.20248
854.270	0.61602	-0.20282
855.871	0.61740	-0.20351
858.274	0.61895	-0.20386
860.676	0.62102	-0.20437
862.598	0.62240	-0.20489
864.680	0.62326	-0.20541
867.402	0.62602	-0.20593
870.446	0.62826	-0.20679
869.645	0.62792	-0.20713
872.688	0.62999	-0.20748
875.250	0.63240	-0.20800
878.614	0.63430	-0.20868
879.575	0.63533	-0.20903
883.578	0.63809	-0.20955
884.059	0.63843	-0.20989
886.942	0.64068	-0.21058
889.504	0.64257	-0.21110
893.348	0.64464	-0.21213
895.270	0.64585	-0.21213
898.313	0.64757	-0.21300
900.395	0.64947	-0.21317
902.477	0.65033	-0.21386
904.399	0.65154	-0.21420
907.282	0.65326	-0.21472
910.165	0.65533	-0.21507
912.407	0.65723	-0.21593
916.251	0.65929	-0.21662
917.052	0.65981	-0.21696
919.134	0.66119	-0.21713
922.016	0.66274	-0.21782
923.778	0.66481	-0.21834
926.981	0.66688	-0.21886
928.743	0.66878	-0.21955
930.345	0.66964	-0.21972
933.227	0.67136	-0.22041
935.950	0.67326	-0.22093
938.032	0.67550	-0.22162
939.794	0.67636	-0.22214
941.075	0.67757	-0.22248
943.157	0.67929	-0.22300
945.399	0.68136	-0.22369
947.482	0.68257	-0.22403
950.044	0.68412	-0.22438
952.126	0.68602	-0.22489
954.529	0.68757	-0.22541
958.372	0.69015	-0.22610
959.654	0.69119	-0.22662
961.255	0.69222	-0.22696
963.497	0.69377	-0.22748
966.540	0.69567	-0.22817
970.384	0.69774	-0.22869
972.146	0.69912	-0.22903
975.509	0.70136	-0.22989
977.271	0.70256	-0.23024
979.513	0.70394	-0.23058
983.838	0.70705	-0.23127
984.478	0.70705	-0.23179
987.041	0.70894	-0.23214
990.724	0.71101	-0.23283
992.486	0.71187	-0.23334
993.447	0.71325	-0.23369
995.529	0.71480	-0.23386
999.053	0.71687	-0.23472
1000.334	0.71791	-0.23490
1003.056	0.72015	-0.23576
1004.978	0.72136	-0.23645
1006.580	0.72256	-0.23645
1010.424	0.72515	-0.23714
1011.865	0.72653	-0.23765
1013.947	0.72842	-0.23800
1016.189	0.72998	-0.23852
1018.592	0.73239	-0.23938
1019.553	0.73308	-0.23955
1022.916	0.73497	-0.24007
1025.318	0.73704	-0.24076
1026.760	0.73791	-0.24128
1030.764	0.74084	-0.24197
1032.205	0.74187	-0.24214
1034.287	0.74342	-0.24300
1034.928	0.74359	-0.24283
1038.612	0.74618	-0.24369
1040.694	0.74756	-0.24421
1043.737	0.74946	-0.24472
1045.018	0.75014	-0.24507
1048.862	0.75221	-0.24541
1050.624	0.75342	-0.24593
1053.827	0.75549	-0.24628
1056.549	0.75773	-0.24731
1058.952	0.75928	-0.24766
1062.155	0.76066	-0.24817
1063.596	0.76170	-0.24852
1066.319	0.76376	-0.24904
1068.882	0.76532	-0.24938
1071.124	0.76721	-0.25007
1074.487	0.76911	-0.25076
1075.608	0.77031	-0.25093
1078.491	0.77273	-0.25145
1077.690	0.77238	-0.25162
1081.214	0.77514	-0.25248
1082.975	0.77635	-0.25283
1084.417	0.77756	-0.25335
1087.300	0.77980	-0.25386
1088.901	0.78118	-0.25421
1092.265	0.78324	-0.25507
1094.987	0.78566	-0.25559
1096.589	0.78721	-0.25576
1099.472	0.78824	-0.25628
1100.913	0.78962	-0.25679
1104.116	0.79221	-0.25731
1107.800	0.79445	-0.25800
1110.362	0.79600	-0.25869
1110.843	0.79635	-0.25886
1111.964	0.79721	-0.25921
1115.648	0.79928	-0.25973
1116.929	0.79997	-0.25973
1120.933	0.80238	-0.26059
1123.175	0.80410	-0.26111
1126.859	0.80583	-0.26162
1127.980	0.80703	-0.26214
1130.542	0.80876	-0.26266
1132.785	0.81031	-0.26318
1136.148	0.81307	-0.26369
1137.109	0.81376	-0.26421
1140.152	0.81548	-0.26455
1142.394	0.81703	-0.26507
1144.156	0.81841	-0.26559
1148.800	0.82169	-0.26628
1150.562	0.82289	-0.26680
1153.445	0.82479	-0.26714
1154.726	0.82565	-0.26766
1156.168	0.82738	-0.26835
1158.090	0.82858	-0.26869
1160.492	0.83048	-0.26904
1161.453	0.83169	-0.26956
1164.016	0.83341	-0.26990
1167.219	0.83582	-0.27076
1169.621	0.83703	-0.27128
1172.344	0.83858	-0.27180
1175.066	0.84100	-0.27214
1176.508	0.84203	-0.27283
1178.270	0.84324	-0.27283
1179.391	0.84427	-0.27352
1183.074	0.84634	-0.27404
1186.598	0.84875	-0.27456
1187.879	0.84944	-0.27507
1191.723	0.85186	-0.27559
1193.164	0.85289	-0.27611
1194.606	0.85375	-0.27628
1197.008	0.85582	-0.27663
1200.852	0.85755	-0.27749
1202.293	0.85841	-0.27800
1205.977	0.86099	-0.27835
1208.700	0.86306	-0.27869
1211.903	0.86444	-0.27938
1212.383	0.86530	-0.27973
1214.465	0.86668	-0.28025
1216.227	0.86789	-0.28059
1219.590	0.87013	-0.28128
1220.712	0.87134	-0.28180
1223.915	0.87358	-0.28232
1225.516	0.87530	-0.28283
1228.559	0.87685	-0.28318
1229.841	0.87806	-0.28370
1232.083	0.88047	-0.28421
1235.606	0.88220	-0.28473
1235.606	0.88271	-0.28525
1239.450	0.88530	-0.28576
1242.333	0.88685	-0.28645
1242.333	0.88737	-0.28697
1243.934	0.88892	-0.28697
1247.618	0.89116	-0.28766
1248.259	0.89202	-0.28801
1253.704	0.89495	-0.28904
1254.505	0.89582	-0.28921
1257.548	0.89754	-0.28990
1259.630	0.89857	-0.29025
1261.232	0.89961	-0.29059
1263.634	0.90133	-0.29076
1266.837	0.90323	-0.29163
1269.400	0.90478	-0.29214
1272.282	0.90668	-0.29283
1275.005	0.90840	-0.29318
1276.927	0.90978	-0.29370
1281.251	0.91288	-0.29439
1284.454	0.91443	-0.29508
1285.415	0.91530	-0.29525
1285.736	0.91616	-0.29559
1287.497	0.91719	-0.29594
1291.662	0.91961	-0.29663
1293.904	0.92150	-0.29715
1295.185	0.92219	-0.29749
1297.587	0.92409	-0.29801
1299.669	0.92598	-0.29852
1301.752	0.92719	-0.29887
1303.353	0.92892	-0.29939
1305.595	0.93064	-0.29990
1307.998	0.93219	-0.30025
1309.119	0.93374	-0.30094
1312.002	0.93529	-0.30128
1315.045	0.93702	-0.30197
1318.408	0.93960	-0.30266
1320.971	0.94081	-0.30284
1322.412	0.94219	-0.30335
1322.892	0.94271	-0.30370
1327.697	0.94547	-0.30439
1329.939	0.94719	-0.30490
1331.061	0.94771	-0.30525
1334.104	0.94943	-0.30577
1336.666	0.95098	-0.30628
1337.947	0.95202	-0.30628
1341.631	0.95426	-0.30732
1344.194	0.95546	-0.30766
1345.475	0.95667	-0.30784
1349.639	0.95908	-0.30853
1350.440	0.95960	-0.30887
1354.123	0.96236	-0.30956
1355.565	0.96322	-0.31008
1358.127	0.96495	-0.31060
1360.530	0.96632	-0.31111
1363.252	0.96874	-0.31163
1364.854	0.96960	-0.31197
1367.897	0.97167	-0.31284
1371.260	0.97374	-0.31318
1371.581	0.97443	-0.31353
1372.702	0.97598	-0.31370
1375.745	0.97736	-0.31439
1377.987	0.97960	-0.31473
1379.268	0.98029	-0.31525
1383.112	0.98305	-0.31594
1384.393	0.98408	-0.31629
1386.475	0.98563	-0.31663
1388.717	0.98684	-0.31732
1390.639	0.98874	-0.31749
1394.964	0.99046	-0.31818
1395.925	0.99115	-0.31853
1400.409	0.99373	-0.31939
1400.569	0.99494	-0.31973
1404.253	0.99649	-0.32008
1406.495	0.99770	-0.32060
1409.218	0.99942	-0.32094
1411.620	1.00063	-0.32146
1411.780	1.00166	-0.32180
1414.983	1.00322	-0.32198
1420.269	1.00649	-0.32284
1421.069	1.00718	-0.32353
1423.632	1.00873	-0.32387
1425.714	1.01046	-0.32422
1426.515	1.01115	-0.32456
1429.718	1.01322	-0.32525
1432.761	1.01528	-0.32577
1434.363	1.01666	-0.32611
1435.964	1.01821	-0.32663
1437.566	1.01942	-0.32749
1439.808	1.02097	-0.32767
1442.210	1.02287	-0.32818
1444.773	1.02459	-0.32870
1447.496	1.02649	-0.32905
1448.617	1.02701	-0.32939
1451.660	1.02925	-0.33008
1453.261	1.03045	-0.33060
1456.625	1.03235	-0.33112
1458.707	1.03425	-0.33163
1461.589	1.03563	-0.33198
1464.953	1.03769	-0.33249
1466.074	1.03890	-0.33284
1469.277	1.04063	-0.33318
1469.918	1.04080	-0.33353
1473.281	1.04287	-0.33422
1477.285	1.04494	-0.33491
1478.887	1.04631	-0.33508
1480.969	1.04769	-0.33560
1484.172	1.04993	-0.33646
1486.734	1.05149	-0.33663
1488.176	1.05218	-0.33698
1490.578	1.05390	-0.33750
1493.781	1.05614	-0.33801
1496.184	1.05786	-0.33836
1497.465	1.05873	-0.33887
1499.387	1.06011	-0.33922
1501.469	1.06183	-0.33974
1503.551	1.06373	-0.34025
1505.633	1.06493	-0.34077
1506.754	1.06614	-0.34094
1510.278	1.06855	-0.34163
1511.399	1.06924	-0.34198
1513.641	1.07062	-0.34250
1516.203	1.07304	-0.34301
1518.766	1.07476	-0.34336
1519.887	1.07528	-0.34405
1523.250	1.07752	-0.34439
1524.852	1.07855	-0.34474
1529.336	1.08114	-0.34543
1531.899	1.08286	-0.34612
1533.340	1.08424	-0.34646
1535.743	1.08562	-0.34681
1538.305	1.08700	-0.34732
1539.907	1.08786	-0.34767
1541.669	1.08907	-0.34784
1545.993	1.09148	-0.34870
1548.075	1.09269	-0.34905
1549.356	1.09407	-0.34939
1552.719	1.09596	-0.35008
1557.524	1.09838	-0.35043
1558.805	1.09958	-0.35095
1562.169	1.10165	-0.35129
1563.290	1.10251	-0.35181
1564.891	1.10320	-0.35215
1567.454	1.10544	-0.35284
1569.536	1.10700	-0.35336
1571.778	1.10855	-0.35388
1574.341	1.11044	-0.35388
1575.782	1.11096	-0.35439
1577.544	1.11286	-0.35457
1579.626	1.11458	-0.35526
1583.150	1.11682	-0.35577
1584.911	1.11803	-0.35612
1586.192	1.11906	-0.35629
1588.114	1.12062	-0.35664
1591.958	1.12286	-0.35698
1592.759	1.12337	-0.35750
1595.802	1.12579	-0.35819
1597.083	1.12648	-0.35853
1600.767	1.12941	-0.35888
1603.169	1.13079	-0.35957
1606.372	1.13251	-0.35974
1608.454	1.13389	-0.36060
1611.177	1.13544	-0.36060
1612.939	1.13665	-0.36112
1615.021	1.13751	-0.36146
1617.584	1.13941	-0.36198
1620.467	1.14147	-0.36250
1623.830	1.14303	-0.36302
1625.271	1.14389	-0.36319
1628.795	1.14630	-0.36353
1630.556	1.14699	-0.36405
1632.318	1.14872	-0.36440
1635.361	1.15061	-0.36491
1638.885	1.15251	-0.36543
1639.365	1.15320	-0.36578
1642.088	1.15509	-0.36629
1644.971	1.15699	-0.36681
1645.932	1.15785	-0.36715
1647.854	1.15889	-0.36733
1649.775	1.16027	-0.36784
1652.818	1.16251	-0.36853
1654.260	1.16354	-0.36871
1656.983	1.16578	-0.36922
1657.943	1.16682	-0.36957
1660.026	1.16802	-0.37009
1663.229	1.16992	-0.37043
1665.311	1.17147	-0.37095
1667.073	1.17302	-0.37129
1669.635	1.17440	-0.37181
1672.198	1.17664	-0.37216
1674.280	1.17785	-0.37284
1677.002	1.17923	-0.37302
1679.885	1.18095	-0.37371
1682.608	1.18199	-0.37388
1683.569	1.18337	-0.37422
1686.612	1.18543	-0.37491
1689.174	1.18681	-0.37526
1692.377	1.18837	-0.37560
1694.460	1.18974	-0.37629
1696.862	1.19164	-0.37664
1699.585	1.19285	-0.37716
1701.827	1.19457	-0.37733
1705.030	1.19630	-0.37802
1705.831	1.19716	-0.37819
1708.233	1.19836	-0.37854
1712.397	1.20112	-0.37923
1712.557	1.20164	-0.37957
1716.241	1.20423	-0.38009
1719.284	1.20612	-0.38078
1720.085	1.20698	-0.38095
1722.167	1.20940	-0.38198
1722.808	1.21043	-0.38492
1724.890	1.21181	-0.38509
1727.452	1.21336	-0.38561
1730.015	1.21543	-0.38612
1733.218	1.21802	-0.38664
1734.339	1.21853	-0.38664
1734.980	1.22009	-0.38716
1737.702	1.22198	-0.38871
1740.425	1.22440	-0.39009
1744.269	1.22715	-0.39112
1746.991	1.22853	-0.39164
1749.554	1.22957	-0.39216
1751.155	1.23129	-0.39285
1755.159	1.23336	-0.39354
1756.281	1.23422	-0.39405
1757.722	1.23543	-0.39474
1761.566	1.23784	-0.39543
1763.007	1.23870	-0.39578
1765.730	1.24060	-0.39681
1768.613	1.24250	-0.39733
1771.496	1.24405	-0.39802
1774.378	1.24577	-0.39888
1776.460	1.24732	-0.39940
1779.503	1.24905	-0.40026
1782.546	1.25129	-0.40112
1782.386	1.25146	-0.40164
1785.109	1.25336	-0.40216
1787.191	1.25491	-0.40268
1790.394	1.25715	-0.40388
1790.234	1.25732	-0.40475
1793.758	1.25974	-0.40544
1796.160	1.26198	-0.40664
1777.101	1.27577	-0.40975
1794.719	1.29611	-0.41975
1804.969	1.30266	-0.42596
1808.012	1.30576	-0.42647
1811.055	1.30801	-0.42733
1811.535	1.30921	-0.42768
1813.777	1.31076	-0.42802
1817.461	1.31283	-0.42837
1819.863	1.31490	-0.42889
1821.145	1.31594	-0.42923
1825.149	1.31869	-0.42837
1826.109	1.31973	-0.42802
1828.192	1.32059	-0.42854
1829.633	1.32266	-0.43165
1833.797	1.32524	-0.43389
1836.520	1.32731	-0.43527
1837.961	1.32835	-0.43578
1841.004	1.32990	-0.43630
1841.965	1.33093	-0.43682
1845.329	1.33335	-0.43768
1847.411	1.33490	-0.43803
1848.692	1.33593	-0.43854
1853.016	1.33817	-0.43854
1856.059	1.34042	-0.43923
1857.340	1.34145	-0.43941
1860.223	1.34352	-0.44010
1861.985	1.34473	-0.44044
1863.426	1.34628	-0.44061
1865.669	1.34817	-0.44147
1867.591	1.34955	-0.44182
1868.712	1.35145	-0.44423
1869.833	1.35334	-0.44354
1873.837	1.35800	-0.44079
1876.559	1.36386	-0.45044
1878.481	1.36507	-0.44854
1880.403	1.36679	-0.44923
1883.606	1.36834	-0.44923
1885.368	1.37041	-0.44975
1887.290	1.37455	-0.45010
1884.727	1.38334	-0.45441
1891.614	1.38834	-0.45855
1894.497	1.39024	-0.45906
1897.060	1.39196	-0.45924
1898.181	1.39299	-0.45958
1901.864	1.39489	-0.45958
1903.306	1.39593	-0.45993
1906.669	1.39782	-0.46010
1909.232	1.39972	-0.46062
1910.833	1.40110	-0.46062
1913.716	1.40265	-0.46062
1915.638	1.40989	-0.46010
1919.322	1.41196	-0.46062
1920.763	1.41265	-0.46079
1886.970	1.42592	-0.46217
1919.962	1.44333	-0.46993
1921.404	1.34714	-0.46631
1927.810	1.34938	-0.40130
1930.212	1.35369	-0.40233
1934.857	1.35541	-0.40250
1936.138	1.35800	-0.40061
96.881	0.30262	-0.24904
