# Supplementary material for: Characterisation of the mechanical and fracture properties of a uni-weave carbon fibre/epoxy non-crimp fabric composite
Source: Data Brief. 2016 Jan 15;6:680–95. doi: 10.1016/j.dib.2016.01.010 (PMC4773377; doi:10.1016/j.dib.2016.01.010)
Supplement: Supplementary file 1 — Supplementary material [file mmc1.zip › Supplementary_material/specimen_ty1.csv]

Stress (MPa)	Longitudinal strain (%)	Transverse strain (%)
-0.246	-0.01097	-0.00142
-0.231	-0.00648	-0.00142
0.153	-0.00390	-0.00159
0.061	0.00231	-0.00142
1.532	0.01024	-0.00193
2.106	0.01938	-0.00211
2.551	0.02886	-0.00211
3.210	0.03834	-0.00262
4.627	0.04868	-0.00280
5.118	0.05885	-0.00280
6.887	0.06868	-0.00314
7.362	0.08023	-0.00348
8.412	0.09040	-0.00366
9.309	0.10074	-0.00400
10.312	0.11074	-0.00435
11.837	0.12247	-0.00469
13.170	0.13298	-0.00469
14.404	0.14505	-0.00504
15.247	0.15746	-0.00555
16.702	0.17039	-0.00573
18.250	0.18160	-0.00590
18.802	0.19056	-0.00607
19.913	0.20211	-0.00642
21.384	0.21504	-0.00676
22.395	0.22728	-0.00711
23.169	0.23969	-0.00745
24.081	0.25073	-0.00762
25.705	0.26107	-0.00762
26.655	0.27314	-0.00797
27.797	0.28589	-0.00831
20.733	0.22400	-0.00866
-0.414	-0.00993	-0.00107
-1.334	-0.01045	-0.00124
-0.637	-0.01062	-0.00124
-0.729	-0.01028	-0.00142
-1.227	-0.00579	-0.00142
-1.449	0.00214	-0.00142
-1.127	0.00007	-0.00176
-1.073	0.00041	-0.00176
-1.303	0.00024	-0.00159
-0.414	0.00007	-0.00142
-0.935	0.00007	-0.00159
-0.660	0.00007	-0.00176
-1.441	0.00024	-0.00176
-0.445	0.00007	-0.00159
-0.606	0.00007	-0.00159
-0.162	0.00007	-0.00159
-0.008	0.00007	-0.00159
-0.437	0.00007	-0.00159
0.405	0.00007	-0.00159
-0.054	0.00007	-0.00159
-0.162	0.00007	-0.00159
-0.414	0.00024	-0.00176
0.444	-0.00011	-0.00159
-0.315	-0.00011	-0.00159
0.551	0.00007	-0.00159
0.214	0.00007	-0.00159
0.244	0.00007	-0.00142
-0.254	0.00007	-0.00159
-0.277	-0.00011	-0.00176
-0.177	-0.00011	-0.00159
-0.660	-0.00011	-0.00176
-0.958	0.00007	-0.00159
-0.851	-0.00011	-0.00159
-0.844	-0.00028	-0.00159
-1.227	-0.00011	-0.00159
