# Supplementary material for: Characterisation of the mechanical and fracture properties of a uni-weave carbon fibre/epoxy non-crimp fabric composite
Source: Data Brief. 2016 Jan 15;6:680–95. doi: 10.1016/j.dib.2016.01.010 (PMC4773377; doi:10.1016/j.dib.2016.01.010)
Supplement: Supplementary file 1 — Supplementary material [file mmc1.zip › Supplementary_material/specimen_ty2.csv]

Stress (MPa)	Longitudinal strain (%)	Transverse strain (%)
2.160	0.02886	-0.00073
2.229	0.03265	-0.00107
2.306	0.03386	-0.00107
2.689	0.03610	-0.00107
2.137	0.03730	-0.00090
2.650	0.03851	-0.00107
2.796	0.03955	-0.00090
3.125	0.04092	-0.00124
2.880	0.04196	-0.00142
2.359	0.04179	-0.00124
2.443	0.04334	-0.00142
2.260	0.04127	-0.00124
2.489	0.04110	-0.00124
2.037	0.04144	-0.00124
2.696	0.04213	-0.00124
2.719	0.04299	-0.00124
2.152	0.04213	-0.00124
2.597	0.04248	-0.00124
2.589	0.04161	-0.00124
2.168	0.04179	-0.00107
2.796	0.04265	-0.00124
3.010	0.04161	-0.00124
3.010	0.04334	-0.00142
3.394	0.04454	-0.00142
3.386	0.04385	-0.00142
3.248	0.04403	-0.00124
3.440	0.04317	-0.00124
3.455	0.04282	-0.00124
3.171	0.04248	-0.00124
3.654	0.04265	-0.00107
3.968	0.04230	-0.00124
3.486	0.04317	-0.00142
3.608	0.04230	-0.00124
2.957	0.04144	-0.00142
3.692	0.04110	-0.00124
3.225	0.04075	-0.00124
2.566	0.04058	-0.00142
2.604	0.04023	-0.00124
2.298	0.03955	-0.00107
2.428	0.04041	-0.00124
2.260	0.03955	-0.00107
2.658	0.03972	-0.00124
2.014	0.04023	-0.00124
2.152	0.04092	-0.00142
2.466	0.04161	-0.00107
1.800	0.04041	-0.00124
1.930	0.04058	-0.00124
2.520	0.04230	-0.00124
2.589	0.04299	-0.00124
3.010	0.04282	-0.00124
2.505	0.04265	-0.00142
2.827	0.04248	-0.00124
2.811	0.04299	-0.00124
3.302	0.04299	-0.00124
2.758	0.04213	-0.00124
3.524	0.04196	-0.00107
3.125	0.04161	-0.00124
3.087	0.04127	-0.00107
3.501	0.03972	-0.00124
2.673	0.03955	-0.00124
3.286	0.03903	-0.00107
3.087	0.04006	-0.00107
3.217	0.04041	-0.00107
3.141	0.04075	-0.00107
3.294	0.04127	-0.00124
3.141	0.04161	-0.00124
3.041	0.04058	-0.00124
3.087	0.04092	-0.00107
2.911	0.04161	-0.00124
2.436	0.04006	-0.00107
2.260	0.04075	-0.00107
2.405	0.04041	-0.00107
2.505	0.04161	-0.00124
2.229	0.04161	-0.00124
2.068	0.04127	-0.00107
2.413	0.04299	-0.00124
2.329	0.04248	-0.00124
2.260	0.04317	-0.00124
2.030	0.04282	-0.00124
2.658	0.04179	-0.00090
2.183	0.04127	-0.00124
2.214	0.04179	-0.00107
2.758	0.04196	-0.00107
3.179	0.04248	-0.00124
2.949	0.04213	-0.00107
3.064	0.04161	-0.00124
3.240	0.04213	-0.00107
3.493	0.04213	-0.00090
3.302	0.04248	-0.00107
3.516	0.04299	-0.00124
3.508	0.04489	-0.00124
3.493	0.04420	-0.00142
3.631	0.04385	-0.00107
3.585	0.04334	-0.00124
3.639	0.04248	-0.00124
3.279	0.04230	-0.00107
3.424	0.04403	-0.00107
3.792	0.04317	-0.00124
3.217	0.04317	-0.00124
2.788	0.04179	-0.00124
2.604	0.04092	-0.00124
1.915	0.04196	-0.00124
2.459	0.04282	-0.00107
2.505	0.04248	-0.00124
2.666	0.04248	-0.00107
2.627	0.04403	-0.00142
2.014	0.04368	-0.00142
2.666	0.04265	-0.00124
2.298	0.04351	-0.00124
2.558	0.04265	-0.00124
2.244	0.04334	-0.00124
2.420	0.04368	-0.00142
2.512	0.04213	-0.00124
2.505	0.04144	-0.00124
2.221	0.04144	-0.00124
2.819	0.04230	-0.00107
2.765	0.04282	-0.00107
2.321	0.04144	-0.00124
2.528	0.04144	-0.00107
3.087	0.04213	-0.00107
3.156	0.04230	-0.00124
3.394	0.04385	-0.00124
3.524	0.04472	-0.00124
3.685	0.04592	-0.00124
3.884	0.04437	-0.00142
3.562	0.04420	-0.00107
3.478	0.04385	-0.00107
2.512	0.04299	-0.00142
3.309	0.04385	-0.00107
2.888	0.04385	-0.00142
2.765	0.04248	-0.00124
2.083	0.04196	-0.00124
2.666	0.04454	-0.00124
2.237	0.04351	-0.00142
2.183	0.04334	-0.00124
2.359	0.04179	-0.00124
2.382	0.04248	-0.00107
2.528	0.04317	-0.00124
2.129	0.04317	-0.00124
2.114	0.04282	-0.00124
2.014	0.04265	-0.00124
2.367	0.04368	-0.00124
3.026	0.04472	-0.00142
2.919	0.04558	-0.00124
2.980	0.04592	-0.00124
3.072	0.04575	-0.00124
3.187	0.04592	-0.00107
3.263	0.04713	-0.00124
3.095	0.04730	-0.00124
4.451	0.04661	-0.00142
3.915	0.04730	-0.00142
4.037	0.04834	-0.00142
4.259	0.04748	-0.00142
3.930	0.04799	-0.00124
4.298	0.04696	-0.00124
3.570	0.04592	-0.00124
3.455	0.04489	-0.00107
3.432	0.04541	-0.00124
3.424	0.04523	-0.00124
3.731	0.04558	-0.00124
3.194	0.04627	-0.00124
3.271	0.04730	-0.00142
3.478	0.04679	-0.00107
3.447	0.04661	-0.00124
2.329	0.04644	-0.00124
3.164	0.04644	-0.00142
2.520	0.04748	-0.00124
2.903	0.04765	-0.00142
3.294	0.04868	-0.00124
2.865	0.04765	-0.00142
2.942	0.04748	-0.00159
3.072	0.04903	-0.00142
2.865	0.04885	-0.00142
3.179	0.04972	-0.00142
3.493	0.05006	-0.00159
3.823	0.05058	-0.00142
3.378	0.05006	-0.00142
3.899	0.05144	-0.00142
2.995	0.04920	-0.00142
4.091	0.04937	-0.00142
3.493	0.04868	-0.00159
4.344	0.04920	-0.00142
4.382	0.04920	-0.00142
4.658	0.05006	-0.00142
3.869	0.05023	-0.00159
4.305	0.04937	-0.00142
4.190	0.04972	-0.00142
4.405	0.04954	-0.00124
4.121	0.04920	-0.00142
4.121	0.04937	-0.00142
4.198	0.04834	-0.00142
3.539	0.04885	-0.00159
3.999	0.04834	-0.00124
3.646	0.04954	-0.00159
3.876	0.05092	-0.00142
3.371	0.05161	-0.00159
2.942	0.05092	-0.00159
3.585	0.04972	-0.00142
3.302	0.04972	-0.00159
3.309	0.05041	-0.00142
3.102	0.05058	-0.00159
3.455	0.04989	-0.00142
3.072	0.05092	-0.00142
3.033	0.05058	-0.00142
3.110	0.04937	-0.00142
2.750	0.05058	-0.00124
4.014	0.05178	-0.00159
4.137	0.05196	-0.00142
3.838	0.05178	-0.00124
4.413	0.05196	-0.00142
4.083	0.05144	-0.00159
4.558	0.05127	-0.00142
4.474	0.05178	-0.00142
4.045	0.05178	-0.00159
4.413	0.05282	-0.00142
4.420	0.05299	-0.00142
4.436	0.05403	-0.00124
5.010	0.05523	-0.00142
4.865	0.05558	-0.00159
4.236	0.05506	-0.00159
4.596	0.05627	-0.00142
4.596	0.05592	-0.00142
4.359	0.05592	-0.00142
4.344	0.05661	-0.00142
4.436	0.05506	-0.00159
4.298	0.05420	-0.00159
3.945	0.05368	-0.00142
3.455	0.05351	-0.00159
3.539	0.05351	-0.00142
3.256	0.05472	-0.00159
3.524	0.05489	-0.00124
3.432	0.05454	-0.00159
3.501	0.05403	-0.00142
3.662	0.05334	-0.00159
3.570	0.05489	-0.00176
4.160	0.05454	-0.00159
4.267	0.05403	-0.00159
3.631	0.05385	-0.00142
3.892	0.05403	-0.00159
4.520	0.05558	-0.00159
4.221	0.05489	-0.00159
4.374	0.05506	-0.00176
4.895	0.05575	-0.00142
5.049	0.05558	-0.00159
5.041	0.05609	-0.00159
4.957	0.05678	-0.00142
5.140	0.05713	-0.00176
5.179	0.05816	-0.00176
5.079	0.05799	-0.00159
4.635	0.05903	-0.00176
4.275	0.05920	-0.00193
5.232	0.05799	-0.00176
4.627	0.05765	-0.00159
4.474	0.05765	-0.00176
3.976	0.05903	-0.00176
3.761	0.05834	-0.00176
3.639	0.05799	-0.00176
3.892	0.05868	-0.00193
3.769	0.05971	-0.00159
4.436	0.05937	-0.00176
3.639	0.06006	-0.00176
3.938	0.06040	-0.00193
4.313	0.05920	-0.00176
4.420	0.05989	-0.00193
4.551	0.06058	-0.00176
4.114	0.05937	-0.00176
4.413	0.05954	-0.00176
4.221	0.05903	-0.00193
5.125	0.06023	-0.00176
4.520	0.05920	-0.00176
5.255	0.05920	-0.00193
5.271	0.05903	-0.00176
5.608	0.06023	-0.00176
5.217	0.06092	-0.00176
5.209	0.06040	-0.00176
5.010	0.05989	-0.00159
5.309	0.05954	-0.00176
5.095	0.06023	-0.00176
4.880	0.06075	-0.00176
4.688	0.06161	-0.00193
5.049	0.06040	-0.00159
4.535	0.05885	-0.00193
4.213	0.05920	-0.00176
4.045	0.05816	-0.00193
4.175	0.05782	-0.00176
4.474	0.05782	-0.00176
3.853	0.05816	-0.00193
3.508	0.05937	-0.00176
3.999	0.06023	-0.00193
4.098	0.06109	-0.00176
4.052	0.06127	-0.00193
4.137	0.06213	-0.00193
4.673	0.06247	-0.00193
4.880	0.06282	-0.00211
4.397	0.06196	-0.00176
4.520	0.06127	-0.00193
4.957	0.06127	-0.00193
4.918	0.06265	-0.00193
5.018	0.06265	-0.00193
4.934	0.06230	-0.00193
5.347	0.06109	-0.00193
5.363	0.06023	-0.00193
5.026	0.05971	-0.00176
4.512	0.05920	-0.00193
5.232	0.05920	-0.00193
5.600	0.06023	-0.00193
5.140	0.06144	-0.00176
5.355	0.06161	-0.00193
5.409	0.06178	-0.00193
5.248	0.06178	-0.00193
4.911	0.06213	-0.00193
4.773	0.06230	-0.00176
4.796	0.06316	-0.00193
4.949	0.06299	-0.00193
5.386	0.06213	-0.00193
4.213	0.06213	-0.00193
4.665	0.06299	-0.00193
4.857	0.06247	-0.00176
4.022	0.06316	-0.00193
4.075	0.06368	-0.00193
4.482	0.06437	-0.00193
4.803	0.06402	-0.00193
4.926	0.06489	-0.00193
4.558	0.06609	-0.00193
4.964	0.06558	-0.00193
5.087	0.06558	-0.00211
5.041	0.06506	-0.00176
5.508	0.06575	-0.00193
5.340	0.06644	-0.00193
5.003	0.06644	-0.00193
5.194	0.06713	-0.00176
5.723	0.06661	-0.00193
5.455	0.06609	-0.00193
5.570	0.06713	-0.00193
5.447	0.06644	-0.00211
5.209	0.06644	-0.00193
5.662	0.06678	-0.00228
5.194	0.06627	-0.00176
5.516	0.06558	-0.00193
5.945	0.06540	-0.00176
5.700	0.06437	-0.00176
5.585	0.06609	-0.00211
5.393	0.06627	-0.00193
4.551	0.06661	-0.00193
5.133	0.06609	-0.00193
4.941	0.06627	-0.00193
4.757	0.06730	-0.00211
5.003	0.06730	-0.00193
4.658	0.06782	-0.00193
5.409	0.06902	-0.00193
4.642	0.07092	-0.00211
4.497	0.06989	-0.00211
4.604	0.07023	-0.00211
4.635	0.06989	-0.00211
5.324	0.07023	-0.00228
4.857	0.06920	-0.00211
5.355	0.06851	-0.00228
5.340	0.06868	-0.00193
5.033	0.06816	-0.00211
5.370	0.06920	-0.00211
5.225	0.06833	-0.00193
5.707	0.06920	-0.00211
5.447	0.06851	-0.00193
5.776	0.06833	-0.00193
5.784	0.06661	-0.00193
5.792	0.06782	-0.00211
5.838	0.06730	-0.00193
6.305	0.06833	-0.00193
6.313	0.06971	-0.00211
5.677	0.06851	-0.00211
5.891	0.06954	-0.00176
5.554	0.06954	-0.00211
5.324	0.06954	-0.00193
5.669	0.06885	-0.00211
5.991	0.07092	-0.00211
5.462	0.07109	-0.00193
5.370	0.07178	-0.00193
5.432	0.07213	-0.00211
4.857	0.07213	-0.00211
5.784	0.07230	-0.00211
5.217	0.07213	-0.00211
5.118	0.07213	-0.00193
5.140	0.07144	-0.00228
5.401	0.07195	-0.00211
5.033	0.07230	-0.00193
5.324	0.07351	-0.00211
4.987	0.07195	-0.00211
5.432	0.07316	-0.00211
5.562	0.07437	-0.00228
6.336	0.07540	-0.00211
6.290	0.07368	-0.00211
6.581	0.07368	-0.00211
5.516	0.07299	-0.00211
6.290	0.07247	-0.00228
6.098	0.07247	-0.00228
5.784	0.07316	-0.00228
6.765	0.07299	-0.00211
6.152	0.07264	-0.00228
6.612	0.07506	-0.00211
6.267	0.07471	-0.00211
7.071	0.07592	-0.00245
6.504	0.07506	-0.00228
7.125	0.07471	-0.00228
6.313	0.07454	-0.00211
6.282	0.07489	-0.00245
6.052	0.07523	-0.00228
6.114	0.07523	-0.00228
6.443	0.07523	-0.00228
5.822	0.07540	-0.00228
5.792	0.07471	-0.00211
5.845	0.07333	-0.00228
5.409	0.07540	-0.00228
5.953	0.07523	-0.00228
5.784	0.07575	-0.00228
5.738	0.07489	-0.00211
6.336	0.07695	-0.00245
5.723	0.07644	-0.00228
5.983	0.07609	-0.00228
6.244	0.07626	-0.00228
5.815	0.07644	-0.00245
5.899	0.07592	-0.00228
5.654	0.07661	-0.00228
6.014	0.07661	-0.00211
6.412	0.07713	-0.00245
6.765	0.07730	-0.00228
6.834	0.07782	-0.00228
6.772	0.07885	-0.00228
6.619	0.07782	-0.00228
6.811	0.07730	-0.00228
6.527	0.07695	-0.00228
7.309	0.07764	-0.00228
6.520	0.07747	-0.00228
6.811	0.07661	-0.00228
6.420	0.07592	-0.00211
6.550	0.07540	-0.00228
6.351	0.07626	-0.00211
6.474	0.07782	-0.00228
6.114	0.07764	-0.00211
5.884	0.07782	-0.00228
6.160	0.07730	-0.00228
6.206	0.07833	-0.00228
5.478	0.07868	-0.00245
6.029	0.07816	-0.00228
5.746	0.07902	-0.00228
5.983	0.07885	-0.00228
6.566	0.07902	-0.00211
6.251	0.07971	-0.00228
6.160	0.08040	-0.00245
6.137	0.08126	-0.00245
6.466	0.08144	-0.00245
6.060	0.08075	-0.00228
6.665	0.08109	-0.00228
6.282	0.08075	-0.00228
6.596	0.08161	-0.00228
6.688	0.08109	-0.00228
6.489	0.08144	-0.00245
7.125	0.08264	-0.00228
8.083	0.08195	-0.00245
6.811	0.08213	-0.00228
7.477	0.08264	-0.00228
6.995	0.08195	-0.00245
7.638	0.08299	-0.00228
7.263	0.08282	-0.00228
7.339	0.08437	-0.00228
7.186	0.08523	-0.00262
7.531	0.08557	-0.00245
7.064	0.08333	-0.00228
7.186	0.08213	-0.00245
6.558	0.08282	-0.00228
6.811	0.08213	-0.00228
6.520	0.08213	-0.00245
6.872	0.08385	-0.00262
6.466	0.08471	-0.00245
6.681	0.08385	-0.00228
6.137	0.08402	-0.00245
6.512	0.08419	-0.00228
6.420	0.08264	-0.00262
6.351	0.08195	-0.00228
6.297	0.08195	-0.00245
6.045	0.08316	-0.00228
6.374	0.08213	-0.00228
6.987	0.08247	-0.00228
6.673	0.08213	-0.00245
6.788	0.08282	-0.00228
7.385	0.08385	-0.00245
6.566	0.08454	-0.00228
7.025	0.08350	-0.00228
7.033	0.08402	-0.00245
7.378	0.08350	-0.00228
7.500	0.08264	-0.00245
7.523	0.08402	-0.00245
7.071	0.08385	-0.00262
6.704	0.08437	-0.00245
7.615	0.08575	-0.00245
8.182	0.08454	-0.00262
7.194	0.08454	-0.00228
7.087	0.08506	-0.00228
7.294	0.08557	-0.00245
7.033	0.08523	-0.00262
6.443	0.08678	-0.00245
6.903	0.08661	-0.00262
6.795	0.08695	-0.00228
6.022	0.08695	-0.00262
6.221	0.08661	-0.00245
6.451	0.08385	-0.00245
6.543	0.08368	-0.00228
6.167	0.08437	-0.00245
6.029	0.08557	-0.00245
6.550	0.08523	-0.00228
6.734	0.08419	-0.00245
6.604	0.08419	-0.00228
6.650	0.08609	-0.00245
7.110	0.08713	-0.00245
6.573	0.08644	-0.00228
7.163	0.08575	-0.00262
7.202	0.08678	-0.00245
7.761	0.08885	-0.00262
7.638	0.08850	-0.00245
8.090	0.08833	-0.00262
7.769	0.08833	-0.00228
7.470	0.08781	-0.00245
7.163	0.08730	-0.00245
8.213	0.08816	-0.00245
7.209	0.08764	-0.00262
7.470	0.08902	-0.00245
7.301	0.08954	-0.00245
7.738	0.09006	-0.00262
6.727	0.08902	-0.00245
7.140	0.08747	-0.00245
6.558	0.08713	-0.00245
6.719	0.08799	-0.00245
6.933	0.08868	-0.00228
6.857	0.08850	-0.00245
6.765	0.08833	-0.00228
6.811	0.08902	-0.00245
6.795	0.08868	-0.00228
6.520	0.08937	-0.00245
6.750	0.09092	-0.00245
6.795	0.09006	-0.00262
7.240	0.09109	-0.00245
7.194	0.09109	-0.00262
7.110	0.09023	-0.00262
7.140	0.09057	-0.00262
7.324	0.08988	-0.00262
7.638	0.09092	-0.00245
7.362	0.09075	-0.00228
7.937	0.09057	-0.00262
8.259	0.08971	-0.00262
7.937	0.08902	-0.00245
7.853	0.08937	-0.00262
7.592	0.08902	-0.00245
8.029	0.08919	-0.00262
8.175	0.09092	-0.00262
8.336	0.09212	-0.00245
8.037	0.09109	-0.00245
8.458	0.09230	-0.00262
7.983	0.09212	-0.00262
7.362	0.09230	-0.00245
7.991	0.09385	-0.00280
7.454	0.09557	-0.00262
7.883	0.09523	-0.00280
7.646	0.09385	-0.00262
7.094	0.09212	-0.00245
7.454	0.09247	-0.00245
6.803	0.09075	-0.00245
6.895	0.09144	-0.00262
7.179	0.09212	-0.00245
6.979	0.09247	-0.00262
7.362	0.09488	-0.00262
7.807	0.09454	-0.00280
7.677	0.09419	-0.00262
7.968	0.09523	-0.00280
7.715	0.09574	-0.00262
7.600	0.09454	-0.00262
8.366	0.09385	-0.00262
8.044	0.09454	-0.00245
7.960	0.09350	-0.00280
7.937	0.09385	-0.00262
8.205	0.09419	-0.00262
8.734	0.09609	-0.00262
8.343	0.09643	-0.00280
8.420	0.09661	-0.00280
8.090	0.09678	-0.00280
8.519	0.09557	-0.00245
8.458	0.09574	-0.00262
8.772	0.09678	-0.00280
8.519	0.09661	-0.00280
8.083	0.09695	-0.00280
8.389	0.09730	-0.00280
8.382	0.09816	-0.00280
8.121	0.09730	-0.00280
8.190	0.09712	-0.00280
8.014	0.09833	-0.00262
7.883	0.09781	-0.00280
7.876	0.09764	-0.00262
7.608	0.09816	-0.00280
7.753	0.09747	-0.00280
7.110	0.09781	-0.00280
7.355	0.09833	-0.00280
7.447	0.09816	-0.00280
7.945	0.09919	-0.00280
7.761	0.09937	-0.00297
8.336	0.09781	-0.00280
7.815	0.09781	-0.00280
8.129	0.09816	-0.00280
8.696	0.09781	-0.00280
8.374	0.09799	-0.00280
8.466	0.09730	-0.00297
8.726	0.09764	-0.00280
9.286	0.09816	-0.00297
8.811	0.09850	-0.00280
8.688	0.09971	-0.00297
9.102	0.09919	-0.00280
9.117	0.09919	-0.00297
8.849	0.09971	-0.00280
8.021	0.09850	-0.00280
8.542	0.09816	-0.00297
8.703	0.09833	-0.00297
8.481	0.09868	-0.00280
8.749	0.09971	-0.00280
8.075	0.09868	-0.00280
8.366	0.09919	-0.00280
8.496	0.10057	-0.00297
8.297	0.10161	-0.00297
8.098	0.10143	-0.00297
7.646	0.10126	-0.00280
7.937	0.10247	-0.00297
8.198	0.10195	-0.00280
7.577	0.10281	-0.00297
8.167	0.10436	-0.00280
8.450	0.10505	-0.00297
8.029	0.10385	-0.00297
8.320	0.10367	-0.00297
8.389	0.10316	-0.00297
8.550	0.10281	-0.00297
7.914	0.10333	-0.00297
8.619	0.10299	-0.00280
8.971	0.10230	-0.00280
8.565	0.10264	-0.00297
9.255	0.10299	-0.00280
8.688	0.10316	-0.00262
9.232	0.10367	-0.00297
9.607	0.10350	-0.00280
9.554	0.10557	-0.00297
9.416	0.10471	-0.00297
9.646	0.10454	-0.00297
9.171	0.10609	-0.00297
9.416	0.10695	-0.00297
9.171	0.10609	-0.00314
9.378	0.10540	-0.00297
9.408	0.10557	-0.00297
9.163	0.10523	-0.00280
8.788	0.10540	-0.00297
8.642	0.10454	-0.00280
8.558	0.10730	-0.00314
9.561	0.10764	-0.00297
9.048	0.10781	-0.00314
9.224	0.10781	-0.00314
8.788	0.10730	-0.00314
8.581	0.10730	-0.00297
8.657	0.10798	-0.00297
8.198	0.10781	-0.00297
8.205	0.10730	-0.00314
8.880	0.10609	-0.00314
8.749	0.10540	-0.00314
8.496	0.10592	-0.00280
9.102	0.10678	-0.00314
9.263	0.10626	-0.00297
9.393	0.10643	-0.00297
9.217	0.10557	-0.00314
9.370	0.10678	-0.00280
9.086	0.10540	-0.00297
9.247	0.10695	-0.00297
9.853	0.10661	-0.00314
9.424	0.10523	-0.00297
9.401	0.10523	-0.00297
9.163	0.10385	-0.00297
9.416	0.10436	-0.00297
9.240	0.10454	-0.00297
9.102	0.10523	-0.00280
9.002	0.10574	-0.00314
8.734	0.10643	-0.00314
9.370	0.10643	-0.00297
9.286	0.10661	-0.00297
8.665	0.10574	-0.00297
8.650	0.10609	-0.00297
8.979	0.10695	-0.00280
8.182	0.10626	-0.00297
8.627	0.10661	-0.00297
8.542	0.10609	-0.00297
8.588	0.10764	-0.00297
8.565	0.10661	-0.00297
8.198	0.10557	-0.00297
8.818	0.10747	-0.00297
9.186	0.10816	-0.00314
8.397	0.10850	-0.00297
9.355	0.10695	-0.00297
9.324	0.10833	-0.00297
9.347	0.10833	-0.00297
9.194	0.10764	-0.00297
9.684	0.10798	-0.00297
9.638	0.10902	-0.00314
9.577	0.10988	-0.00297
10.251	0.11005	-0.00314
10.052	0.11040	-0.00314
10.021	0.11126	-0.00314
9.699	0.11057	-0.00331
9.508	0.10954	-0.00314
9.707	0.10867	-0.00314
9.830	0.10954	-0.00314
9.684	0.10936	-0.00314
10.151	0.11023	-0.00314
9.653	0.11126	-0.00331
9.584	0.11247	-0.00348
9.592	0.11350	-0.00314
8.933	0.11402	-0.00314
9.309	0.11316	-0.00314
9.217	0.11212	-0.00297
8.948	0.11160	-0.00314
9.048	0.11109	-0.00314
8.512	0.11212	-0.00314
9.401	0.11160	-0.00314
8.964	0.11160	-0.00314
9.040	0.11316	-0.00331
8.795	0.11298	-0.00331
8.780	0.11247	-0.00314
9.125	0.11212	-0.00331
8.857	0.11178	-0.00314
9.470	0.11316	-0.00314
9.768	0.11247	-0.00314
10.289	0.11212	-0.00314
9.960	0.11178	-0.00314
10.412	0.11195	-0.00297
9.899	0.11212	-0.00297
9.914	0.11109	-0.00314
10.052	0.10954	-0.00297
9.991	0.11057	-0.00297
9.906	0.10971	-0.00314
9.676	0.11057	-0.00314
10.266	0.11109	-0.00297
10.059	0.11212	-0.00314
9.309	0.11160	-0.00297
9.715	0.11367	-0.00314
9.929	0.11505	-0.00314
10.090	0.11523	-0.00331
9.646	0.11436	-0.00331
9.416	0.11298	-0.00297
9.324	0.11402	-0.00331
9.401	0.11350	-0.00314
9.355	0.11471	-0.00314
9.937	0.11574	-0.00331
9.293	0.11574	-0.00314
9.263	0.11643	-0.00331
9.033	0.11540	-0.00314
9.378	0.11540	-0.00331
9.822	0.11574	-0.00314
9.508	0.11678	-0.00314
9.316	0.11833	-0.00331
9.669	0.11781	-0.00331
9.638	0.11867	-0.00331
9.745	0.11747	-0.00331
10.810	0.11712	-0.00331
10.795	0.11609	-0.00331
10.404	0.11660	-0.00331
10.144	0.11678	-0.00314
10.404	0.11764	-0.00331
10.282	0.11781	-0.00314
10.289	0.11729	-0.00314
10.580	0.11678	-0.00331
10.649	0.11867	-0.00314
10.772	0.11867	-0.00348
10.994	0.12022	-0.00331
10.649	0.12005	-0.00331
10.910	0.11850	-0.00331
9.738	0.11764	-0.00331
9.753	0.11816	-0.00348
10.006	0.11833	-0.00314
9.845	0.11712	-0.00314
10.404	0.11902	-0.00331
9.646	0.11833	-0.00331
9.822	0.11850	-0.00331
9.431	0.11816	-0.00331
9.615	0.11885	-0.00331
9.385	0.11902	-0.00348
9.301	0.12040	-0.00348
9.922	0.12074	-0.00348
10.197	0.12143	-0.00348
10.573	0.12247	-0.00348
10.481	0.12005	-0.00331
10.136	0.12160	-0.00348
10.542	0.12109	-0.00331
10.757	0.12126	-0.00348
10.427	0.12040	-0.00331
10.481	0.12143	-0.00348
10.864	0.12005	-0.00348
10.879	0.12109	-0.00348
10.987	0.12022	-0.00331
10.879	0.12091	-0.00348
11.385	0.12247	-0.00348
10.596	0.12316	-0.00331
10.971	0.12247	-0.00348
10.680	0.12178	-0.00348
10.741	0.12229	-0.00348
10.251	0.12247	-0.00331
10.489	0.12316	-0.00348
10.412	0.12333	-0.00366
10.443	0.12316	-0.00366
10.305	0.12384	-0.00348
10.558	0.12540	-0.00348
9.998	0.12316	-0.00348
10.006	0.12367	-0.00366
9.845	0.12281	-0.00366
9.929	0.12316	-0.00331
10.412	0.12402	-0.00331
10.580	0.12522	-0.00348
10.473	0.12540	-0.00348
10.626	0.12557	-0.00348
10.902	0.12436	-0.00366
11.209	0.12574	-0.00366
10.611	0.12453	-0.00366
10.527	0.12316	-0.00331
11.109	0.12350	-0.00331
10.726	0.12316	-0.00348
10.764	0.12333	-0.00348
11.285	0.12419	-0.00348
11.086	0.12419	-0.00348
11.117	0.12333	-0.00348
11.140	0.12281	-0.00348
11.155	0.12402	-0.00331
10.994	0.12522	-0.00348
11.224	0.12453	-0.00331
11.998	0.12557	-0.00348
10.833	0.12609	-0.00348
11.400	0.12557	-0.00331
10.665	0.12695	-0.00348
10.826	0.12729	-0.00348
10.197	0.12833	-0.00348
10.810	0.12867	-0.00348
10.596	0.12884	-0.00348
10.404	0.12746	-0.00366
10.136	0.12678	-0.00348
10.151	0.12626	-0.00348
10.113	0.12609	-0.00348
10.029	0.12678	-0.00348
10.772	0.12764	-0.00348
10.213	0.12695	-0.00348
10.312	0.12643	-0.00331
10.121	0.12729	-0.00348
10.550	0.12660	-0.00331
10.810	0.12678	-0.00348
11.324	0.12850	-0.00348
11.147	0.12833	-0.00348
10.948	0.12798	-0.00348
11.462	0.12902	-0.00348
11.722	0.12798	-0.00331
11.691	0.12798	-0.00331
11.638	0.12850	-0.00331
11.324	0.12798	-0.00348
11.921	0.12798	-0.00331
11.814	0.12798	-0.00348
11.944	0.12729	-0.00331
11.178	0.12626	-0.00366
11.102	0.12591	-0.00331
11.439	0.12764	-0.00366
11.408	0.12867	-0.00348
10.956	0.12781	-0.00366
10.243	0.12712	-0.00348
10.573	0.12884	-0.00366
10.941	0.13005	-0.00348
10.358	0.12953	-0.00366
10.343	0.12936	-0.00348
10.328	0.12902	-0.00348
10.948	0.12833	-0.00348
10.780	0.12867	-0.00348
10.711	0.12971	-0.00348
10.535	0.12988	-0.00348
10.695	0.12884	-0.00331
11.132	0.12902	-0.00348
10.964	0.12815	-0.00331
10.741	0.12833	-0.00348
11.048	0.13005	-0.00348
11.232	0.12902	-0.00366
11.707	0.12971	-0.00366
11.063	0.13109	-0.00366
11.676	0.13281	-0.00366
12.366	0.13488	-0.00400
11.845	0.13384	-0.00383
12.090	0.13315	-0.00366
12.412	0.13436	-0.00366
12.373	0.13453	-0.00383
12.419	0.13574	-0.00383
12.534	0.13539	-0.00383
11.822	0.13574	-0.00366
11.531	0.13419	-0.00366
11.592	0.13333	-0.00366
11.799	0.13298	-0.00366
11.776	0.13350	-0.00366
11.431	0.13436	-0.00366
11.393	0.13384	-0.00366
11.155	0.13384	-0.00383
10.787	0.13195	-0.00366
10.902	0.13091	-0.00366
10.542	0.13195	-0.00348
11.178	0.13212	-0.00366
10.818	0.13281	-0.00366
10.741	0.13212	-0.00366
11.056	0.13195	-0.00366
11.040	0.13281	-0.00348
11.002	0.13229	-0.00366
11.216	0.13212	-0.00366
10.826	0.13195	-0.00348
11.094	0.13143	-0.00366
11.684	0.13350	-0.00383
11.431	0.13367	-0.00366
11.684	0.13453	-0.00383
11.983	0.13505	-0.00383
12.787	0.13539	-0.00366
12.090	0.13522	-0.00366
11.891	0.13591	-0.00383
12.412	0.13729	-0.00383
12.481	0.13643	-0.00400
12.389	0.13867	-0.00383
12.550	0.13746	-0.00383
12.190	0.13660	-0.00383
12.327	0.13764	-0.00400
11.829	0.13833	-0.00383
11.929	0.13936	-0.00400
11.937	0.13919	-0.00383
11.791	0.13884	-0.00383
11.944	0.13833	-0.00366
11.301	0.13729	-0.00400
11.186	0.13781	-0.00366
11.393	0.13867	-0.00400
11.431	0.13781	-0.00383
11.416	0.13677	-0.00383
10.964	0.13695	-0.00366
11.117	0.13626	-0.00366
10.818	0.13608	-0.00383
11.308	0.13608	-0.00383
11.239	0.13591	-0.00366
11.623	0.13695	-0.00383
11.937	0.13798	-0.00383
11.722	0.13970	-0.00383
12.174	0.14091	-0.00383
12.182	0.14126	-0.00383
12.366	0.13988	-0.00400
12.450	0.14039	-0.00400
12.496	0.13988	-0.00400
12.787	0.13970	-0.00383
12.519	0.13988	-0.00383
12.703	0.14091	-0.00400
12.856	0.14126	-0.00400
12.626	0.14160	-0.00383
12.672	0.14143	-0.00400
12.864	0.14246	-0.00383
13.247	0.14315	-0.00400
12.174	0.14315	-0.00400
12.450	0.14246	-0.00400
12.511	0.14246	-0.00383
12.075	0.14281	-0.00400
12.435	0.14246	-0.00383
12.144	0.14246	-0.00400
11.262	0.14298	-0.00383
12.450	0.14229	-0.00383
11.822	0.14143	-0.00383
11.155	0.14212	-0.00400
12.044	0.14384	-0.00400
12.059	0.14333	-0.00417
11.063	0.14246	-0.00400
11.707	0.14108	-0.00400
12.320	0.14108	-0.00400
12.075	0.14074	-0.00400
12.220	0.14039	-0.00383
11.998	0.13936	-0.00366
12.151	0.14005	-0.00383
12.450	0.14057	-0.00383
12.389	0.13970	-0.00383
12.366	0.14108	-0.00400
12.542	0.14143	-0.00400
12.933	0.14298	-0.00400
12.894	0.14246	-0.00400
13.178	0.14384	-0.00383
13.002	0.14143	-0.00400
12.565	0.14212	-0.00383
12.956	0.14384	-0.00383
13.040	0.14505	-0.00400
12.573	0.14557	-0.00400
12.435	0.14488	-0.00400
12.864	0.14522	-0.00383
12.665	0.14505	-0.00383
12.190	0.14453	-0.00400
12.128	0.14488	-0.00383
12.059	0.14315	-0.00417
12.036	0.14264	-0.00400
11.362	0.14281	-0.00400
11.691	0.14160	-0.00400
11.186	0.14074	-0.00400
11.714	0.14091	-0.00383
11.891	0.14160	-0.00400
12.327	0.14401	-0.00417
12.366	0.14488	-0.00400
12.243	0.14539	-0.00417
11.960	0.14608	-0.00383
12.642	0.14591	-0.00400
12.665	0.14470	-0.00400
12.174	0.14384	-0.00417
12.871	0.14522	-0.00400
12.711	0.14677	-0.00400
13.255	0.14763	-0.00417
12.588	0.14729	-0.00400
13.132	0.14832	-0.00417
13.262	0.14850	-0.00400
12.917	0.14850	-0.00417
13.262	0.14901	-0.00417
13.278	0.14901	-0.00400
13.561	0.14970	-0.00417
13.806	0.14867	-0.00417
13.300	0.14901	-0.00417
13.285	0.14867	-0.00417
13.538	0.14798	-0.00400
12.642	0.14763	-0.00417
13.078	0.14832	-0.00417
13.078	0.14988	-0.00417
12.488	0.14746	-0.00400
12.588	0.14815	-0.00400
12.488	0.14867	-0.00400
12.573	0.14953	-0.00417
12.833	0.15074	-0.00417
12.182	0.15057	-0.00417
12.634	0.14936	-0.00417
13.300	0.14919	-0.00435
12.879	0.15005	-0.00400
13.530	0.15039	-0.00417
13.117	0.14988	-0.00417
13.232	0.14953	-0.00435
12.971	0.14884	-0.00400
13.906	0.15005	-0.00417
13.423	0.14901	-0.00400
13.913	0.14988	-0.00400
13.707	0.15005	-0.00383
13.691	0.14884	-0.00417
13.561	0.14850	-0.00400
13.285	0.14832	-0.00417
13.423	0.14936	-0.00435
13.255	0.14953	-0.00417
13.278	0.15074	-0.00400
12.879	0.15022	-0.00400
12.680	0.15091	-0.00417
13.140	0.15057	-0.00417
12.718	0.15177	-0.00417
13.170	0.14970	-0.00417
12.695	0.14953	-0.00417
12.741	0.15039	-0.00417
12.289	0.15022	-0.00435
12.795	0.15143	-0.00383
12.059	0.15315	-0.00417
12.810	0.15263	-0.00417
12.940	0.15315	-0.00435
13.232	0.15281	-0.00417
12.925	0.15298	-0.00400
13.009	0.15263	-0.00435
13.262	0.15298	-0.00417
13.316	0.15281	-0.00417
13.998	0.15160	-0.00400
13.140	0.15298	-0.00417
13.293	0.15194	-0.00435
13.308	0.15143	-0.00417
13.500	0.15091	-0.00452
13.346	0.15177	-0.00417
13.753	0.15177	-0.00435
13.216	0.15177	-0.00417
13.990	0.15401	-0.00435
14.059	0.15436	-0.00435
13.906	0.15419	-0.00417
13.638	0.15505	-0.00435
13.890	0.15488	-0.00417
14.220	0.15591	-0.00452
13.323	0.15608	-0.00435
14.151	0.15763	-0.00435
13.630	0.15798	-0.00435
13.530	0.15815	-0.00435
13.201	0.15815	-0.00452
13.584	0.15781	-0.00435
13.278	0.15763	-0.00435
13.354	0.15798	-0.00435
13.147	0.15625	-0.00417
12.864	0.15608	-0.00417
12.971	0.15867	-0.00435
13.278	0.15763	-0.00435
13.959	0.15712	-0.00417
13.071	0.15884	-0.00417
13.438	0.15936	-0.00435
13.944	0.15901	-0.00435
13.599	0.16039	-0.00452
14.251	0.16194	-0.00435
14.013	0.16074	-0.00435
14.120	0.16039	-0.00435
14.136	0.15901	-0.00435
14.159	0.15970	-0.00417
14.434	0.15884	-0.00417
14.695	0.15970	-0.00435
14.657	0.15919	-0.00435
14.350	0.16005	-0.00417
14.235	0.15901	-0.00435
14.197	0.15884	-0.00452
14.128	0.15884	-0.00417
13.768	0.15815	-0.00417
13.569	0.15867	-0.00435
13.929	0.15901	-0.00435
14.113	0.16005	-0.00417
13.691	0.16143	-0.00452
13.883	0.16177	-0.00417
12.940	0.16160	-0.00435
13.484	0.15953	-0.00417
13.753	0.16108	-0.00417
13.515	0.16005	-0.00417
13.638	0.15987	-0.00435
12.956	0.15953	-0.00417
13.224	0.15970	-0.00417
13.178	0.16005	-0.00417
13.377	0.15987	-0.00435
13.354	0.16039	-0.00435
13.469	0.16039	-0.00435
14.151	0.16039	-0.00435
14.411	0.16091	-0.00435
13.982	0.16056	-0.00417
14.136	0.16039	-0.00452
14.465	0.16143	-0.00435
13.959	0.15919	-0.00417
14.350	0.16091	-0.00435
14.251	0.16091	-0.00435
14.542	0.16091	-0.00435
14.212	0.15919	-0.00435
14.021	0.16022	-0.00417
14.182	0.16160	-0.00435
14.457	0.16246	-0.00435
14.036	0.16315	-0.00452
14.603	0.16246	-0.00435
13.952	0.16263	-0.00435
14.526	0.16281	-0.00435
14.442	0.16281	-0.00452
13.975	0.16212	-0.00435
13.791	0.16246	-0.00452
14.128	0.16177	-0.00452
14.059	0.16401	-0.00435
13.898	0.16298	-0.00435
13.293	0.16194	-0.00452
13.308	0.16315	-0.00435
14.105	0.16367	-0.00452
13.515	0.16418	-0.00417
13.913	0.16539	-0.00452
14.105	0.16522	-0.00435
14.074	0.16505	-0.00452
14.113	0.16505	-0.00417
14.189	0.16453	-0.00435
14.197	0.16436	-0.00452
13.936	0.16436	-0.00435
14.335	0.16453	-0.00417
14.534	0.16522	-0.00452
14.572	0.16729	-0.00417
14.779	0.16694	-0.00435
15.362	0.16780	-0.00452
15.308	0.16780	-0.00452
14.955	0.16694	-0.00452
14.856	0.16591	-0.00452
15.431	0.16625	-0.00435
15.017	0.16712	-0.00452
14.718	0.16677	-0.00435
15.109	0.16763	-0.00435
14.572	0.16729	-0.00452
14.611	0.16677	-0.00452
15.078	0.16677	-0.00452
14.434	0.16763	-0.00452
14.182	0.16729	-0.00452
14.703	0.16867	-0.00469
13.944	0.16746	-0.00452
14.664	0.17005	-0.00469
14.672	0.17074	-0.00452
14.013	0.17091	-0.00452
14.419	0.17142	-0.00452
14.274	0.17091	-0.00469
13.822	0.16987	-0.00452
14.603	0.17005	-0.00452
14.910	0.17194	-0.00469
14.718	0.17211	-0.00469
14.994	0.17194	-0.00469
14.864	0.17125	-0.00469
15.231	0.17142	-0.00469
15.040	0.16970	-0.00452
15.331	0.17039	-0.00452
14.818	0.17074	-0.00469
15.454	0.17108	-0.00452
14.841	0.17160	-0.00469
15.538	0.17177	-0.00469
15.400	0.17005	-0.00469
15.737	0.17005	-0.00469
15.254	0.16936	-0.00452
15.607	0.17056	-0.00469
14.925	0.17005	-0.00469
15.170	0.17005	-0.00469
14.986	0.16832	-0.00469
15.093	0.16953	-0.00452
14.749	0.16987	-0.00469
14.902	0.16918	-0.00435
14.749	0.17108	-0.00469
14.611	0.17160	-0.00452
14.902	0.17160	-0.00486
14.258	0.17125	-0.00452
14.925	0.17246	-0.00469
14.634	0.17177	-0.00469
14.159	0.17160	-0.00469
14.626	0.17280	-0.00452
14.473	0.17263	-0.00469
14.457	0.17298	-0.00469
14.955	0.17332	-0.00469
14.473	0.17211	-0.00452
14.465	0.17263	-0.00452
14.963	0.17211	-0.00452
15.101	0.17315	-0.00469
15.431	0.17332	-0.00452
15.170	0.17263	-0.00452
15.446	0.17177	-0.00452
15.155	0.17056	-0.00469
15.538	0.17125	-0.00452
15.706	0.17263	-0.00452
15.982	0.17229	-0.00452
15.706	0.17349	-0.00452
15.530	0.17229	-0.00452
15.768	0.17194	-0.00469
15.821	0.17418	-0.00469
15.484	0.17298	-0.00452
15.017	0.17418	-0.00469
15.362	0.17384	-0.00452
14.963	0.17367	-0.00469
15.017	0.17349	-0.00469
15.515	0.17384	-0.00486
14.611	0.17315	-0.00469
14.833	0.17453	-0.00469
14.710	0.17522	-0.00469
14.726	0.17556	-0.00486
14.434	0.17625	-0.00452
14.657	0.17694	-0.00469
14.381	0.17746	-0.00469
14.994	0.17729	-0.00469
15.293	0.17642	-0.00469
15.369	0.17798	-0.00469
15.323	0.17780	-0.00486
15.185	0.17884	-0.00469
14.994	0.17729	-0.00469
15.630	0.17539	-0.00452
15.185	0.17505	-0.00469
15.591	0.17522	-0.00469
15.323	0.17522	-0.00469
16.212	0.17625	-0.00469
15.783	0.17677	-0.00469
15.944	0.17780	-0.00469
16.089	0.17849	-0.00486
16.066	0.17746	-0.00469
16.082	0.17849	-0.00469
15.883	0.17901	-0.00469
15.538	0.17918	-0.00486
16.059	0.17867	-0.00469
15.668	0.17746	-0.00469
15.476	0.17763	-0.00469
15.476	0.17642	-0.00469
14.795	0.17729	-0.00452
15.431	0.17815	-0.00469
15.752	0.17953	-0.00469
15.476	0.17935	-0.00469
15.201	0.17849	-0.00469
15.476	0.18039	-0.00469
14.618	0.18194	-0.00486
15.055	0.18298	-0.00486
15.561	0.18263	-0.00486
15.438	0.18246	-0.00469
15.346	0.18194	-0.00504
15.300	0.18194	-0.00486
15.668	0.18211	-0.00469
15.676	0.18315	-0.00504
15.990	0.18211	-0.00469
15.998	0.18246	-0.00486
16.381	0.18298	-0.00504
16.174	0.18366	-0.00504
16.250	0.18435	-0.00504
16.281	0.18418	-0.00486
16.542	0.18349	-0.00486
16.725	0.18384	-0.00504
16.603	0.18366	-0.00486
16.542	0.18401	-0.00504
16.542	0.18453	-0.00486
16.549	0.18556	-0.00504
16.197	0.18625	-0.00504
16.197	0.18504	-0.00486
16.633	0.18556	-0.00504
16.120	0.18453	-0.00504
16.442	0.18573	-0.00486
15.852	0.18642	-0.00521
15.637	0.18591	-0.00504
15.346	0.18504	-0.00504
15.331	0.18349	-0.00486
15.952	0.18246	-0.00504
15.469	0.18384	-0.00486
15.515	0.18470	-0.00504
15.461	0.18418	-0.00504
15.522	0.18504	-0.00504
15.814	0.18470	-0.00504
16.066	0.18384	-0.00486
16.005	0.18263	-0.00486
15.660	0.18384	-0.00486
16.235	0.18453	-0.00504
16.450	0.18470	-0.00486
16.557	0.18591	-0.00486
16.978	0.18608	-0.00486
16.312	0.18539	-0.00504
16.994	0.18625	-0.00486
16.342	0.18470	-0.00486
16.289	0.18522	-0.00486
16.656	0.18539	-0.00486
16.986	0.18728	-0.00504
17.798	0.18797	-0.00486
16.718	0.18797	-0.00486
16.971	0.18728	-0.00486
16.434	0.18591	-0.00486
16.526	0.18556	-0.00469
16.112	0.18556	-0.00504
16.220	0.18504	-0.00486
15.768	0.18591	-0.00504
16.036	0.18522	-0.00504
15.860	0.18487	-0.00486
15.538	0.18504	-0.00486
15.752	0.18660	-0.00486
15.982	0.18780	-0.00486
15.798	0.18763	-0.00504
15.898	0.18780	-0.00486
16.135	0.18728	-0.00504
15.699	0.18625	-0.00486
15.798	0.18522	-0.00504
15.729	0.18522	-0.00504
16.549	0.18660	-0.00486
16.281	0.18642	-0.00504
16.450	0.18780	-0.00486
16.519	0.18884	-0.00521
16.496	0.18763	-0.00521
16.925	0.18642	-0.00504
16.741	0.18573	-0.00486
16.572	0.18556	-0.00486
17.469	0.18522	-0.00486
17.108	0.18487	-0.00504
16.848	0.18780	-0.00504
16.687	0.18866	-0.00504
16.863	0.18918	-0.00504
16.948	0.18918	-0.00521
16.626	0.18849	-0.00504
16.787	0.18815	-0.00504
16.695	0.18901	-0.00504
16.296	0.18987	-0.00521
16.557	0.19022	-0.00504
16.519	0.19022	-0.00521
16.151	0.18987	-0.00521
16.120	0.18987	-0.00486
15.630	0.19022	-0.00521
16.212	0.19073	-0.00504
16.457	0.19177	-0.00521
16.189	0.19159	-0.00521
15.982	0.18935	-0.00504
16.281	0.18918	-0.00504
16.365	0.18970	-0.00504
16.166	0.19039	-0.00521
16.925	0.19263	-0.00538
16.718	0.19280	-0.00521
17.070	0.19384	-0.00538
16.994	0.19453	-0.00521
16.710	0.19263	-0.00504
17.576	0.19384	-0.00521
17.277	0.19504	-0.00538
17.484	0.19504	-0.00521
17.630	0.19470	-0.00521
17.522	0.19470	-0.00521
18.089	0.19487	-0.00538
17.645	0.19539	-0.00538
17.116	0.19522	-0.00521
17.775	0.19435	-0.00521
17.806	0.19401	-0.00521
17.446	0.19435	-0.00521
17.131	0.19487	-0.00538
17.063	0.19539	-0.00538
17.338	0.19487	-0.00521
16.802	0.19487	-0.00538
17.124	0.19470	-0.00538
16.319	0.19332	-0.00538
16.381	0.19470	-0.00538
16.020	0.19349	-0.00538
16.473	0.19297	-0.00521
16.319	0.19418	-0.00538
16.457	0.19366	-0.00521
16.679	0.19504	-0.00521
16.748	0.19608	-0.00538
17.001	0.19590	-0.00538
17.300	0.19677	-0.00538
16.940	0.19608	-0.00538
17.346	0.19642	-0.00538
17.009	0.19625	-0.00521
17.040	0.19711	-0.00521
17.392	0.19987	-0.00555
17.921	0.20090	-0.00538
17.974	0.20039	-0.00538
18.518	0.20177	-0.00538
17.982	0.20401	-0.00555
18.304	0.20556	-0.00555
18.687	0.20711	-0.00555
19.078	0.20677	-0.00555
18.511	0.20677	-0.00555
18.702	0.20642	-0.00555
18.219	0.20642	-0.00538
18.350	0.20573	-0.00555
17.997	0.20659	-0.00555
18.235	0.20659	-0.00555
18.235	0.20694	-0.00573
17.859	0.20556	-0.00555
17.913	0.20625	-0.00555
17.630	0.20659	-0.00573
17.890	0.20883	-0.00555
17.706	0.20797	-0.00555
17.469	0.20745	-0.00555
17.576	0.20659	-0.00555
17.813	0.20763	-0.00555
17.836	0.20780	-0.00555
18.166	0.20814	-0.00555
17.775	0.21073	-0.00573
18.426	0.20970	-0.00573
18.219	0.20883	-0.00573
18.419	0.20901	-0.00555
18.181	0.20866	-0.00555
17.967	0.20832	-0.00555
18.204	0.20763	-0.00555
18.794	0.20694	-0.00573
18.488	0.20659	-0.00573
18.511	0.20711	-0.00555
18.541	0.20694	-0.00555
18.549	0.20745	-0.00573
19.170	0.20728	-0.00555
19.315	0.20711	-0.00555
18.717	0.20590	-0.00555
18.181	0.20539	-0.00555
18.457	0.20677	-0.00555
18.610	0.20590	-0.00555
17.867	0.20556	-0.00555
17.944	0.20487	-0.00555
18.013	0.20590	-0.00555
18.089	0.20677	-0.00573
17.890	0.20642	-0.00573
17.262	0.20556	-0.00573
17.607	0.20780	-0.00573
17.515	0.20677	-0.00573
17.154	0.20539	-0.00555
17.354	0.20590	-0.00555
17.538	0.20539	-0.00555
17.706	0.20435	-0.00538
17.392	0.20418	-0.00555
17.691	0.20504	-0.00555
17.982	0.20539	-0.00573
17.346	0.20573	-0.00555
18.380	0.20694	-0.00555
18.710	0.20677	-0.00555
17.913	0.20728	-0.00573
18.610	0.20728	-0.00555
18.219	0.20556	-0.00555
18.794	0.20659	-0.00555
18.794	0.20763	-0.00555
18.794	0.20642	-0.00573
18.786	0.20590	-0.00555
18.633	0.20642	-0.00555
18.434	0.20608	-0.00555
18.273	0.20435	-0.00573
18.388	0.20401	-0.00573
18.403	0.20349	-0.00555
18.541	0.20539	-0.00555
18.036	0.20521	-0.00555
18.250	0.20487	-0.00538
18.013	0.20539	-0.00555
17.622	0.20487	-0.00555
17.790	0.20608	-0.00555
17.522	0.20745	-0.00555
17.698	0.20832	-0.00555
17.767	0.20901	-0.00573
17.568	0.20970	-0.00573
18.059	0.20970	-0.00573
17.721	0.20970	-0.00555
17.446	0.20866	-0.00555
17.377	0.20866	-0.00555
18.166	0.20866	-0.00573
18.273	0.20935	-0.00555
18.204	0.21039	-0.00555
18.311	0.21108	-0.00555
18.350	0.21073	-0.00573
18.572	0.21142	-0.00573
18.748	0.21039	-0.00590
18.917	0.21039	-0.00573
18.503	0.20901	-0.00573
18.649	0.20987	-0.00573
19.246	0.20970	-0.00555
18.848	0.21125	-0.00573
19.269	0.21108	-0.00590
18.687	0.20952	-0.00573
18.365	0.20970	-0.00555
18.863	0.20970	-0.00573
19.062	0.20918	-0.00555
18.511	0.20918	-0.00573
18.626	0.20952	-0.00555
18.603	0.21142	-0.00573
18.809	0.21108	-0.00573
18.097	0.20987	-0.00573
17.783	0.21039	-0.00573
18.541	0.21194	-0.00573
17.882	0.21125	-0.00573
18.196	0.21332	-0.00573
18.212	0.21211	-0.00573
17.783	0.21108	-0.00573
17.775	0.21125	-0.00573
18.097	0.21142	-0.00555
17.974	0.21176	-0.00573
18.380	0.21194	-0.00573
18.472	0.21176	-0.00590
18.265	0.21228	-0.00573
18.595	0.21280	-0.00555
18.411	0.21228	-0.00573
17.898	0.21194	-0.00573
18.128	0.21125	-0.00573
18.411	0.21176	-0.00573
19.131	0.21194	-0.00573
19.016	0.21280	-0.00573
19.124	0.21452	-0.00573
19.499	0.21383	-0.00573
19.277	0.21504	-0.00590
19.790	0.21487	-0.00555
19.346	0.21383	-0.00573
19.261	0.21556	-0.00590
18.687	0.21418	-0.00573
18.717	0.21401	-0.00573
18.763	0.21418	-0.00555
18.258	0.21504	-0.00573
19.353	0.21452	-0.00555
18.304	0.21487	-0.00590
18.059	0.21418	-0.00573
18.036	0.21470	-0.00590
18.304	0.21504	-0.00573
17.890	0.21418	-0.00590
18.541	0.21470	-0.00573
18.342	0.21418	-0.00573
18.396	0.21418	-0.00555
18.442	0.21349	-0.00573
17.813	0.21211	-0.00590
18.963	0.21211	-0.00573
18.128	0.21314	-0.00573
18.817	0.21487	-0.00573
19.131	0.21521	-0.00590
19.307	0.21556	-0.00573
19.499	0.21590	-0.00573
19.476	0.21607	-0.00573
19.254	0.21590	-0.00573
19.813	0.21538	-0.00573
20.250	0.21607	-0.00590
19.936	0.21625	-0.00590
19.790	0.21625	-0.00590
19.392	0.21780	-0.00607
19.499	0.21763	-0.00573
19.162	0.21832	-0.00590
19.239	0.21969	-0.00607
18.595	0.21814	-0.00573
18.311	0.21625	-0.00590
18.380	0.21573	-0.00607
18.940	0.21694	-0.00590
18.288	0.21694	-0.00590
18.825	0.21728	-0.00590
18.580	0.21814	-0.00607
18.763	0.21866	-0.00607
18.817	0.21987	-0.00607
18.702	0.22004	-0.00607
18.534	0.22038	-0.00607
19.139	0.22004	-0.00607
19.338	0.22073	-0.00590
19.254	0.22107	-0.00624
18.817	0.21969	-0.00590
19.200	0.22107	-0.00607
19.353	0.22090	-0.00607
19.101	0.22004	-0.00607
19.660	0.22090	-0.00607
20.158	0.22142	-0.00607
19.706	0.22107	-0.00607
19.537	0.22004	-0.00590
20.020	0.21866	-0.00607
19.813	0.21987	-0.00590
20.081	0.21935	-0.00607
19.177	0.21832	-0.00607
19.576	0.21780	-0.00590
19.415	0.21918	-0.00590
19.453	0.22004	-0.00607
19.277	0.21952	-0.00590
19.246	0.21969	-0.00590
19.070	0.21952	-0.00607
19.216	0.22038	-0.00590
18.825	0.22125	-0.00590
19.576	0.22038	-0.00607
19.070	0.21918	-0.00590
18.549	0.21952	-0.00590
18.480	0.21832	-0.00590
18.488	0.21901	-0.00573
18.242	0.21849	-0.00607
19.024	0.21901	-0.00590
18.357	0.21969	-0.00590
18.809	0.22056	-0.00590
19.116	0.22176	-0.00590
19.744	0.22349	-0.00607
19.721	0.22297	-0.00590
19.691	0.22349	-0.00607
19.675	0.22228	-0.00590
19.499	0.22176	-0.00607
19.675	0.22125	-0.00590
20.212	0.22211	-0.00624
19.645	0.22211	-0.00590
20.043	0.22331	-0.00624
19.913	0.22366	-0.00607
20.135	0.22280	-0.00624
20.334	0.22418	-0.00607
19.974	0.22504	-0.00607
19.292	0.22452	-0.00607
20.235	0.22487	-0.00607
19.997	0.22418	-0.00607
19.691	0.22556	-0.00607
19.867	0.22504	-0.00607
19.767	0.22366	-0.00607
19.989	0.22521	-0.00624
19.369	0.22556	-0.00607
18.993	0.22487	-0.00624
19.353	0.22573	-0.00624
19.116	0.22659	-0.00607
19.170	0.22556	-0.00624
19.591	0.22625	-0.00607
19.399	0.22625	-0.00607
19.001	0.22625	-0.00607
19.591	0.22642	-0.00607
18.963	0.22659	-0.00607
19.116	0.22659	-0.00624
19.346	0.22676	-0.00607
19.407	0.22728	-0.00607
19.706	0.22625	-0.00624
20.342	0.22762	-0.00607
20.219	0.22762	-0.00607
20.135	0.22711	-0.00624
20.250	0.22849	-0.00624
20.495	0.22745	-0.00624
20.143	0.22625	-0.00624
20.633	0.22676	-0.00607
20.411	0.22642	-0.00624
20.311	0.22694	-0.00607
20.641	0.22762	-0.00624
20.487	0.22866	-0.00624
20.472	0.22918	-0.00624
19.668	0.23004	-0.00624
20.296	0.23211	-0.00624
20.411	0.23176	-0.00642
20.265	0.23107	-0.00607
20.074	0.23021	-0.00624
19.821	0.22866	-0.00624
19.269	0.22900	-0.00607
20.074	0.23004	-0.00607
19.721	0.23107	-0.00624
19.277	0.22969	-0.00624
19.767	0.23142	-0.00624
20.058	0.23176	-0.00624
19.147	0.23193	-0.00624
19.706	0.23211	-0.00624
19.805	0.23159	-0.00624
19.775	0.23090	-0.00642
20.005	0.23142	-0.00624
20.349	0.23107	-0.00607
20.258	0.23038	-0.00624
19.890	0.22969	-0.00607
20.166	0.23073	-0.00607
20.763	0.23021	-0.00624
20.495	0.23107	-0.00624
21.307	0.23245	-0.00624
20.848	0.23176	-0.00624
20.579	0.23331	-0.00624
20.871	0.23228	-0.00590
20.725	0.23142	-0.00642
20.825	0.23176	-0.00624
21.039	0.23176	-0.00642
20.120	0.23090	-0.00624
20.449	0.23142	-0.00624
20.871	0.23107	-0.00607
20.802	0.23228	-0.00624
20.641	0.23193	-0.00642
20.380	0.23314	-0.00624
20.066	0.23366	-0.00642
20.005	0.23314	-0.00624
20.043	0.23366	-0.00642
19.798	0.23366	-0.00642
19.645	0.23435	-0.00642
20.273	0.23418	-0.00624
20.288	0.23418	-0.00642
20.189	0.23383	-0.00642
19.691	0.23314	-0.00624
20.204	0.23469	-0.00642
20.166	0.23331	-0.00642
19.737	0.23280	-0.00642
20.212	0.23297	-0.00642
20.495	0.23245	-0.00642
20.541	0.23142	-0.00624
20.633	0.23159	-0.00607
20.962	0.23262	-0.00624
20.985	0.23349	-0.00659
20.771	0.23280	-0.00659
20.756	0.23280	-0.00642
21.897	0.23297	-0.00642
21.346	0.23314	-0.00642
21.047	0.23469	-0.00642
20.978	0.23331	-0.00642
21.062	0.23487	-0.00642
21.108	0.23487	-0.00642
21.054	0.23435	-0.00642
20.388	0.23452	-0.00624
20.434	0.23487	-0.00642
20.702	0.23624	-0.00642
20.051	0.23435	-0.00642
20.748	0.23469	-0.00642
20.349	0.23590	-0.00642
19.859	0.23607	-0.00642
20.418	0.23780	-0.00642
19.989	0.23693	-0.00642
20.595	0.23728	-0.00642
19.721	0.23676	-0.00642
20.005	0.23745	-0.00659
20.357	0.23866	-0.00642
20.143	0.23952	-0.00676
20.464	0.23917	-0.00659
20.610	0.24055	-0.00659
21.169	0.24142	-0.00659
20.756	0.24124	-0.00676
20.939	0.24090	-0.00659
21.376	0.23952	-0.00659
21.093	0.24004	-0.00642
21.284	0.23935	-0.00659
21.223	0.23917	-0.00659
21.499	0.23986	-0.00642
20.978	0.23831	-0.00642
20.863	0.23711	-0.00642
21.353	0.23659	-0.00624
21.491	0.23693	-0.00642
21.338	0.23797	-0.00642
21.246	0.23952	-0.00659
21.376	0.24073	-0.00642
21.936	0.24193	-0.00659
20.909	0.24314	-0.00676
21.499	0.24331	-0.00659
21.077	0.24073	-0.00659
20.556	0.23952	-0.00659
20.932	0.24021	-0.00676
20.855	0.24159	-0.00659
20.464	0.24228	-0.00659
20.625	0.24262	-0.00676
20.878	0.24297	-0.00676
20.495	0.24245	-0.00659
20.993	0.24262	-0.00659
20.618	0.24314	-0.00659
20.985	0.24331	-0.00659
20.993	0.24314	-0.00676
20.848	0.24245	-0.00659
20.901	0.24280	-0.00659
20.863	0.24314	-0.00659
21.491	0.24245	-0.00659
22.112	0.24176	-0.00676
21.706	0.24176	-0.00659
21.085	0.23935	-0.00642
21.514	0.24107	-0.00659
21.736	0.24262	-0.00659
21.744	0.24245	-0.00659
21.506	0.24107	-0.00642
21.146	0.24004	-0.00659
21.529	0.24021	-0.00659
21.775	0.24055	-0.00659
21.506	0.24176	-0.00659
21.369	0.24245	-0.00642
21.928	0.24348	-0.00676
21.437	0.24366	-0.00659
21.001	0.24383	-0.00642
20.763	0.24400	-0.00642
21.223	0.24469	-0.00659
21.369	0.24555	-0.00659
20.794	0.24521	-0.00659
20.779	0.24521	-0.00676
21.269	0.24521	-0.00676
20.564	0.24400	-0.00659
21.185	0.24435	-0.00659
20.802	0.24400	-0.00659
20.610	0.24366	-0.00659
20.794	0.24538	-0.00659
20.457	0.24486	-0.00659
21.660	0.24297	-0.00676
21.039	0.24314	-0.00642
21.139	0.24314	-0.00659
21.568	0.24331	-0.00642
21.805	0.24417	-0.00676
21.529	0.24383	-0.00659
21.238	0.24469	-0.00659
21.928	0.24366	-0.00659
21.798	0.24348	-0.00659
21.759	0.24521	-0.00659
21.652	0.24521	-0.00659
21.568	0.24504	-0.00676
21.775	0.24417	-0.00659
22.050	0.24435	-0.00659
21.560	0.24642	-0.00676
21.376	0.24590	-0.00659
20.993	0.24728	-0.00676
21.614	0.24745	-0.00676
21.001	0.24762	-0.00676
21.361	0.24711	-0.00676
21.292	0.24779	-0.00659
21.062	0.24814	-0.00659
21.146	0.24728	-0.00676
21.721	0.24762	-0.00659
20.579	0.24711	-0.00659
20.832	0.24728	-0.00676
21.690	0.24797	-0.00676
21.422	0.24762	-0.00676
21.759	0.24814	-0.00676
21.966	0.25004	-0.00659
21.583	0.24952	-0.00659
21.476	0.25021	-0.00659
21.775	0.24986	-0.00676
21.997	0.24848	-0.00676
21.928	0.24848	-0.00676
21.989	0.24917	-0.00659
21.859	0.24900	-0.00676
22.671	0.24866	-0.00676
21.844	0.24866	-0.00659
22.257	0.24814	-0.00676
22.012	0.24814	-0.00676
21.951	0.24728	-0.00676
22.112	0.24900	-0.00676
22.158	0.24969	-0.00676
22.104	0.25038	-0.00676
21.667	0.24935	-0.00676
21.453	0.24745	-0.00659
21.644	0.24831	-0.00659
21.430	0.24866	-0.00676
21.445	0.24779	-0.00676
21.499	0.24814	-0.00676
21.277	0.24728	-0.00642
20.893	0.24693	-0.00676
20.863	0.24848	-0.00676
20.924	0.24952	-0.00676
20.932	0.24935	-0.00676
21.545	0.25090	-0.00693
21.369	0.25073	-0.00659
21.790	0.25245	-0.00693
21.552	0.25193	-0.00693
21.292	0.25279	-0.00676
22.319	0.25331	-0.00693
22.296	0.25331	-0.00693
22.403	0.25366	-0.00676
22.204	0.25262	-0.00693
22.403	0.25383	-0.00676
22.847	0.25400	-0.00676
22.633	0.25366	-0.00693
22.847	0.25366	-0.00676
22.901	0.25348	-0.00676
22.702	0.25417	-0.00693
23.230	0.25521	-0.00693
23.131	0.25555	-0.00693
23.054	0.25641	-0.00693
22.556	0.25624	-0.00711
22.464	0.25417	-0.00676
22.617	0.25469	-0.00693
22.503	0.25469	-0.00676
22.012	0.25521	-0.00693
22.027	0.25607	-0.00693
22.181	0.25590	-0.00676
21.736	0.25452	-0.00711
22.119	0.25417	-0.00693
21.752	0.25469	-0.00676
22.035	0.25417	-0.00676
21.721	0.25383	-0.00676
21.560	0.25348	-0.00693
21.621	0.25469	-0.00676
22.204	0.25469	-0.00693
21.706	0.25521	-0.00676
21.928	0.25555	-0.00693
22.824	0.25521	-0.00693
22.694	0.25624	-0.00693
22.518	0.25590	-0.00693
22.648	0.25624	-0.00693
23.069	0.25676	-0.00711
22.947	0.25624	-0.00693
22.732	0.25555	-0.00711
22.932	0.25641	-0.00693
23.039	0.25659	-0.00711
23.345	0.25779	-0.00711
23.659	0.25762	-0.00693
22.778	0.25710	-0.00693
23.146	0.25607	-0.00693
22.610	0.25538	-0.00693
22.579	0.25624	-0.00693
23.123	0.25728	-0.00693
22.587	0.25779	-0.00693
22.525	0.25883	-0.00693
22.633	0.25883	-0.00693
22.679	0.25883	-0.00711
22.472	0.25728	-0.00693
21.882	0.25797	-0.00693
22.640	0.25952	-0.00693
22.173	0.25969	-0.00711
22.204	0.25866	-0.00693
22.518	0.25900	-0.00711
22.372	0.26003	-0.00693
22.257	0.26021	-0.00711
22.204	0.25917	-0.00693
22.288	0.25952	-0.00711
22.717	0.25986	-0.00711
22.610	0.26003	-0.00711
23.008	0.26124	-0.00711
23.146	0.25952	-0.00693
22.441	0.25866	-0.00693
23.192	0.25831	-0.00693
22.924	0.25831	-0.00693
23.368	0.25917	-0.00711
23.361	0.26003	-0.00693
23.514	0.26107	-0.00711
22.985	0.26210	-0.00711
23.790	0.26124	-0.00711
23.200	0.26055	-0.00693
23.361	0.25986	-0.00693
23.200	0.26021	-0.00693
22.901	0.25986	-0.00711
23.230	0.25969	-0.00711
23.361	0.26279	-0.00693
23.299	0.26159	-0.00711
22.985	0.26210	-0.00711
23.138	0.26331	-0.00711
22.556	0.26297	-0.00711
22.625	0.26228	-0.00693
22.602	0.26245	-0.00693
22.288	0.26314	-0.00693
22.173	0.26331	-0.00711
22.717	0.26279	-0.00711
22.487	0.26383	-0.00693
22.725	0.26262	-0.00693
22.211	0.26228	-0.00711
22.771	0.26245	-0.00693
22.732	0.26297	-0.00693
22.863	0.26400	-0.00711
22.755	0.26452	-0.00711
24.043	0.26417	-0.00693
23.338	0.26400	-0.00711
23.591	0.26486	-0.00711
23.659	0.26452	-0.00711
23.391	0.26348	-0.00728
23.568	0.26262	-0.00693
23.437	0.26348	-0.00711
23.767	0.26607	-0.00711
23.560	0.26607	-0.00728
23.698	0.26624	-0.00711
23.667	0.26452	-0.00711
23.705	0.26538	-0.00711
23.751	0.26676	-0.00728
23.269	0.26486	-0.00728
23.476	0.26538	-0.00711
23.361	0.26417	-0.00711
23.100	0.26469	-0.00711
22.870	0.26452	-0.00711
23.230	0.26469	-0.00728
22.855	0.26452	-0.00711
22.855	0.26590	-0.00728
22.709	0.26624	-0.00728
23.024	0.26641	-0.00711
23.154	0.26762	-0.00711
23.384	0.26659	-0.00711
22.786	0.26831	-0.00711
23.246	0.26934	-0.00728
23.269	0.26934	-0.00728
23.736	0.26986	-0.00728
23.805	0.26865	-0.00728
23.460	0.26934	-0.00711
23.675	0.27003	-0.00711
23.905	0.27021	-0.00711
24.556	0.27141	-0.00728
24.203	0.27210	-0.00745
24.449	0.27090	-0.00711
24.249	0.27107	-0.00728
24.502	0.27038	-0.00728
24.403	0.26900	-0.00711
23.943	0.27021	-0.00711
23.905	0.26934	-0.00711
24.464	0.26969	-0.00711
24.357	0.27124	-0.00711
24.318	0.27434	-0.00745
24.341	0.27555	-0.00711
23.851	0.27520	-0.00711
[truncated: 480 more rows]
