# Supplementary material for: Characterisation of the mechanical and fracture properties of a uni-weave carbon fibre/epoxy non-crimp fabric composite
Source: Data Brief. 2016 Jan 15;6:680–95. doi: 10.1016/j.dib.2016.01.010 (PMC4773377; doi:10.1016/j.dib.2016.01.010)
Supplement: Supplementary file 1 — Supplementary material [file mmc1.zip › Supplementary_material/specimen_ty3.csv]

Stress (MPa)	Longitudinal strain (%)
-0.257	0.00196
0.264	0.00438
-0.061	0.00679
0.316	0.00834
0.339	0.00851
-0.333	0.00645
0.279	0.00782
-0.431	0.00645
-0.424	0.00886
0.143	0.00782
-0.001	0.00800
-0.197	0.01058
0.868	0.01145
0.165	0.01196
-0.038	0.01041
0.951	0.00989
0.754	0.01420
0.905	0.01524
1.819	0.01455
0.996	0.01386
0.656	0.01386
1.525	0.01403
1.328	0.01507
2.046	0.01731
0.890	0.01127
0.754	0.01041
1.389	0.01231
0.671	0.00903
0.656	0.01076
0.989	0.01386
0.249	0.01317
0.573	0.01248
0.664	0.01300
0.528	0.01282
0.845	0.01420
-0.340	0.01196
0.460	0.01179
0.158	0.01300
0.007	0.01420
0.196	0.01420
0.460	0.01420
1.472	0.01351
0.739	0.01282
0.354	0.01351
1.004	0.01334
0.747	0.01282
0.732	0.01455
0.845	0.01403
1.411	0.01662
1.328	0.01696
1.215	0.01748
1.721	0.01765
0.966	0.01662
1.049	0.01420
0.996	0.01524
2.348	0.01558
1.328	0.01662
0.717	0.01765
1.177	0.01420
0.626	0.01472
0.324	0.01524
0.581	0.01575
0.392	0.01489
0.400	0.01300
0.067	0.01334
-0.114	0.01386
0.460	0.01627
0.483	0.01662
0.226	0.01644
0.490	0.01489
-0.401	0.01334
0.437	0.01300
0.566	0.01213
1.102	0.01282
0.573	0.01369
0.226	0.01575
1.192	0.01558
1.155	0.01696
1.517	0.01765
1.223	0.01834
1.653	0.01782
2.084	0.01662
2.008	0.01748
1.993	0.01696
1.698	0.01558
1.963	0.01524
1.457	0.01472
1.449	0.01317
1.865	0.01127
0.800	0.01438
2.582	0.01420
1.109	0.01403
0.271	0.01541
1.034	0.01282
0.128	0.01507
0.279	0.01403
0.249	0.01282
0.030	0.01472
0.588	0.01524
-0.069	0.01696
0.316	0.01593
0.913	0.01420
0.513	0.01558
0.181	0.01455
0.883	0.01627
1.306	0.01403
0.996	0.01282
1.283	0.01420
0.936	0.01248
1.208	0.01334
1.661	0.01403
1.366	0.01472
1.932	0.01524
1.555	0.01696
2.136	0.01748
1.865	0.01748
2.197	0.01713
1.804	0.01765
1.948	0.01731
1.615	0.01851
0.687	0.01558
0.611	0.01834
0.694	0.01869
1.147	0.01869
0.468	0.01886
0.603	0.01972
1.313	0.01972
0.921	0.02093
0.430	0.01989
0.754	0.02041
0.588	0.01886
1.721	0.01817
0.490	0.01869
1.623	0.02093
1.102	0.01938
1.321	0.02110
1.570	0.02041
1.865	0.02127
0.936	0.02093
0.875	0.02127
1.578	0.01972
1.283	0.01920
2.197	0.01869
1.562	0.02041
1.729	0.02006
1.849	0.01938
1.887	0.01920
2.235	0.02093
1.411	0.02231
2.303	0.02231
1.932	0.02334
1.555	0.02265
2.121	0.02213
1.434	0.02162
1.895	0.02110
1.434	0.02265
1.472	0.02196
1.336	0.02300
0.996	0.02248
1.026	0.02248
0.966	0.02248
1.170	0.02144
1.419	0.02179
0.702	0.02541
2.053	0.02472
1.759	0.02472
2.061	0.02575
1.585	0.02662
1.865	0.02317
1.925	0.02455
1.608	0.02403
2.174	0.02368
1.774	0.02231
1.797	0.02403
2.129	0.02662
2.944	0.02489
2.665	0.02662
2.869	0.02282
2.053	0.02110
1.955	0.02524
1.940	0.02541
2.741	0.02541
3.005	0.02662
1.276	0.02662
1.608	0.02731
1.623	0.02713
2.265	0.02644
1.963	0.02696
1.827	0.02644
2.333	0.02834
0.581	0.02851
1.714	0.02834
1.117	0.02748
1.132	0.02713
1.804	0.02627
1.464	0.02782
1.291	0.02541
1.268	0.02610
0.951	0.02489
1.585	0.02541
2.121	0.02541
2.310	0.02627
2.219	0.02627
2.287	0.02713
2.386	0.02679
2.408	0.02765
2.635	0.02972
2.514	0.02886
2.514	0.02903
2.506	0.02920
2.144	0.02851
1.963	0.02868
1.661	0.02644
2.922	0.02679
2.454	0.02937
2.099	0.03093
2.408	0.03075
2.151	0.03006
2.295	0.03024
1.804	0.02851
1.819	0.02937
2.076	0.02834
1.555	0.02748
1.374	0.02868
1.396	0.03006
1.865	0.02886
1.638	0.02937
1.510	0.02886
2.250	0.03006
2.280	0.02920
2.235	0.02851
1.366	0.02627
2.786	0.02765
1.797	0.02748
2.257	0.02731
2.559	0.02799
2.287	0.02886
2.461	0.02713
2.461	0.02541
2.914	0.02731
1.978	0.02713
2.257	0.02782
2.703	0.03006
3.314	0.03041
2.733	0.03075
2.204	0.03093
2.869	0.03006
1.985	0.02886
1.917	0.02817
2.099	0.03006
1.970	0.02989
2.469	0.03110
1.442	0.02972
1.260	0.02782
1.925	0.02558
1.502	0.02868
1.140	0.03127
1.963	0.03144
1.698	0.03127
2.386	0.03265
2.552	0.03368
2.748	0.03368
2.703	0.03179
2.605	0.03110
3.058	0.03196
2.469	0.03041
2.763	0.03093
3.194	0.03282
2.529	0.03386
3.835	0.03196
2.786	0.03196
2.423	0.03075
2.665	0.02903
2.461	0.02937
1.555	0.03075
2.469	0.03282
2.574	0.03420
1.993	0.03282
2.053	0.03144
2.106	0.03179
1.736	0.03093
1.917	0.03265
1.041	0.03127
1.321	0.03110
2.016	0.03299
1.608	0.03265
3.352	0.03420
2.635	0.03334
1.895	0.03110
2.340	0.03093
3.194	0.03213
2.257	0.03334
2.763	0.03265
2.733	0.03248
3.178	0.03265
3.043	0.03455
3.481	0.03661
3.639	0.03765
3.873	0.03886
3.005	0.03817
3.616	0.03713
3.080	0.03455
3.103	0.03437
2.544	0.03558
2.408	0.03661
2.129	0.03541
2.121	0.03679
2.378	0.03661
1.562	0.03506
2.235	0.03713
2.265	0.03730
2.355	0.03817
2.363	0.03886
2.725	0.03972
2.174	0.03834
3.352	0.03610
2.703	0.03868
3.465	0.04075
3.322	0.04041
2.884	0.04092
3.337	0.04075
3.926	0.04110
3.450	0.04058
2.869	0.04110
3.820	0.03989
2.673	0.03868
3.624	0.03748
3.262	0.03782
3.549	0.03834
3.352	0.03817
3.420	0.03886
3.322	0.03886
3.813	0.04144
4.228	0.04092
3.986	0.04317
4.062	0.04420
3.201	0.04506
3.511	0.04317
3.654	0.04368
3.677	0.04248
3.473	0.04144
3.450	0.04334
2.665	0.04144
2.884	0.04058
2.476	0.04127
2.673	0.04385
3.088	0.04385
3.518	0.04230
3.903	0.04403
2.499	0.04230
3.458	0.04351
3.473	0.04248
4.266	0.04420
4.175	0.04230
3.677	0.04282
3.994	0.04317
4.138	0.04506
4.190	0.04679
4.515	0.04592
4.470	0.04644
3.979	0.04592
4.190	0.04713
4.070	0.04696
3.903	0.04472
4.107	0.04334
4.054	0.04541
2.831	0.04282
3.156	0.04489
3.601	0.04748
3.647	0.04972
3.647	0.04851
3.330	0.04989
3.919	0.05041
3.556	0.04851
3.012	0.04730
3.707	0.04868
3.330	0.04954
3.858	0.04816
3.511	0.04920
3.322	0.04834
4.341	0.04920
4.266	0.04972
3.873	0.05023
4.402	0.04903
3.450	0.05006
4.236	0.04903
4.266	0.04799
4.107	0.04782
4.727	0.04782
4.387	0.04782
3.986	0.04610
3.760	0.04730
4.054	0.04713
4.198	0.04851
4.379	0.05041
4.092	0.05127
4.296	0.05161
4.077	0.05075
3.632	0.05265
4.054	0.05178
3.481	0.05334
2.861	0.04920
3.103	0.04903
2.756	0.04972
3.684	0.05058
2.544	0.05058
3.752	0.05058
3.715	0.05075
3.556	0.04972
3.133	0.05110
4.198	0.05144
4.213	0.04903
3.926	0.05023
4.508	0.05092
3.775	0.05230
5.029	0.05299
5.180	0.05247
4.787	0.05351
4.946	0.05247
4.779	0.05196
4.674	0.05075
4.666	0.05196
4.364	0.04989
5.059	0.05041
5.104	0.05403
4.749	0.05230
4.077	0.05196
4.304	0.05230
4.832	0.05265
4.190	0.05265
4.311	0.05334
3.012	0.05196
4.991	0.05299
4.024	0.05247
4.024	0.05316
3.163	0.05489
4.311	0.05472
3.458	0.05506
3.488	0.05472
4.024	0.05541
4.583	0.05351
3.896	0.05385
4.878	0.05472
4.440	0.05454
4.115	0.05472
4.485	0.05489
4.870	0.05368
5.029	0.05575
4.749	0.05558
5.127	0.05541
4.319	0.05523
4.862	0.05489
5.625	0.05627
6.169	0.05661
4.930	0.05799
5.670	0.05834
4.727	0.05730
5.187	0.05609
5.278	0.05903
4.538	0.05937
4.976	0.06092
5.255	0.06058
4.711	0.06006
4.394	0.06092
5.036	0.06023
4.689	0.05937
3.881	0.05868
3.428	0.05971
4.115	0.05782
4.115	0.05747
4.190	0.05730
4.764	0.05782
3.941	0.05937
5.195	0.06161
4.266	0.06109
5.225	0.06178
4.666	0.06109
4.696	0.05954
4.870	0.06006
5.089	0.06196
5.066	0.05937
5.323	0.05903
5.323	0.05954
4.447	0.05954
5.119	0.05954
4.938	0.05903
5.255	0.06023
5.217	0.06144
5.489	0.05971
5.059	0.06144
4.711	0.06058
5.119	0.06178
5.112	0.06213
5.013	0.06299
4.591	0.06230
4.870	0.06282
4.545	0.06230
4.613	0.06265
4.908	0.06247
4.749	0.06385
4.787	0.06299
4.205	0.06420
4.742	0.06334
4.583	0.06282
5.293	0.06265
5.580	0.06334
5.353	0.06282
5.323	0.06109
4.923	0.06040
5.889	0.06316
6.426	0.06334
5.746	0.06575
5.769	0.06523
6.003	0.06592
6.448	0.06592
6.139	0.06661
6.267	0.06851
5.021	0.06540
5.353	0.06402
5.180	0.06592
5.663	0.06747
4.613	0.06833
4.938	0.06609
4.636	0.06609
4.613	0.06489
4.968	0.06782
5.376	0.06696
4.832	0.06523
4.387	0.06678
4.576	0.06696
4.462	0.06696
4.825	0.06609
5.059	0.06489
4.681	0.06764
4.953	0.06696
5.799	0.06833
5.165	0.06764
5.285	0.06730
6.003	0.06747
5.610	0.06609
5.210	0.06627
5.670	0.06627
6.040	0.06816
5.542	0.06799
6.486	0.06609
5.731	0.06661
5.467	0.06661
5.973	0.06730
5.746	0.06868
5.112	0.06747
5.731	0.07040
5.565	0.06954
5.338	0.06920
5.202	0.06885
5.376	0.06954
5.587	0.07006
5.693	0.07075
5.618	0.07299
4.621	0.07023
5.482	0.06971
5.044	0.06971
5.859	0.06920
6.101	0.07161
5.663	0.07092
6.305	0.07075
5.640	0.07230
6.539	0.07454
6.184	0.07299
5.852	0.07333
6.086	0.07264
6.645	0.07092
6.207	0.07058
6.939	0.07161
6.735	0.07264
7.196	0.07471
6.781	0.07489
6.569	0.07747
6.124	0.07592
6.486	0.07506
6.743	0.07626
6.735	0.07816
6.743	0.07764
5.874	0.07592
5.927	0.07626
5.489	0.07609
5.716	0.07609
6.259	0.07713
4.704	0.07644
5.882	0.07644
4.976	0.07454
6.275	0.07402
6.101	0.07609
6.697	0.07920
5.693	0.07764
6.176	0.07747
6.327	0.07799
6.441	0.07730
6.093	0.07695
7.143	0.07713
7.135	0.07713
6.992	0.07816
7.362	0.07971
6.796	0.07937
7.392	0.08161
7.279	0.07937
7.347	0.07816
7.377	0.07920
6.818	0.08040
6.335	0.07730
5.889	0.07713
6.139	0.07816
6.350	0.07713
6.682	0.07592
6.607	0.07523
5.217	0.07489
5.663	0.07557
5.195	0.07644
6.199	0.07644
6.448	0.07678
5.829	0.07644
5.769	0.07557
5.920	0.07523
5.557	0.07523
5.504	0.07609
6.388	0.07644
6.720	0.07851
6.622	0.07799
6.592	0.08006
6.992	0.07851
7.528	0.07747
6.607	0.08023
7.747	0.08075
6.614	0.08109
7.158	0.08075
7.083	0.08195
7.483	0.07902
7.521	0.08213
6.418	0.08023
7.000	0.08023
6.894	0.07937
6.690	0.07971
6.040	0.08075
7.000	0.08178
6.750	0.08144
6.078	0.08075
6.169	0.07988
5.738	0.07885
6.192	0.08023
6.471	0.08040
5.829	0.08057
6.977	0.08195
7.120	0.08488
6.327	0.08178
6.056	0.08057
6.139	0.08006
6.562	0.08126
6.539	0.08195
7.052	0.08161
6.916	0.08092
7.037	0.08075
6.939	0.08144
7.377	0.08109
7.332	0.08161
7.483	0.08023
7.188	0.08144
7.173	0.08213
7.672	0.08213
7.498	0.08454
7.649	0.08454
7.294	0.08195
6.947	0.08437
6.879	0.08506
7.626	0.08488
7.430	0.08644
6.750	0.08747
6.781	0.08609
7.022	0.08713
7.151	0.08713
6.788	0.08833
7.015	0.08799
6.207	0.08764
6.380	0.08644
6.373	0.08833
6.516	0.08781
6.932	0.08609
7.264	0.08850
6.939	0.08937
6.977	0.08816
7.188	0.08816
7.264	0.08695
7.589	0.08695
7.626	0.08764
7.521	0.08592
7.883	0.08644
7.105	0.08592
7.853	0.08557
7.166	0.08506
7.672	0.08454
8.298	0.08609
8.027	0.08695
8.261	0.08885
7.385	0.08557
7.083	0.08730
6.886	0.08661
7.589	0.08626
7.151	0.08850
7.007	0.08868
6.169	0.08678
6.448	0.08764
6.954	0.08592
6.494	0.08747
5.965	0.08833
6.599	0.08695
6.773	0.08764
6.441	0.08937
7.362	0.09212
7.740	0.09144
7.898	0.09247
7.543	0.09212
7.959	0.09092
8.102	0.09281
7.105	0.09075
7.052	0.08902
9.091	0.09178
7.981	0.08988
8.125	0.08937
7.679	0.09023
8.140	0.08919
7.362	0.09195
7.777	0.09195
8.155	0.09247
9.106	0.09471
8.397	0.09557
7.672	0.09471
7.490	0.09281
7.619	0.09247
6.932	0.09419
8.072	0.09488
7.166	0.09402
7.196	0.09419
7.271	0.09230
6.471	0.09144
6.660	0.09316
8.306	0.09385
7.075	0.09557
7.936	0.09609
7.483	0.09626
8.110	0.09574
7.891	0.09557
8.329	0.09661
8.034	0.09402
8.027	0.09557
8.253	0.09747
8.948	0.09799
8.887	0.09747
9.325	0.09850
8.517	0.09557
8.253	0.09488
8.215	0.09523
7.921	0.09523
8.298	0.09661
8.298	0.09799
8.147	0.09902
7.694	0.09661
8.472	0.09799
7.370	0.09781
7.702	0.10092
7.830	0.09902
7.354	0.09695
7.015	0.09816
7.203	0.09937
7.611	0.09850
7.785	0.09626
7.891	0.09626
8.563	0.09695
8.027	0.09799
8.774	0.09730
8.381	0.09885
8.948	0.09833
7.921	0.09730
8.140	0.09557
8.147	0.09523
7.581	0.09368
8.359	0.09574
9.401	0.09695
9.121	0.09868
8.525	0.09816
8.774	0.09626
8.381	0.09540
9.786	0.09557
8.027	0.09574
7.536	0.09730
8.291	0.09902
8.661	0.10126
8.283	0.10074
8.359	0.10092
8.465	0.10074
7.543	0.10005
7.067	0.09850
8.329	0.10109
7.966	0.10109
7.528	0.09954
7.596	0.10057
7.785	0.10023
8.155	0.10230
8.487	0.10264
8.887	0.10281
8.706	0.10402
7.951	0.09988
8.261	0.09971
8.487	0.09971
8.480	0.09833
8.993	0.10126
8.608	0.10057
9.952	0.09971
8.842	0.10109
8.419	0.09971
9.054	0.09971
8.729	0.09937
8.789	0.09919
8.774	0.10005
9.054	0.10230
9.318	0.10402
8.767	0.10333
8.162	0.10195
8.517	0.10299
8.291	0.10385
8.691	0.10385
8.140	0.10454
8.555	0.10471
8.412	0.10609
8.442	0.10471
8.178	0.10419
7.332	0.10436
8.057	0.10557
8.593	0.10574
8.600	0.10333
8.532	0.10333
8.668	0.10350
8.117	0.10454
8.887	0.10454
8.940	0.10471
9.265	0.10661
9.152	0.10747
8.940	0.10712
9.967	0.10781
9.914	0.10661
9.635	0.10592
9.378	0.10643
9.522	0.10833
9.862	0.10747
9.189	0.10988
9.393	0.11074
9.371	0.11160
9.446	0.11023
9.114	0.11074
9.363	0.11212
8.570	0.11126
8.714	0.11023
8.970	0.11160
8.933	0.11074
8.706	0.10919
8.472	0.10936
8.887	0.11126
9.363	0.11109
8.585	0.11005
8.684	0.10988
9.288	0.10988
8.638	0.10936
8.955	0.11074
9.295	0.11005
9.839	0.10867
9.726	0.10971
9.703	0.11143
9.914	0.11143
10.141	0.11264
10.005	0.11385
9.801	0.11298
9.929	0.11316
9.990	0.11281
10.028	0.11247
9.597	0.11316
9.424	0.11160
9.499	0.11023
8.970	0.11057
8.699	0.10954
9.461	0.11281
9.235	0.11109
9.590	0.10954
8.782	0.10902
9.038	0.11005
8.548	0.11040
8.759	0.11264
9.137	0.11385
9.514	0.11402
8.691	0.11505
8.963	0.11367
9.144	0.11316
9.627	0.11247
9.280	0.11005
9.031	0.11212
9.197	0.11350
9.469	0.11264
9.665	0.11454
10.254	0.11798
9.839	0.11643
10.013	0.11695
10.020	0.11454
10.383	0.11523
10.186	0.11264
10.428	0.11402
10.609	0.11609
9.869	0.11643
10.035	0.11505
10.503	0.11626
9.922	0.11643
10.103	0.11919
10.435	0.11919
9.242	0.11936
9.862	0.11953
8.925	0.11626
9.008	0.11505
9.680	0.11557
9.197	0.11678
9.726	0.11643
9.393	0.11574
9.665	0.11712
9.303	0.11660
9.424	0.11833
9.431	0.11764
10.118	0.11902
10.164	0.11833
10.096	0.11953
11.077	0.12109
10.549	0.12298
10.685	0.12316
10.413	0.12247
10.269	0.12195
10.209	0.12160
10.775	0.12247
10.707	0.12143
10.624	0.12143
10.896	0.12367
11.372	0.12212
10.103	0.12229
11.175	0.12229
10.405	0.12350
10.579	0.12402
10.451	0.12402
9.386	0.12367
9.982	0.12453
10.209	0.12540
9.408	0.12316
10.111	0.12488
9.303	0.12591
9.929	0.12660
10.232	0.12729
10.775	0.12402
9.990	0.12453
9.408	0.12678
10.088	0.12660
9.726	0.12695
9.688	0.12333
10.367	0.12160
10.081	0.12402
10.889	0.12402
11.410	0.12471
10.020	0.12247
10.390	0.12143
10.383	0.12333
10.828	0.12281
11.145	0.12247
11.153	0.12281
11.055	0.12419
11.070	0.12316
10.556	0.12040
10.534	0.12109
10.050	0.12126
11.236	0.12453
10.148	0.12471
10.534	0.12453
9.756	0.12350
9.869	0.12143
10.201	0.12350
9.982	0.12178
9.129	0.12247
9.408	0.12384
9.839	0.12471
9.854	0.12229
9.741	0.12419
10.836	0.12557
9.711	0.12557
10.209	0.12591
10.224	0.12471
10.352	0.12488
10.375	0.12281
9.824	0.12178
10.262	0.12384
11.334	0.12471
11.553	0.12557
11.304	0.12781
11.243	0.12626
11.259	0.12574
10.843	0.12660
11.372	0.12867
11.009	0.12902
10.254	0.12815
10.617	0.12660
10.466	0.12609
10.466	0.12522
9.862	0.12729
10.889	0.12833
10.013	0.12798
10.541	0.12971
10.398	0.12815
10.383	0.12902
10.247	0.13040
10.798	0.13022
10.262	0.12953
10.722	0.13091
10.405	0.12902
11.009	0.12884
11.009	0.13005
10.828	0.12936
11.394	0.12953
10.337	0.12850
11.394	0.12815
10.949	0.12798
11.493	0.12626
11.394	0.12764
11.085	0.12729
11.002	0.12988
11.432	0.13126
11.296	0.12936
10.866	0.12953
11.689	0.12884
11.576	0.12988
11.017	0.12867
10.519	0.13022
10.647	0.13005
11.032	0.13074
10.632	0.12988
11.546	0.13074
10.383	0.12919
10.956	0.13040
10.866	0.12936
10.292	0.13109
11.259	0.13246
10.367	0.13109
10.632	0.13074
10.647	0.12919
10.534	0.13040
10.851	0.12764
10.239	0.12884
10.556	0.12953
10.692	0.13040
10.934	0.13091
11.825	0.13057
11.017	0.12953
11.795	0.13109
12.316	0.13091
11.832	0.13298
11.410	0.13143
11.138	0.13091
10.972	0.13126
11.931	0.13143
11.810	0.13229
10.488	0.13160
11.327	0.13195
11.530	0.13281
10.987	0.13419
10.118	0.13419
11.009	0.13522
11.281	0.13643
11.478	0.13660
10.941	0.13539
9.431	0.13315
10.964	0.13384
10.624	0.13505
10.873	0.13557
11.266	0.13419
11.243	0.13195
11.357	0.13333
11.357	0.13471
11.462	0.13436
11.855	0.13436
11.092	0.13402
11.259	0.13281
11.500	0.13384
11.092	0.13539
12.240	0.13453
11.598	0.13764
12.338	0.13643
12.021	0.13884
12.263	0.13729
12.633	0.13936
12.286	0.14108
12.240	0.13867
12.452	0.14039
11.878	0.13746
11.485	0.13557
11.123	0.13643
11.070	0.13695
10.654	0.13746
10.783	0.13712
11.598	0.13746
10.858	0.13729
10.526	0.13729
11.266	0.13729
10.987	0.13884
11.236	0.13988
11.470	0.14195
12.233	0.14022
11.379	0.13970
11.953	0.13988
11.983	0.13953
11.946	0.13764
11.946	0.13936
12.943	0.14143
12.021	0.14229
12.014	0.14195
12.240	0.14005
12.610	0.13919
11.674	0.13970
12.150	0.13833
12.263	0.14108
11.953	0.14039
12.210	0.14177
12.557	0.14298
12.082	0.14108
11.681	0.13936
11.402	0.13988
12.187	0.14126
11.749	0.14453
12.082	0.14333
11.674	0.14384
11.455	0.14212
11.417	0.14091
11.372	0.14143
11.478	0.14126
11.863	0.14281
11.576	0.14350
12.573	0.14281
11.508	0.14229
11.787	0.14108
10.677	0.14074
11.991	0.14246
12.844	0.14367
12.640	0.14453
12.792	0.14522
12.278	0.14591
12.595	0.14608
12.927	0.14505
13.328	0.14574
12.708	0.14608
12.542	0.14574
13.018	0.14746
12.897	0.14608
12.376	0.14488
11.825	0.14695
12.165	0.14557
12.482	0.14350
12.301	0.14505
12.014	0.14401
11.870	0.14470
11.379	0.14488
11.931	0.14677
11.598	0.14539
10.609	0.14401
11.175	0.14419
10.873	0.14401
11.130	0.14453
11.629	0.14643
12.542	0.14695
12.724	0.14695
12.512	0.14729
12.127	0.14608
12.406	0.14798
12.776	0.15022
12.489	0.14763
12.844	0.14901
12.293	0.14488
12.535	0.14643
12.361	0.14729
13.222	0.14660
13.116	0.14677
13.320	0.14919
13.026	0.14901
12.557	0.14763
12.452	0.14832
12.844	0.14729
12.157	0.14729
12.799	0.14660
12.701	0.14867
11.900	0.14867
12.489	0.15057
12.875	0.15212
12.527	0.15126
11.848	0.15039
12.950	0.15126
12.882	0.15057
11.621	0.15108
11.983	0.15126
11.538	0.15143
13.184	0.15160
12.739	0.15350
12.686	0.15315
11.946	0.15022
12.180	0.14953
12.354	0.14953
13.222	0.15108
12.980	0.15160
13.063	0.15212
13.229	0.15263
13.396	0.15281
12.965	0.15160
13.373	0.15229
12.980	0.15160
13.554	0.15091
13.456	0.15160
13.124	0.15350
12.391	0.15160
12.965	0.15246
12.776	0.15384
13.109	0.15367
11.410	0.15298
12.943	0.15384
12.867	0.15488
12.678	0.15367
12.354	0.15436
12.792	0.15505
12.354	0.15539
13.116	0.15660
12.270	0.15712
12.739	0.15574
12.135	0.15384
12.527	0.15436
13.396	0.15539
12.912	0.15522
13.003	0.15384
12.557	0.15419
13.871	0.15556
14.166	0.15677
13.713	0.15781
13.169	0.15694
14.090	0.15746
13.124	0.15919
13.834	0.15970
14.053	0.15936
14.846	0.15781
13.086	0.15643
13.116	0.15763
13.494	0.16056
13.879	0.15987
12.761	0.15970
12.935	0.16005
13.471	0.16212
12.988	0.15953
13.464	0.16005
13.124	0.15970
12.988	0.15901
12.301	0.15729
12.769	0.15677
13.169	0.15677
13.645	0.15763
12.852	0.15677
12.270	0.15453
13.532	0.15625
13.222	0.15815
13.456	0.15884
13.803	0.15970
13.819	0.15677
14.053	0.15712
13.856	0.15798
14.136	0.15936
13.690	0.15884
13.645	0.15884
13.305	0.15798
13.192	0.15815
13.834	0.15919
14.037	0.15936
13.388	0.16005
13.811	0.16108
13.154	0.16229
13.237	0.16074
13.426	0.16108
13.116	0.16125
13.177	0.16212
13.290	0.16125
13.652	0.16194
13.720	0.16332
12.852	0.16315
13.373	0.16315
13.539	0.16039
13.728	0.16039
13.320	0.16177
13.645	0.16332
13.796	0.16418
14.136	0.16332
14.415	0.16470
14.226	0.16263
13.698	0.16349
13.788	0.16281
14.883	0.16401
14.596	0.16367
14.347	0.16281
14.264	0.16194
14.037	0.16177
14.536	0.16177
13.917	0.16315
14.672	0.16677
14.438	0.16470
14.045	0.16539
13.471	0.16470
13.101	0.16522
13.245	0.16574
13.071	0.16780
13.917	0.16798
13.539	0.16660
13.667	0.16522
14.256	0.16643
13.728	0.16574
13.894	0.16729
13.871	0.16849
14.687	0.16832
14.332	0.16970
13.584	0.16780
13.690	0.16832
14.551	0.16643
14.234	0.16643
14.340	0.16677
14.521	0.16729
14.883	0.16901
14.105	0.16763
14.642	0.16867
14.196	0.16677
15.208	0.16884
14.423	0.16712
14.226	0.16660
14.362	0.16505
14.710	0.16608
14.717	0.16712
14.324	0.16729
13.954	0.16660
13.947	0.16849
14.098	0.16867
14.324	0.17005
13.909	0.16953
13.418	0.17091
13.418	0.17194
14.128	0.17160
13.516	0.17194
14.166	0.17315
13.954	0.17332
13.970	0.17280
14.566	0.17194
14.521	0.17401
14.559	0.17418
14.491	0.17315
15.087	0.17298
14.294	0.17229
15.359	0.17453
14.453	0.17418
14.672	0.17332
15.487	0.17074
14.929	0.16867
14.732	0.17039
14.604	0.17142
14.559	0.17022
15.276	0.17229
15.442	0.17246
14.589	0.17194
14.634	0.17194
15.027	0.17246
14.929	0.17332
14.204	0.17315
15.170	0.17349
14.445	0.17487
13.758	0.17436
14.053	0.17418
14.596	0.17349
13.728	0.17367
14.143	0.17298
14.287	0.17401
14.619	0.17608
14.083	0.17539
14.196	0.17591
15.193	0.17522
14.340	0.17246
15.268	0.17401
14.861	0.17367
14.830	0.17436
15.012	0.17573
14.944	0.17608
14.619	0.17660
15.223	0.17453
15.495	0.17505
15.684	0.17625
15.412	0.17522
15.465	0.17677
14.770	0.17608
15.314	0.17573
15.419	0.17729
14.913	0.17867
15.200	0.17660
14.853	0.17660
14.974	0.17608
14.090	0.17539
14.151	0.17763
14.408	0.17625
13.962	0.17642
14.022	0.17522
13.365	0.17625
14.030	0.17608
14.264	0.17591
14.491	0.17780
14.332	0.17660
14.370	0.17694
14.740	0.17625
14.679	0.17832
15.389	0.17729
15.351	0.17780
15.699	0.18108
15.321	0.18211
15.752	0.18108
14.627	0.17832
15.797	0.18039
15.925	0.18022
15.578	0.17901
15.767	0.17849
15.676	0.17935
15.110	0.17953
16.069	0.17867
14.747	0.17694
15.291	0.17729
14.921	0.17729
15.125	0.17694
14.929	0.17763
15.397	0.18056
14.770	0.17987
14.521	0.18056
15.336	0.18160
14.929	0.18091
15.412	0.18039
15.163	0.17970
14.559	0.17970
14.717	0.17970
15.095	0.18160
14.793	0.18246
15.027	0.18315
15.646	0.18073
15.706	0.18384
15.359	0.18418
15.631	0.18384
15.502	0.18384
16.265	0.18660
15.956	0.18487
15.797	0.18573
16.159	0.18591
16.016	0.18556
15.971	0.18573
16.446	0.18573
16.937	0.18849
16.975	0.19073
16.016	0.18918
16.024	0.18987
16.371	0.19004
16.227	0.18935
16.137	0.18849
15.880	0.18694
15.812	0.18608
15.873	0.18625
14.740	0.18832
16.250	0.19177
15.873	0.19073
15.314	0.18884
15.185	0.18884
14.627	0.18797
15.125	0.18746
15.170	0.18728
16.001	0.18711
15.442	0.18797
15.729	0.18918
15.268	0.18849
16.197	0.18728
15.986	0.18711
16.386	0.18815
16.696	0.19194
16.786	0.19073
16.477	0.19091
16.703	0.19108
16.529	0.19004
16.197	0.19004
16.235	0.18918
15.797	0.19022
16.469	0.19194
16.424	0.18970
16.243	0.19211
16.356	0.19263
15.555	0.19177
15.986	0.19091
15.895	0.19159
15.404	0.19211
15.012	0.19125
15.676	0.19125
15.374	0.19004
15.752	0.19073
15.495	0.19228
15.948	0.19211
15.276	0.19177
16.318	0.19159
15.623	0.19246
16.514	0.19263
16.884	0.19504
15.631	0.19470
16.945	0.19453
16.771	0.19297
16.552	0.19211
16.771	0.19142
15.903	0.19228
16.575	0.19349
17.496	0.19435
16.469	0.19366
16.711	0.19522
16.967	0.19504
16.628	0.19590
16.227	0.19435
15.895	0.19453
15.835	0.19384
15.759	0.19366
16.681	0.19418
16.031	0.19625
15.699	0.19435
15.148	0.19418
16.424	0.19418
15.797	0.19453
15.555	0.19659
15.850	0.19573
16.529	0.19728
16.378	0.19642
16.394	0.19677
17.186	0.19504
16.658	0.19522
17.179	0.19849
16.733	0.19711
17.330	0.19728
17.632	0.19556
16.809	0.19659
17.602	0.19901
17.496	0.19832
17.270	0.19797
17.171	0.19746
16.945	0.19677
17.337	0.19728
16.529	0.19677
16.560	0.19642
16.597	0.19746
16.650	0.19763
16.507	0.19832
16.394	0.19884
15.737	0.19763
16.114	0.19728
15.827	0.19711
16.688	0.19746
16.031	0.19780
16.741	0.19884
15.940	0.20021
17.088	0.19849
16.137	0.19625
16.310	0.19642
15.857	0.19642
16.673	0.19487
16.424	0.19659
16.597	0.19728
16.771	0.19918
17.202	0.19952
16.998	0.19970
17.458	0.19970
17.919	0.20021
16.597	0.20108
17.421	0.20108
16.635	0.20108
17.670	0.20021
17.451	0.20142
17.428	0.20211
17.602	0.20142
17.307	0.20366
16.983	0.20073
16.771	0.19849
16.190	0.20004
16.182	0.19952
16.590	0.19952
16.771	0.19918
16.273	0.19935
16.318	0.19970
16.348	0.20039
16.129	0.20142
16.446	0.20211
16.220	0.20263
16.779	0.20315
16.288	0.20125
17.375	0.20177
16.560	0.20280
17.277	0.20383
17.383	0.20228
17.224	0.20021
17.987	0.20056
16.945	0.20056
17.398	0.20039
17.624	0.19987
17.942	0.20263
17.345	0.20452
18.229	0.20418
17.594	0.20297
17.760	0.20280
17.889	0.20315
17.270	0.20263
17.149	0.20108
17.677	0.20297
16.673	0.20142
17.534	0.20263
17.073	0.20452
17.232	0.20487
16.711	0.20521
17.118	0.20504
16.764	0.20780
17.413	0.20763
17.156	0.20849
17.572	0.20763
17.164	0.20745
16.960	0.20780
17.889	0.20866
16.960	0.20987
16.952	0.20832
18.357	0.20694
17.300	0.20539
18.251	0.20814
17.473	0.20642
18.553	0.20780
17.775	0.20935
18.478	0.20797
18.236	0.20952
18.153	0.20952
18.493	0.21039
18.349	0.21021
17.209	0.20901
17.564	0.20987
18.546	0.20970
17.337	0.20832
17.730	0.20901
18.425	0.21176
17.541	0.21349
18.145	0.21383
17.496	0.21349
18.100	0.21332
18.304	0.21383
17.458	0.21556
17.398	0.21556
16.998	0.21538
17.337	0.21470
17.889	0.21573
17.134	0.21659
17.964	0.21504
17.489	0.21383
17.564	0.21366
18.364	0.21573
17.919	0.21470
18.576	0.21383
18.191	0.21228
18.455	0.21108
19.037	0.21314
17.836	0.21470
18.568	0.21470
18.432	0.21383
18.689	0.21538
17.775	0.21487
18.561	0.21504
18.485	0.21556
18.085	0.21470
18.364	0.21538
18.516	0.21642
18.093	0.21556
17.451	0.21556
18.108	0.21538
17.843	0.21711
17.383	0.21676
18.176	0.21780
17.398	0.21728
17.300	0.21642
17.081	0.21538
17.307	0.21470
17.934	0.21452
17.579	0.21607
18.108	0.21832
18.010	0.21866
18.161	0.21694
18.742	0.21487
18.213	0.21590
18.221	0.21745
17.791	0.21694
18.327	0.21711
18.251	0.21866
19.006	0.21849
18.833	0.22004
18.976	0.22021
19.618	0.22073
19.105	0.22038
18.712	0.21814
18.591	0.22056
18.440	0.22142
18.629	0.22073
18.719	0.22349
18.176	0.22331
18.833	0.22142
18.032	0.22107
17.994	0.22228
18.576	0.22159
18.825	0.22038
18.757	0.22383
17.896	0.22314
17.896	0.22400
18.855	0.22469
19.052	0.22487
17.730	0.22521
18.206	0.22556
18.757	0.22349
18.470	0.22383
19.422	0.22452
19.210	0.22314
18.591	0.22159
19.180	0.21969
18.765	0.22056
19.414	0.22280
19.339	0.22314
19.641	0.22314
19.044	0.22314
19.172	0.22400
19.905	0.22435
19.565	0.22331
18.206	0.22263
19.505	0.22452
19.467	0.22538
19.263	0.22659
18.742	0.22487
18.863	0.22349
18.946	0.22504
17.662	0.22556
18.236	0.22538
18.395	0.22435
18.130	0.22452
18.349	0.22452
18.010	0.22573
18.523	0.22573
19.052	0.22607
18.825	0.22521
18.553	0.22780
18.561	0.22780
20.147	0.22728
19.105	0.22694
19.512	0.22728
19.210	0.22745
19.845	0.22694
18.984	0.22573
19.052	0.22573
19.996	0.22487
19.067	0.22418
19.626	0.22452
19.731	0.22849
20.116	0.22918
19.006	0.22866
18.659	0.22814
19.142	0.22831
19.527	0.22987
18.667	0.22866
18.425	0.22780
18.281	0.22883
18.810	0.22762
18.674	0.23021
18.893	0.23004
19.384	0.23038
19.014	0.22969
18.470	0.22969
18.553	0.22969
19.437	0.22866
19.308	0.23038
19.792	0.23021
19.769	0.23073
19.648	0.22987
20.222	0.23107
20.071	0.23021
19.520	0.23038
19.505	0.22935
20.064	0.22969
19.882	0.22849
19.731	0.22918
19.799	0.23124
20.396	0.23211
20.230	0.23193
19.724	0.23297
19.505	0.23331
20.011	0.23383
19.339	0.23349
18.810	0.23262
19.354	0.23245
19.505	0.23366
19.029	0.23487
18.772	0.23383
18.878	0.23280
19.490	0.23383
18.485	0.23331
18.606	0.23469
19.512	0.23452
19.550	0.23331
19.829	0.23521
19.852	0.23607
19.331	0.23555
20.109	0.23693
20.252	0.23693
19.686	0.23590
19.573	0.23314
20.003	0.23469
20.267	0.23452
19.799	0.23555
20.698	0.23711
20.804	0.23469
20.041	0.23504
20.003	0.23693
20.056	0.23607
20.267	0.23659
19.256	0.23538
20.154	0.23590
20.388	0.23573
19.482	0.23521
19.407	0.23624
19.339	0.23573
19.965	0.23624
19.142	0.23538
19.429	0.23573
19.701	0.23400
19.376	0.23504
19.218	0.23555
19.324	0.23538
19.543	0.23693
19.112	0.23780
20.033	0.23814
19.475	0.23728
19.286	0.23642
20.418	0.23728
21.038	0.23986
20.071	0.23969
20.094	0.23780
20.298	0.23590
21.091	0.23676
20.751	0.23607
21.219	0.23728
20.494	0.23849
20.139	0.23762
20.811	0.23849
20.607	0.23728
19.573	0.23676
20.033	0.23504
19.829	0.23814
20.237	0.23780
19.694	0.23814
19.580	0.23900
19.656	0.23883
20.381	0.23866
20.199	0.23917
19.278	0.23676
19.271	0.23676
19.286	0.23624
18.946	0.23538
19.225	0.23607
19.301	0.23831
19.973	0.23900
19.407	0.23728
19.965	0.23745
19.882	0.23969
20.298	0.24073
19.610	0.23780
20.479	0.23797
20.675	0.24090
20.894	0.24245
20.962	0.24159
20.539	0.24262
21.521	0.24366
21.332	0.24383
20.909	0.24400
21.302	0.24331
21.536	0.24555
21.136	0.24659
21.400	0.24555
20.517	0.24435
21.128	0.24555
20.109	0.24573
20.358	0.24469
20.207	0.24573
20.653	0.24779
20.668	0.24607
19.716	0.24469
20.479	0.24573
20.154	0.24504
20.260	0.24573
19.799	0.24573
19.837	0.24728
20.313	0.24728
20.479	0.24831
19.913	0.24676
20.373	0.24607
21.189	0.24538
20.721	0.24676
21.294	0.24935
20.698	0.24797
20.721	0.24624
20.736	0.24400
21.023	0.24538
21.332	0.24452
21.317	0.24469
21.166	0.24486
21.000	0.24521
21.536	0.24538
20.570	0.24711
21.000	0.24676
20.781	0.24659
20.932	0.24624
20.856	0.24779
20.796	0.24762
20.486	0.24745
20.773	0.24814
20.252	0.24831
20.064	0.24814
20.826	0.24952
20.562	0.24866
20.215	0.24952
20.230	0.24814
20.849	0.24814
20.298	0.24900
20.479	0.24728
20.124	0.24642
20.313	0.24555
21.068	0.24711
21.408	0.24745
20.962	0.24779
21.612	0.24797
21.604	0.24986
21.936	0.25021
21.378	0.24917
21.891	0.24969
21.408	0.24779
21.143	0.24900
21.453	0.24814
21.921	0.25004
20.864	0.25021
21.506	0.25090
21.098	0.25159
21.355	0.25245
21.559	0.25314
20.909	0.25210
21.695	0.25297
21.551	0.25348
20.887	0.25624
20.940	0.25452
21.045	0.25435
20.524	0.25452
20.169	0.25348
21.166	0.25417
20.094	0.25521
20.048	0.25159
20.532	0.25055
20.879	0.25124
21.091	0.25262
20.894	0.25228
21.249	0.25331
20.630	0.25279
21.408	0.25417
21.007	0.25348
21.740	0.25452
21.551	0.25400
21.649	0.25297
22.012	0.25228
21.929	0.25348
21.989	0.25245
22.193	0.25314
21.362	0.25452
21.951	0.25521
21.015	0.25572
21.581	0.25693
21.755	0.25555
21.030	0.25555
21.846	0.25452
21.113	0.25383
21.219	0.25504
20.721	0.25504
20.351	0.25676
20.456	0.25693
20.962	0.25624
21.400	0.25797
20.811	0.25745
21.627	0.25797
[truncated: 852 more rows]
