# Supplementary material for: Characterisation of the mechanical and fracture properties of a uni-weave carbon fibre/epoxy non-crimp fabric composite
Source: Data Brief. 2016 Jan 15;6:680–95. doi: 10.1016/j.dib.2016.01.010 (PMC4773377; doi:10.1016/j.dib.2016.01.010)
Supplement: Supplementary file 1 — Supplementary material [file mmc1.zip › Supplementary_material/specimen_ty5.csv]

Stress (MPa)	Longitudinal strain (%)
-0.472	-0.00424
0.259	-0.00269
0.213	-0.00148
0.488	-0.00045
0.206	0.00058
0.221	-0.00028
-0.130	-0.00097
0.046	0.00041
-0.023	0.00110
-0.099	0.00179
0.510	0.00248
0.015	0.00110
-0.190	0.00024
0.206	0.00024
-0.130	0.00265
-0.518	0.00352
-0.754	0.00231
-0.450	0.00300
0.419	0.00403
-0.183	0.00369
-0.084	0.00403
-0.221	0.00403
-0.130	0.00472
0.625	0.00576
0.267	0.00576
0.808	0.00610
0.114	0.00627
0.617	0.00679
0.632	0.00714
0.770	0.00524
0.549	0.00472
0.762	0.00472
0.305	0.00662
0.846	0.00610
0.739	0.00696
0.998	0.00782
0.335	0.00679
0.914	0.00679
0.709	0.00748
0.366	0.00696
0.731	0.00869
0.663	0.00817
0.404	0.00800
0.053	0.00714
0.160	0.00817
-0.350	0.00817
0.358	0.00731
-0.046	0.00558
0.503	0.00662
0.061	0.00731
-0.465	0.00696
0.450	0.00800
0.206	0.00886
0.076	0.01007
-0.076	0.01041
0.594	0.01024
1.150	0.00938
0.739	0.00886
0.091	0.00851
0.587	0.00765
0.830	0.00817
1.189	0.01007
1.333	0.01007
1.295	0.00886
1.265	0.00989
0.777	0.00989
1.112	0.00989
1.181	0.00938
1.211	0.00989
0.823	0.00817
0.640	0.00782
0.099	0.00696
1.105	0.00903
0.190	0.00903
0.419	0.00782
0.739	0.00765
0.069	0.00869
0.145	0.00696
0.099	0.00782
-0.145	0.00955
0.061	0.01041
0.350	0.01007
0.488	0.01058
0.038	0.01007
0.571	0.01145
0.480	0.01145
0.747	0.01007
0.747	0.00989
0.808	0.01110
1.158	0.01265
1.242	0.01110
1.851	0.01231
1.516	0.01162
1.547	0.00955
2.400	0.01093
1.691	0.01145
1.676	0.01058
1.493	0.01041
1.608	0.01145
1.310	0.01231
1.303	0.01110
1.371	0.01162
0.937	0.01076
1.029	0.01058
1.051	0.01058
1.227	0.01076
0.175	0.01024
0.770	0.00938
1.166	0.00938
1.128	0.01110
0.282	0.01058
0.754	0.01179
-0.114	0.01179
0.526	0.01196
1.090	0.01300
1.051	0.01386
0.899	0.01334
1.356	0.01334
0.922	0.01282
1.333	0.01282
1.128	0.01196
1.790	0.01265
1.280	0.01317
2.141	0.01369
1.478	0.01420
1.836	0.01524
2.011	0.01420
1.135	0.01351
1.143	0.01351
1.600	0.01351
2.065	0.01489
1.745	0.01317
1.691	0.01351
0.990	0.01248
1.196	0.01196
1.364	0.01213
0.571	0.01420
0.686	0.01438
1.310	0.01369
0.251	0.01317
0.518	0.01420
0.503	0.01489
0.564	0.01524
0.084	0.01558
0.823	0.01610
1.029	0.01696
1.554	0.01731
0.899	0.01800
1.257	0.01696
1.684	0.01713
1.310	0.01765
1.486	0.01834
1.981	0.01748
1.905	0.01903
1.859	0.01817
2.050	0.01869
2.880	0.01800
2.583	0.01782
2.331	0.01748
1.775	0.01765
2.347	0.01834
2.118	0.01817
2.004	0.02006
2.164	0.02127
1.661	0.02144
1.082	0.02058
2.103	0.02213
1.867	0.02144
1.013	0.01989
1.349	0.01886
1.356	0.01955
1.082	0.02041
1.143	0.01920
0.937	0.01938
0.053	0.01989
0.922	0.02179
1.173	0.02041
1.509	0.02093
0.754	0.01903
1.509	0.01869
1.128	0.01903
1.592	0.01782
1.265	0.01765
1.219	0.01886
2.301	0.01851
1.859	0.01886
1.996	0.01920
2.392	0.02127
2.339	0.02162
2.545	0.02110
2.499	0.02196
2.202	0.02196
1.836	0.02213
2.103	0.02075
1.973	0.02075
1.844	0.02041
1.813	0.02110
1.752	0.02127
2.179	0.02248
2.270	0.02386
1.410	0.02334
1.577	0.02455
0.617	0.02386
1.737	0.02248
1.173	0.02334
1.973	0.02334
1.470	0.02179
1.181	0.01955
1.440	0.02093
2.034	0.02127
1.745	0.02196
1.943	0.02334
2.583	0.02351
2.430	0.02248
1.524	0.02110
2.324	0.02231
2.065	0.02265
2.743	0.02351
2.743	0.02403
2.004	0.02248
2.819	0.02437
2.865	0.02575
3.261	0.02765
2.278	0.02644
3.032	0.02627
2.857	0.02575
2.240	0.02506
1.501	0.02541
2.194	0.02575
2.659	0.02748
1.387	0.02679
1.775	0.02644
1.592	0.02679
2.377	0.02937
2.339	0.03075
2.065	0.02972
2.491	0.03075
1.851	0.02972
2.415	0.02799
2.941	0.02799
2.689	0.02851
2.560	0.02748
3.192	0.02662
3.009	0.02696
2.750	0.02748
3.299	0.02748
3.192	0.02679
2.362	0.02748
2.918	0.02851
3.078	0.02834
3.703	0.03144
2.949	0.02937
2.027	0.02679
2.019	0.02799
2.156	0.02782
2.110	0.02834
2.240	0.02989
1.859	0.03196
2.050	0.03299
2.354	0.03317
2.781	0.03282
1.630	0.03248
2.705	0.03299
2.385	0.03282
2.118	0.03248
2.659	0.03196
2.194	0.03144
2.537	0.03196
2.629	0.03213
2.910	0.03144
3.093	0.03213
3.223	0.03317
2.743	0.03334
2.811	0.03334
3.261	0.03213
4.373	0.03144
2.964	0.03386
3.299	0.03282
4.518	0.03351
3.520	0.03334
3.238	0.03213
3.162	0.03213
3.284	0.03213
2.408	0.03351
2.994	0.03213
3.246	0.03230
2.888	0.03282
2.392	0.03282
2.263	0.03196
2.126	0.03196
2.583	0.03230
2.019	0.03299
1.722	0.03282
2.667	0.03161
1.897	0.03179
1.783	0.03248
2.941	0.03299
3.063	0.03386
2.766	0.03437
3.421	0.03403
3.017	0.03558
3.284	0.03524
3.726	0.03799
3.375	0.03748
3.634	0.03730
3.680	0.03765
3.916	0.03937
4.038	0.03937
4.107	0.03765
3.566	0.03799
3.710	0.03972
3.954	0.04041
3.855	0.03920
3.863	0.03834
3.756	0.04006
3.825	0.03817
3.337	0.03989
4.267	0.04006
3.482	0.04092
3.002	0.03937
2.689	0.03972
2.248	0.03937
3.009	0.04006
2.994	0.04075
3.337	0.04041
2.804	0.03937
2.918	0.03972
2.987	0.04075
3.528	0.04023
3.116	0.03937
2.842	0.03955
2.956	0.04110
3.665	0.04213
3.817	0.04265
4.358	0.04248
4.145	0.04092
4.091	0.04006
5.044	0.04110
4.358	0.04248
4.183	0.04127
3.947	0.04092
4.129	0.04161
4.251	0.04144
4.640	0.04127
4.853	0.04075
3.703	0.03989
3.848	0.04058
3.116	0.04075
3.771	0.03903
3.276	0.03972
3.809	0.03972
3.230	0.03937
2.232	0.03937
2.880	0.03972
3.390	0.04092
2.072	0.04041
3.253	0.04127
2.804	0.04248
3.627	0.04161
3.276	0.04213
3.162	0.04161
3.619	0.04351
3.604	0.04230
3.543	0.04144
3.093	0.04127
4.145	0.04127
3.840	0.04058
3.634	0.04041
4.000	0.04023
3.749	0.04213
4.190	0.04299
5.303	0.04317
4.046	0.04334
4.693	0.04610
4.343	0.04558
4.152	0.04472
3.566	0.04558
4.747	0.04644
3.985	0.04558
3.497	0.04489
3.840	0.04558
3.802	0.04610
3.284	0.04610
3.017	0.04627
3.870	0.04558
2.872	0.04420
3.550	0.04558
3.703	0.04730
3.802	0.04713
3.543	0.04661
3.543	0.04627
3.535	0.04472
3.398	0.04472
3.688	0.04368
4.023	0.04403
3.665	0.04334
3.710	0.04420
4.320	0.04334
4.846	0.04454
3.688	0.04403
4.335	0.04317
4.046	0.04092
4.122	0.04248
4.884	0.04506
3.893	0.04541
4.008	0.04592
4.381	0.04454
3.893	0.04610
4.929	0.04592
3.962	0.04541
3.817	0.04472
3.230	0.04679
3.771	0.04644
3.832	0.04713
4.289	0.04885
3.139	0.04782
3.840	0.04816
4.244	0.04920
3.512	0.05023
3.284	0.04851
3.817	0.04868
4.129	0.05110
3.489	0.05058
4.160	0.04972
4.945	0.05058
4.358	0.04972
4.046	0.04954
4.229	0.05041
4.960	0.05058
4.968	0.04885
4.488	0.04920
4.343	0.04816
4.648	0.04765
4.747	0.04834
5.211	0.04972
4.830	0.04954
4.739	0.04937
4.030	0.05161
4.777	0.05334
4.960	0.05403
5.150	0.05385
4.731	0.05385
4.937	0.05334
4.236	0.05351
3.710	0.05247
3.909	0.05299
3.771	0.05368
4.137	0.05316
3.314	0.05299
4.091	0.05299
4.427	0.05368
4.175	0.05368
4.046	0.05299
4.549	0.05213
4.678	0.05230
4.434	0.05351
4.686	0.05265
5.486	0.05247
4.526	0.05420
5.242	0.05489
4.640	0.05644
5.409	0.05592
5.242	0.05489
5.089	0.05161
5.242	0.05230
5.158	0.05178
4.693	0.05144
4.861	0.05161
4.442	0.05110
4.990	0.05041
4.289	0.04972
4.853	0.05006
4.495	0.05092
3.413	0.05247
4.571	0.05351
4.792	0.05489
4.579	0.05489
3.817	0.05316
3.985	0.05247
3.642	0.05368
4.137	0.05403
4.251	0.05334
3.809	0.05368
4.282	0.05368
4.488	0.05437
4.701	0.05506
5.280	0.05472
5.013	0.05351
5.036	0.05265
5.219	0.05299
5.295	0.05351
5.211	0.05368
5.326	0.05351
4.914	0.05437
5.120	0.05609
4.853	0.05592
5.341	0.05558
5.394	0.05541
5.249	0.05609
4.701	0.05696
4.457	0.05834
5.029	0.05885
5.021	0.05989
4.594	0.06075
4.594	0.06230
4.510	0.06178
4.495	0.06196
4.975	0.06265
5.592	0.06247
5.074	0.06437
5.120	0.06489
5.051	0.06592
5.562	0.06730
5.371	0.06954
5.752	0.06868
6.080	0.06747
5.752	0.06851
6.331	0.06851
6.225	0.06713
6.034	0.06558
6.187	0.06523
6.918	0.06471
6.270	0.06351
5.630	0.06334
5.989	0.06316
6.049	0.06282
5.425	0.06247
5.783	0.06161
6.179	0.06092
6.095	0.06144
5.303	0.06247
5.173	0.06437
5.173	0.06385
4.556	0.06454
4.846	0.06489
5.280	0.06454
4.983	0.06592
5.303	0.06678
5.486	0.06799
5.112	0.06833
5.676	0.06782
5.562	0.06747
5.661	0.06764
5.882	0.07006
6.164	0.06920
6.644	0.06833
5.463	0.06782
6.423	0.06816
6.369	0.06713
6.149	0.06747
5.950	0.06799
6.339	0.06696
6.331	0.06558
5.600	0.06592
6.095	0.06747
6.705	0.06799
6.918	0.06920
6.674	0.06799
6.324	0.06868
5.920	0.06920
6.194	0.07006
5.600	0.07178
6.110	0.07144
5.600	0.07109
5.905	0.07006
5.288	0.07109
5.227	0.07161
4.777	0.07195
5.448	0.07127
5.288	0.07075
5.638	0.07092
5.623	0.07161
6.278	0.07144
6.133	0.07092
6.430	0.07109
6.042	0.07127
6.149	0.07299
6.263	0.07178
6.560	0.07213
6.537	0.07058
6.377	0.07127
6.423	0.07282
7.444	0.07213
6.408	0.07006
6.834	0.07006
7.208	0.06937
5.790	0.07023
6.469	0.07023
6.377	0.06833
6.491	0.06730
6.484	0.06747
5.615	0.06920
6.187	0.06920
6.004	0.07058
5.813	0.07127
6.758	0.07092
6.133	0.07109
5.851	0.07178
6.095	0.07299
5.516	0.07247
5.989	0.07264
5.638	0.07333
5.821	0.07385
5.935	0.07437
6.735	0.07385
6.011	0.07489
6.080	0.07540
6.149	0.07557
6.476	0.07489
6.552	0.07609
6.842	0.07575
7.512	0.07678
6.895	0.07626
6.819	0.07557
6.202	0.07540
6.339	0.07471
6.750	0.07489
6.849	0.07523
7.406	0.07471
7.337	0.07782
6.872	0.07644
5.851	0.07609
6.179	0.07868
6.324	0.07764
6.705	0.07661
6.491	0.07661
6.590	0.07557
5.844	0.07471
5.996	0.07730
5.806	0.07626
5.912	0.07609
6.781	0.07540
6.613	0.07609
7.223	0.07626
6.301	0.07661
6.720	0.07816
6.484	0.07816
6.872	0.07833
6.941	0.07782
7.284	0.07540
7.124	0.07489
6.430	0.07626
6.758	0.07713
7.588	0.07730
7.139	0.07713
7.238	0.07695
7.360	0.07695
7.360	0.07661
6.903	0.07730
7.368	0.07868
7.779	0.07920
7.322	0.08057
7.009	0.08040
7.086	0.08092
6.987	0.08144
6.484	0.08109
6.910	0.08178
7.032	0.08075
7.116	0.08195
6.583	0.08316
6.651	0.08385
6.568	0.08402
6.255	0.08316
6.857	0.08350
6.926	0.08368
6.796	0.08247
6.956	0.08437
7.009	0.08316
7.398	0.08161
7.261	0.08316
7.223	0.08350
6.834	0.08247
7.733	0.08247
7.680	0.08178
7.985	0.08282
7.756	0.08316
8.899	0.08419
7.573	0.08385
7.817	0.08178
7.322	0.08350
7.825	0.08592
8.068	0.08454
7.657	0.08454
7.916	0.08385
7.307	0.08264
6.248	0.08126
6.728	0.08040
6.819	0.08075
6.423	0.08006
6.537	0.07988
6.682	0.08006
6.689	0.08092
6.248	0.08178
6.408	0.08247
6.651	0.08178
6.499	0.08213
7.451	0.08385
7.307	0.08540
7.124	0.08557
7.246	0.08644
7.299	0.08471
7.139	0.08385
7.703	0.08316
8.122	0.08368
7.901	0.08523
8.267	0.08437
8.465	0.08609
8.129	0.08592
8.091	0.08402
7.261	0.08402
7.101	0.08385
7.726	0.08471
7.246	0.08471
7.931	0.08557
7.672	0.08626
7.489	0.08713
7.139	0.08644
7.101	0.08747
7.779	0.08678
7.756	0.08816
7.649	0.08971
6.895	0.08937
7.086	0.08885
7.101	0.08557
5.928	0.08730
7.040	0.08885
7.375	0.09023
7.352	0.08919
6.575	0.08695
7.162	0.08885
7.825	0.09040
7.779	0.09178
8.731	0.09212
7.817	0.09195
7.962	0.09126
8.495	0.09006
8.206	0.08971
8.289	0.08954
8.541	0.08833
8.701	0.08954
8.129	0.08902
8.145	0.08954
7.657	0.09126
8.602	0.09057
7.688	0.09178
7.992	0.09247
7.390	0.09350
7.771	0.09230
7.459	0.09299
7.345	0.09368
7.474	0.09385
6.971	0.09212
7.969	0.09230
8.267	0.09437
8.175	0.09454
8.320	0.09523
7.444	0.09557
8.747	0.09557
7.588	0.09454
8.259	0.09540
7.863	0.09626
8.602	0.09626
8.282	0.09557
8.868	0.09643
8.274	0.09574
9.623	0.09643
9.067	0.09695
8.602	0.09816
8.884	0.09747
7.969	0.09712
8.564	0.09661
8.312	0.09609
8.305	0.09661
8.541	0.09816
8.815	0.09833
7.863	0.09902
8.137	0.09902
7.924	0.09747
8.259	0.09712
8.061	0.09523
7.192	0.09419
7.291	0.09281
7.489	0.09212
7.558	0.09368
7.642	0.09195
7.467	0.09230
7.771	0.09488
7.901	0.09540
7.672	0.09385
8.152	0.09506
7.939	0.09574
8.701	0.09712
8.366	0.09764
8.830	0.09902
9.288	0.09747
9.013	0.09574
9.021	0.09643
9.181	0.09626
9.067	0.09833
8.724	0.09781
8.922	0.09971
9.181	0.09833
9.204	0.09937
8.381	0.09868
8.838	0.10023
8.495	0.10023
8.602	0.09971
8.213	0.10178
9.067	0.10333
8.678	0.10299
7.848	0.10264
8.350	0.10195
8.107	0.10057
8.381	0.10040
8.952	0.10074
8.449	0.10178
8.503	0.10212
8.084	0.10212
9.013	0.10299
9.280	0.10230
9.219	0.10195
9.684	0.10281
9.135	0.10333
8.785	0.10367
9.371	0.10488
9.615	0.10643
10.095	0.10661
10.011	0.10523
9.958	0.10454
9.242	0.10505
8.998	0.10436
8.884	0.10661
9.234	0.10592
10.225	0.10454
9.257	0.10626
9.867	0.10678
9.821	0.10695
9.531	0.10609
9.204	0.10712
9.333	0.10747
8.998	0.10471
8.884	0.10609
8.701	0.10609
8.175	0.10661
9.006	0.10833
9.166	0.10781
9.120	0.10936
8.747	0.10885
9.615	0.10936
8.823	0.10885
9.211	0.10988
10.004	0.11040
9.219	0.11023
9.790	0.10988
10.110	0.10936
9.516	0.10867
8.937	0.10678
10.019	0.10626
9.227	0.10764
10.011	0.10971
10.781	0.11005
10.773	0.11092
10.255	0.11247
10.628	0.11247
9.760	0.11350
9.775	0.11367
9.882	0.11298
9.691	0.11367
9.089	0.11264
9.166	0.11178
9.196	0.11212
9.242	0.11316
9.486	0.11195
9.348	0.11316
8.846	0.11264
9.219	0.11333
8.533	0.11092
8.754	0.11143
9.196	0.11178
9.150	0.11298
8.998	0.11264
9.463	0.11178
10.095	0.11333
10.400	0.11298
10.354	0.11350
10.034	0.11488
10.415	0.11523
10.232	0.11385
10.705	0.11264
10.598	0.11212
10.164	0.11212
10.796	0.11333
9.752	0.11333
10.598	0.11298
10.156	0.11247
10.019	0.11316
10.187	0.11436
9.920	0.11367
9.996	0.11609
10.209	0.11902
10.095	0.11867
10.126	0.11971
9.554	0.11867
9.539	0.11747
9.105	0.11678
9.219	0.11591
9.470	0.11385
9.432	0.11316
9.592	0.11247
8.868	0.11195
9.425	0.11385
9.333	0.11247
9.470	0.11160
10.728	0.11419
10.301	0.11350
10.004	0.11436
10.537	0.11419
9.836	0.11385
10.171	0.11505
10.270	0.11471
10.263	0.11523
10.766	0.11626
10.849	0.11626
10.468	0.11643
10.362	0.11557
10.453	0.11505
10.270	0.11419
9.790	0.11367
10.232	0.11505
9.806	0.11523
9.851	0.11505
9.219	0.11626
9.295	0.11574
9.905	0.11540
9.653	0.11591
9.440	0.11609
9.775	0.11798
9.531	0.11729
10.034	0.11660
9.592	0.11695
9.813	0.11695
9.752	0.11867
10.164	0.12057
10.232	0.11953
10.537	0.12126
9.760	0.12057
10.278	0.11936
10.491	0.11971
10.568	0.12074
10.095	0.12057
11.619	0.12160
11.550	0.12178
10.728	0.12212
11.360	0.12316
10.872	0.12247
11.200	0.12281
10.552	0.11971
10.613	0.12022
10.796	0.12074
11.002	0.12057
10.430	0.12126
10.034	0.11988
9.836	0.12022
10.011	0.11988
9.668	0.11971
9.569	0.12022
9.996	0.12057
9.821	0.12229
9.699	0.12247
9.905	0.12229
10.011	0.12281
10.095	0.12229
10.225	0.12178
10.377	0.12229
10.667	0.12160
10.933	0.12247
10.926	0.12264
10.865	0.12281
11.779	0.12195
11.025	0.12281
10.910	0.12229
11.261	0.12264
10.880	0.12316
10.537	0.12281
11.238	0.12229
11.634	0.12402
11.710	0.12574
10.461	0.12609
10.964	0.12591
10.240	0.12609
10.065	0.12660
10.628	0.12609
10.613	0.12729
10.491	0.12505
10.842	0.12384
9.928	0.12453
9.996	0.12488
10.049	0.12316
10.080	0.12367
10.065	0.12367
10.651	0.12419
10.385	0.12453
10.324	0.12367
10.667	0.12402
10.865	0.12660
11.588	0.12678
12.327	0.12591
11.467	0.12557
11.406	0.12488
11.238	0.12402
10.834	0.12384
11.505	0.12557
11.268	0.12522
11.185	0.12626
11.185	0.12643
11.520	0.12643
10.865	0.12712
11.017	0.12764
11.047	0.12815
11.032	0.12902
10.857	0.12971
10.705	0.12867
10.339	0.12798
10.156	0.12678
10.362	0.12746
10.095	0.12953
10.621	0.12971
10.667	0.12833
11.025	0.12919
10.827	0.13040
11.162	0.13229
11.093	0.13333
10.834	0.13315
11.025	0.13246
10.880	0.13177
11.726	0.13195
11.017	0.13143
11.992	0.13229
12.274	0.13367
11.985	0.13246
12.099	0.13264
12.350	0.13402
12.145	0.13298
12.267	0.13350
12.350	0.13281
11.527	0.13212
11.710	0.13160
11.657	0.13126
11.223	0.13005
10.400	0.13005
10.766	0.12936
11.162	0.12936
10.217	0.12936
10.522	0.13005
9.966	0.12919
10.880	0.12953
10.575	0.13040
10.164	0.12988
10.895	0.13074
10.819	0.13177
11.406	0.13177
11.421	0.13195
10.446	0.13281
11.421	0.13212
11.139	0.13143
11.192	0.13246
11.969	0.13281
12.023	0.13281
11.596	0.13281
11.527	0.13350
12.076	0.13212
11.840	0.13126
12.175	0.13246
12.282	0.13264
11.573	0.13350
12.145	0.13367
11.893	0.13281
11.527	0.13195
11.375	0.13143
11.223	0.13229
11.299	0.13453
11.482	0.13539
11.169	0.13281
11.032	0.13195
11.665	0.13195
11.314	0.13350
11.070	0.13298
10.621	0.13281
10.522	0.13246
11.360	0.13402
10.903	0.13505
11.200	0.13471
11.428	0.13419
11.657	0.13402
11.497	0.13539
11.268	0.13660
11.634	0.13712
12.000	0.13781
11.703	0.13695
11.962	0.13746
12.693	0.13902
12.823	0.13936
12.434	0.13919
12.731	0.14057
12.617	0.13919
12.655	0.13902
12.594	0.13850
12.206	0.14039
12.236	0.14160
11.672	0.13953
12.396	0.13781
11.680	0.13815
12.046	0.13919
11.916	0.13867
11.847	0.13936
12.221	0.14039
10.948	0.14039
10.933	0.13970
11.390	0.13936
11.009	0.13953
10.910	0.13902
10.941	0.13884
11.908	0.13884
11.924	0.13833
11.809	0.14005
12.114	0.14039
11.512	0.13919
11.779	0.13850
11.223	0.13902
11.886	0.13867
12.731	0.14005
12.846	0.14074
13.074	0.14229
13.547	0.14281
13.531	0.14384
13.028	0.14315
12.846	0.14384
13.173	0.14264
13.204	0.14367
12.251	0.14419
12.564	0.14315
12.198	0.14298
12.823	0.14367
12.442	0.14333
12.137	0.14470
12.358	0.14419
11.916	0.14333
11.710	0.14384
11.535	0.14436
11.413	0.14384
11.863	0.14539
12.000	0.14557
11.634	0.14505
11.985	0.14470
11.939	0.14419
12.046	0.14333
12.541	0.14384
12.602	0.14401
12.922	0.14643
13.211	0.14746
12.838	0.14626
12.785	0.14677
12.206	0.14798
12.861	0.14850
13.463	0.14746
13.722	0.14832
13.508	0.14763
13.547	0.14763
13.790	0.14695
13.021	0.14557
12.510	0.14557
11.947	0.14522
12.388	0.14591
12.343	0.14815
12.587	0.14763
12.747	0.14832
12.396	0.14677
12.518	0.14746
12.114	0.14660
12.167	0.14729
11.505	0.14626
12.343	0.14557
11.817	0.14401
12.564	0.14522
11.809	0.14557
12.487	0.14574
12.114	0.14677
12.068	0.14919
12.427	0.14919
12.579	0.14850
13.569	0.14884
13.044	0.14867
13.806	0.14867
13.028	0.14867
13.089	0.14729
13.707	0.14815
13.973	0.14832
12.853	0.14850
13.249	0.14867
13.295	0.14815
13.158	0.14850
12.716	0.14798
12.495	0.14746
12.625	0.14729
12.259	0.14815
12.472	0.14953
12.190	0.14919
12.670	0.14936
12.548	0.15074
12.609	0.14988
12.853	0.14988
12.411	0.15039
13.173	0.15281
12.579	0.15194
12.007	0.15160
12.320	0.15091
12.747	0.15229
12.335	0.15246
12.998	0.15263
14.103	0.15436
13.607	0.15453
14.049	0.15505
13.105	0.15470
13.950	0.15539
13.729	0.15539
13.905	0.15539
13.905	0.15677
13.760	0.15556
14.293	0.15677
14.415	0.15712
13.745	0.15815
13.402	0.15660
14.126	0.15781
13.188	0.15746
13.745	0.15919
13.714	0.15591
13.028	0.15832
12.929	0.15815
13.143	0.15763
13.470	0.15660
13.638	0.15850
12.701	0.15746
13.478	0.15798
13.798	0.15867
12.785	0.15815
13.615	0.15867
13.714	0.15884
13.326	0.15850
13.531	0.15746
14.019	0.15798
14.423	0.15798
13.966	0.15694
14.118	0.15746
13.836	0.15591
13.905	0.15591
13.973	0.15505
14.354	0.15608
13.988	0.15694
14.392	0.15746
13.882	0.15867
13.287	0.15832
13.402	0.15712
13.112	0.15625
12.815	0.15781
13.775	0.15694
12.785	0.15677
13.227	0.15763
13.059	0.15850
12.975	0.16039
12.754	0.16039
13.089	0.16056
13.089	0.16160
13.409	0.16108
13.402	0.16056
12.907	0.15936
13.356	0.15953
13.310	0.16005
13.242	0.15970
14.080	0.16039
13.790	0.15919
13.531	0.15901
14.354	0.15936
14.712	0.16108
14.567	0.16074
14.430	0.16143
14.331	0.16177
13.729	0.16074
14.072	0.16074
14.362	0.16022
14.225	0.16091
14.011	0.16143
14.446	0.16194
14.301	0.16194
13.996	0.16315
14.354	0.16367
13.707	0.16401
14.369	0.16556
14.148	0.16591
13.394	0.16712
13.630	0.16470
13.767	0.16522
13.272	0.16436
13.882	0.16487
14.164	0.16539
13.821	0.16487
14.339	0.16453
14.286	0.16556
14.286	0.16677
14.720	0.16849
14.225	0.16763
14.286	0.16763
14.819	0.16729
14.735	0.16712
14.636	0.16660
15.375	0.16798
15.238	0.16780
15.055	0.16746
15.573	0.16798
14.887	0.16780
14.880	0.16729
14.651	0.16746
14.667	0.16832
14.727	0.16694
14.773	0.16815
14.849	0.16884
14.034	0.16780
14.499	0.16780
13.760	0.16643
13.600	0.16591
13.813	0.16522
13.707	0.16625
13.996	0.16746
13.615	0.16849
13.607	0.16798
13.691	0.16849
14.453	0.16763
14.316	0.16867
14.331	0.16849
14.682	0.16867
14.613	0.16884
15.017	0.16936
14.720	0.17074
14.705	0.17142
15.421	0.17211
14.278	0.17367
15.025	0.17470
15.360	0.17349
15.588	0.17332
15.665	0.17263
15.139	0.17211
14.750	0.17125
15.055	0.17332
15.246	0.17229
14.971	0.17194
15.078	0.17160
14.430	0.17263
14.735	0.17436
14.583	0.17436
13.836	0.17315
13.798	0.17263
13.958	0.17367
14.392	0.17315
14.179	0.17229
14.507	0.17263
14.209	0.17384
13.859	0.17229
14.347	0.17091
14.804	0.17142
14.964	0.17280
14.415	0.17246
15.177	0.17349
14.621	0.17384
15.345	0.17332
15.847	0.17436
15.169	0.17263
15.200	0.17160
14.872	0.17160
15.078	0.17091
15.108	0.17005
14.971	0.17091
14.773	0.17022
14.705	0.16987
14.232	0.16884
14.377	0.17074
14.400	0.17056
14.194	0.17074
14.148	0.17108
14.042	0.17091
14.301	0.17125
14.126	0.17022
14.110	0.17160
14.926	0.17177
14.072	0.17315
14.659	0.17263
14.187	0.17229
14.194	0.17349
14.743	0.17384
14.202	0.17384
14.027	0.17401
14.545	0.17436
15.200	0.17608
15.794	0.17660
15.230	0.17970
15.055	0.17901
14.979	0.17798
15.748	0.17918
15.710	0.17918
16.114	0.17901
15.649	0.17780
15.756	0.17711
15.154	0.17573
15.558	0.17591
15.596	0.17798
15.512	0.17953
15.497	0.18056
15.383	0.17953
16.419	0.18022
15.634	0.18160
14.956	0.18004
15.421	0.18177
15.253	0.18194
15.398	0.18298
15.078	0.18280
15.489	0.18229
15.093	0.18108
14.964	0.18177
14.872	0.18091
15.322	0.18125
14.872	0.18091
14.941	0.18056
15.299	0.18177
15.451	0.18298
15.657	0.18246
15.672	0.18160
15.710	0.17987
16.236	0.17935
15.413	0.17884
15.786	0.17918
16.129	0.17918
16.106	0.17935
16.251	0.18022
15.215	0.18142
16.007	0.18125
15.634	0.18332
16.381	0.18332
16.076	0.18263
16.305	0.18349
15.703	0.18211
15.276	0.18125
15.505	0.18004
15.306	0.18194
15.908	0.18263
15.794	0.18246
15.261	0.18384
14.903	0.18418
15.169	0.18384
14.788	0.18470
15.657	0.18453
15.261	0.18504
14.872	0.18435
14.887	0.18366
15.649	0.18366
15.619	0.18401
15.695	0.18384
16.632	0.18504
16.244	0.18504
16.830	0.18660
16.457	0.18401
16.350	0.18177
15.527	0.18229
16.457	0.18160
15.626	0.18263
16.213	0.18366
16.381	0.18487
15.855	0.18453
16.434	0.18332
16.381	0.18487
15.886	0.18591
15.825	0.18453
15.192	0.18556
15.177	0.18556
15.505	0.18487
14.887	0.18315
15.596	0.18504
15.398	0.18694
15.581	0.18832
14.979	0.18901
14.872	0.18694
15.771	0.18901
15.802	0.18866
16.289	0.18935
15.985	0.18987
15.985	0.18987
16.251	0.19039
16.510	0.19056
16.411	0.18987
16.998	0.19159
16.990	0.19211
17.028	0.19297
17.371	0.19315
17.447	0.19263
17.196	0.19142
16.762	0.19125
16.906	0.19228
16.137	0.19142
16.564	0.19142
16.480	0.19056
17.181	0.19125
16.068	0.19280
15.878	0.19332
16.434	0.19401
16.190	0.19349
15.009	0.19384
16.411	0.19487
16.137	0.19435
16.251	0.19573
16.068	0.19590
16.343	0.19349
15.642	0.19159
15.726	0.19125
16.251	0.19246
17.287	0.19315
16.647	0.19384
16.990	0.19401
17.074	0.19384
17.196	0.19315
17.112	0.19332
17.371	0.19263
16.861	0.19315
17.310	0.19263
17.341	0.19211
17.859	0.19297
16.884	0.19332
16.967	0.19349
16.792	0.19315
16.731	0.19246
16.739	0.19125
16.206	0.19159
15.886	0.19194
16.868	0.19366
16.449	0.19384
16.221	0.19487
16.480	0.19522
16.167	0.19590
16.068	0.19625
16.023	0.19504
16.053	0.19418
16.244	0.19625
16.266	0.19590
16.533	0.19539
16.632	0.19573
17.166	0.19797
16.746	0.19711
16.937	0.19711
17.021	0.19866
17.386	0.19694
17.394	0.19815
17.745	0.19832
17.646	0.20004
17.745	0.20125
18.171	0.20108
17.859	0.19952
17.767	0.20090
17.798	0.20177
17.379	0.20125
18.522	0.20108
17.905	0.20401
17.585	0.20297
17.577	0.20194
17.470	0.20297
17.966	0.20297
17.318	0.20435
17.028	0.20418
17.318	0.20470
16.929	0.20452
17.303	0.20383
17.767	0.20435
16.495	0.20504
17.204	0.20625
17.158	0.20539
17.105	0.20504
16.777	0.20349
17.097	0.20315
16.945	0.20263
17.546	0.20280
17.760	0.20349
17.882	0.20470
17.577	0.20366
17.676	0.20452
18.369	0.20452
18.156	0.20418
18.263	0.20435
17.737	0.20383
17.600	0.20315
18.270	0.20280
17.699	0.20211
17.120	0.20108
17.196	0.20056
17.226	0.20021
17.668	0.20039
17.447	0.20142
17.417	0.20263
17.028	0.20349
16.686	0.20435
16.526	0.20452
16.739	0.20383
16.746	0.20452
16.975	0.20642
17.112	0.20573
16.777	0.20504
17.044	0.20590
16.983	0.20625
17.638	0.20659
17.333	0.20711
17.706	0.20608
17.379	0.20763
17.737	0.20866
17.333	0.20814
18.339	0.20608
18.103	0.20590
18.148	0.20659
17.988	0.20590
18.590	0.20608
18.423	0.20608
18.286	0.20745
18.065	0.20763
18.004	0.20832
18.004	0.20935
17.806	0.20883
17.303	0.21039
17.676	0.20987
17.287	0.20935
17.905	0.20883
17.577	0.20849
17.935	0.20814
17.607	0.21004
17.265	0.20987
17.470	0.21056
17.318	0.21056
17.775	0.21142
17.661	0.21039
17.516	0.21142
17.943	0.21056
17.912	0.21194
17.684	0.21194
18.103	0.21073
18.072	0.21194
18.209	0.21142
18.392	0.21056
18.834	0.21125
18.628	0.21159
18.621	0.21263
18.430	0.21108
18.796	0.21004
18.674	0.21142
18.598	0.21159
18.842	0.21245
18.766	0.21176
17.996	0.21211
18.468	0.21176
17.790	0.21125
17.752	0.21073
17.897	0.21211
17.569	0.21297
18.133	0.21280
17.760	0.21383
18.004	0.21418
17.333	0.21435
17.676	0.21401
17.729	0.21470
17.729	0.21487
18.034	0.21401
18.286	0.21556
17.912	0.21470
17.844	0.21452
17.973	0.21676
18.423	0.21625
18.095	0.21435
18.674	0.21538
18.301	0.21590
18.415	0.21521
18.796	0.21366
18.705	0.21314
18.986	0.21349
18.583	0.21435
18.819	0.21452
19.177	0.21521
19.276	0.21642
19.337	0.21694
19.131	0.21625
18.560	0.21659
19.009	0.21676
18.385	0.21694
18.392	0.21849
18.049	0.21901
18.156	0.21901
18.004	0.21832
17.798	0.21935
17.569	0.21901
17.699	0.21849
17.905	0.21625
18.506	0.21573
18.171	0.21625
18.103	0.21642
17.889	0.21694
18.263	0.21607
18.232	0.21538
18.453	0.21659
18.461	0.21763
18.849	0.21832
18.826	0.21780
19.352	0.21866
18.849	0.21935
19.406	0.21814
19.238	0.21918
19.573	0.21832
19.215	0.21797
19.314	0.21849
19.002	0.21659
19.215	0.21625
19.017	0.21625
18.164	0.21642
18.758	0.21797
18.186	0.21745
18.004	0.21883
18.971	0.21969
18.735	0.21969
18.179	0.22004
17.943	0.22038
18.042	0.22107
18.468	0.22176
18.506	0.22125
18.651	0.22211
17.981	0.22107
18.796	0.22004
18.514	0.22107
19.223	0.22159
18.758	0.22142
18.590	0.22142
18.849	0.22073
19.131	0.21969
18.979	0.22073
19.489	0.22125
19.710	0.22107
19.169	0.22245
19.383	0.22280
19.185	0.22073
19.421	0.22349
18.804	0.22366
18.910	0.22400
19.032	0.22435
18.659	0.22383
18.979	0.22400
18.316	0.22383
18.194	0.22297
18.430	0.22211
18.423	0.22366
18.506	0.22349
18.613	0.22452
18.179	0.22418
18.567	0.22418
18.659	0.22452
18.826	0.22418
19.185	0.22469
19.162	0.22625
19.192	0.22504
19.588	0.22607
19.588	0.22573
19.223	0.22504
19.634	0.22504
19.527	0.22400
19.558	0.22487
19.924	0.22452
20.434	0.22435
19.725	0.22521
19.626	0.22504
19.535	0.22452
19.619	0.22383
19.185	0.22349
18.804	0.22331
19.710	0.22418
19.025	0.22418
19.345	0.22314
19.002	0.22504
18.941	0.22331
18.461	0.22487
18.773	0.22435
18.575	0.22556
19.070	0.22659
18.606	0.22745
19.101	0.22762
19.154	0.22814
19.268	0.22831
18.651	0.22849
19.604	0.22900
19.101	0.22935
18.918	0.22797
19.771	0.22900
19.779	0.22935
19.779	0.22935
20.244	0.23056
20.533	0.23124
19.725	0.23262
20.663	0.23073
20.426	0.23021
20.556	0.23090
19.771	0.23159
19.794	0.23073
20.175	0.23038
19.390	0.23073
19.710	0.22952
19.878	0.22952
19.421	0.22935
19.611	0.22952
19.520	0.22987
19.162	0.23107
18.872	0.23124
19.017	0.23142
19.741	0.23073
19.116	0.23073
19.192	0.23262
19.116	0.23262
19.055	0.23280
19.299	0.23366
19.040	0.23262
19.725	0.23469
19.596	0.23211
19.025	0.23245
19.962	0.23280
19.802	0.23228
20.137	0.23228
19.931	0.23193
20.091	0.23193
20.373	0.23211
20.746	0.23228
20.411	0.23245
20.762	0.23193
20.358	0.23193
20.106	0.23211
20.221	0.23262
20.419	0.23297
19.741	0.23228
20.213	0.23349
19.817	0.23487
20.190	0.23435
19.809	0.23469
19.840	0.23435
19.771	0.23469
19.390	0.23452
19.680	0.23607
19.687	0.23349
20.282	0.23642
19.878	0.23573
20.038	0.23624
19.893	0.23521
19.192	0.23400
19.809	0.23435
19.771	0.23504
19.832	0.23538
20.198	0.23676
20.716	0.23797
20.625	0.23866
21.082	0.23900
21.325	0.23900
20.617	0.23969
21.219	0.24004
21.463	0.24055
21.402	0.23952
21.181	0.24090
20.945	0.24107
20.891	0.24038
20.701	0.23952
20.983	0.24124
20.655	0.24107
20.525	0.24124
20.625	0.24314
20.678	0.24262
20.305	0.24297
19.924	0.24211
19.459	0.24107
19.695	0.23935
20.114	0.23917
20.205	0.23969
19.505	0.24021
20.190	0.24090
20.000	0.24211
20.411	0.24176
20.411	0.24366
20.990	0.24400
21.013	0.24348
20.205	0.24124
20.960	0.24142
21.097	0.24107
20.891	0.24193
20.830	0.24211
20.350	0.24314
20.914	0.24245
20.967	0.24107
20.640	0.24107
20.708	0.24211
20.663	0.24193
20.731	0.24124
20.480	0.24073
20.343	0.24297
21.280	0.24280
20.701	0.24314
20.861	0.24504
20.571	0.24573
21.211	0.24642
20.503	0.24676
20.487	0.24538
19.901	0.24555
20.472	0.24711
20.426	0.24659
19.802	0.24779
19.863	0.24779
20.411	0.24642
19.870	0.24538
20.396	0.24417
20.472	0.24452
20.632	0.24435
20.617	0.24348
20.586	0.24262
20.442	0.24176
20.716	0.24193
21.310	0.24452
21.059	0.24555
21.219	0.24469
21.790	0.24555
21.013	0.24745
22.331	0.24693
21.577	0.24848
22.316	0.24935
21.760	0.24935
21.303	0.25107
22.179	0.25417
20.983	0.25331
21.447	0.25279
21.226	0.25176
20.632	0.25245
20.510	0.25055
20.823	0.25124
20.983	0.25107
20.876	0.25141
20.472	0.24935
20.510	0.25055
20.365	0.25055
20.731	0.25038
20.762	0.24952
20.594	0.25073
20.724	0.25004
21.272	0.24935
21.188	0.25073
21.158	0.25073
21.386	0.24969
21.775	0.24952
21.356	0.24883
21.623	0.24900
21.531	0.25038
22.087	0.25073
21.379	0.25038
22.004	0.24969
21.859	0.24917
22.042	0.24935
21.691	0.25055
21.630	0.25038
21.280	0.25021
21.866	0.25073
21.127	0.25055
21.066	0.25124
21.005	0.25383
20.769	0.25314
21.242	0.25417
21.143	0.25590
20.853	0.25607
20.495	0.25624
21.432	0.25641
21.760	0.25779
21.760	0.25710
22.026	0.25745
21.066	0.25728
22.697	0.25728
22.461	0.25883
22.506	0.25934
22.179	0.25848
22.484	0.25779
22.910	0.26072
22.392	0.25814
22.194	0.25969
22.674	0.25917
22.346	0.25900
22.011	0.25762
22.278	0.25659
22.270	0.25797
22.354	0.25762
21.684	0.25641
21.623	0.25762
21.821	0.25814
21.988	0.25797
[truncated: 617 more rows]
