# Supplementary material for: Characterisation of the mechanical and fracture properties of a uni-weave carbon fibre/epoxy non-crimp fabric composite
Source: Data Brief. 2016 Jan 15;6:680–95. doi: 10.1016/j.dib.2016.01.010 (PMC4773377; doi:10.1016/j.dib.2016.01.010)
Supplement: Supplementary file 1 — Supplementary material [file mmc1.zip › Supplementary_material/specimen_tz1.csv]

Stress (MPa)	Longitudinal strain gauge 1 (%)	Longitudinal strain gauge 1 (%)	Average longitudinal strain (%)
0.170	0.00000	0.00000	0.00000
0.174	-0.00031	-0.00017	-0.00024
0.181	-0.00018	0.00007	-0.00005
0.184	-0.00022	0.00006	-0.00008
0.184	0.00031	0.00010	0.00020
0.191	0.00012	0.00007	0.00009
0.198	0.00001	0.00029	0.00015
0.205	-0.00008	0.00014	0.00003
0.212	0.00029	0.00013	0.00021
0.209	0.00002	0.00010	0.00006
0.212	0.00004	0.00038	0.00021
0.229	0.00049	0.00062	0.00055
0.226	0.00072	0.00066	0.00069
0.226	0.00091	0.00052	0.00072
0.240	0.00057	0.00077	0.00067
0.243	0.00116	0.00094	0.00105
0.250	0.00117	0.00070	0.00093
0.257	0.00121	0.00082	0.00101
0.264	0.00148	0.00116	0.00132
0.275	0.00146	0.00134	0.00140
0.285	0.00167	0.00144	0.00156
0.292	0.00168	0.00164	0.00166
0.306	0.00203	0.00167	0.00185
0.309	0.00213	0.00173	0.00193
0.316	0.00214	0.00188	0.00201
0.330	0.00253	0.00211	0.00232
0.344	0.00246	0.00206	0.00226
0.358	0.00290	0.00236	0.00263
0.369	0.00267	0.00238	0.00253
0.386	0.00307	0.00275	0.00291
0.393	0.00336	0.00306	0.00321
0.410	0.00375	0.00307	0.00341
0.424	0.00417	0.00336	0.00377
0.431	0.00406	0.00330	0.00368
0.442	0.00444	0.00367	0.00406
0.459	0.00450	0.00366	0.00408
0.466	0.00451	0.00380	0.00416
0.487	0.00495	0.00403	0.00449
0.498	0.00478	0.00440	0.00459
0.511	0.00533	0.00454	0.00494
0.525	0.00536	0.00463	0.00500
0.543	0.00583	0.00500	0.00542
0.564	0.00624	0.00510	0.00567
0.588	0.00619	0.00547	0.00583
0.602	0.00650	0.00568	0.00609
0.619	0.00656	0.00598	0.00627
0.633	0.00663	0.00605	0.00634
0.658	0.00695	0.00644	0.00670
0.682	0.00712	0.00662	0.00687
0.699	0.00765	0.00689	0.00727
0.720	0.00837	0.00736	0.00787
0.741	0.00809	0.00768	0.00789
0.759	0.00839	0.00785	0.00812
0.786	0.00893	0.00808	0.00851
0.800	0.00948	0.00854	0.00901
0.832	0.00926	0.00866	0.00896
0.842	0.00938	0.00886	0.00912
0.870	0.01010	0.00921	0.00966
0.887	0.01040	0.00960	0.01000
0.908	0.01050	0.00982	0.01016
0.933	0.01100	0.01010	0.01055
0.954	0.01140	0.01060	0.01100
0.975	0.01170	0.01070	0.01120
0.999	0.01180	0.01110	0.01145
1.020	0.01210	0.01150	0.01180
1.040	0.01220	0.01170	0.01195
1.070	0.01250	0.01190	0.01220
1.090	0.01280	0.01230	0.01255
1.110	0.01340	0.01240	0.01290
1.130	0.01360	0.01280	0.01320
1.160	0.01410	0.01310	0.01360
1.190	0.01450	0.01340	0.01395
1.200	0.01460	0.01390	0.01425
1.230	0.01500	0.01410	0.01455
1.250	0.01530	0.01470	0.01500
1.270	0.01560	0.01480	0.01520
1.300	0.01580	0.01500	0.01540
1.320	0.01630	0.01570	0.01600
1.350	0.01650	0.01590	0.01620
1.370	0.01690	0.01590	0.01640
1.390	0.01740	0.01660	0.01700
1.420	0.01780	0.01700	0.01740
1.440	0.01800	0.01710	0.01755
1.470	0.01850	0.01760	0.01805
1.480	0.01870	0.01790	0.01830
1.510	0.01900	0.01820	0.01860
1.540	0.01940	0.01860	0.01900
1.570	0.01960	0.01890	0.01925
1.590	0.01960	0.01900	0.01930
1.630	0.02050	0.01990	0.02020
1.650	0.02080	0.02000	0.02040
1.660	0.02110	0.02020	0.02065
1.690	0.02130	0.02090	0.02110
1.720	0.02180	0.02120	0.02150
1.750	0.02200	0.02130	0.02165
1.780	0.02250	0.02160	0.02205
1.800	0.02320	0.02210	0.02265
1.820	0.02330	0.02250	0.02290
1.860	0.02410	0.02280	0.02345
1.880	0.02430	0.02340	0.02385
1.910	0.02500	0.02360	0.02430
1.940	0.02470	0.02380	0.02425
1.960	0.02520	0.02440	0.02480
1.980	0.02560	0.02470	0.02515
2.010	0.02600	0.02500	0.02550
2.030	0.02640	0.02510	0.02575
2.060	0.02690	0.02570	0.02630
2.090	0.02750	0.02610	0.02680
2.110	0.02770	0.02650	0.02710
2.140	0.02840	0.02680	0.02760
2.160	0.02880	0.02720	0.02800
2.190	0.02920	0.02770	0.02845
2.220	0.02940	0.02780	0.02860
2.250	0.03000	0.02840	0.02920
2.280	0.02980	0.02840	0.02910
2.300	0.03040	0.02890	0.02965
2.330	0.03090	0.02930	0.03010
2.350	0.03150	0.02960	0.03055
2.380	0.03140	0.03020	0.03080
2.400	0.03190	0.03010	0.03100
2.430	0.03220	0.03080	0.03150
2.460	0.03250	0.03120	0.03185
2.490	0.03310	0.03130	0.03220
2.510	0.03320	0.03170	0.03245
2.540	0.03350	0.03200	0.03275
2.570	0.03390	0.03230	0.03310
2.590	0.03430	0.03290	0.03360
2.610	0.03460	0.03330	0.03395
2.640	0.03530	0.03380	0.03455
2.670	0.03580	0.03410	0.03495
2.700	0.03560	0.03440	0.03500
2.730	0.03670	0.03460	0.03565
2.750	0.03720	0.03530	0.03625
2.770	0.03700	0.03520	0.03610
2.810	0.03740	0.03580	0.03660
2.840	0.03790	0.03600	0.03695
2.860	0.03830	0.03660	0.03745
2.890	0.03870	0.03670	0.03770
2.910	0.03920	0.03730	0.03825
2.930	0.03960	0.03760	0.03860
2.960	0.03990	0.03790	0.03890
2.990	0.04010	0.03810	0.03910
3.020	0.04090	0.03860	0.03975
3.040	0.04110	0.03900	0.04005
3.070	0.04160	0.03920	0.04040
3.110	0.04200	0.03970	0.04085
3.130	0.04220	0.04010	0.04115
3.150	0.04310	0.04040	0.04175
3.170	0.04350	0.04070	0.04210
3.200	0.04380	0.04120	0.04250
3.240	0.04390	0.04160	0.04275
3.270	0.04400	0.04190	0.04295
3.280	0.04450	0.04210	0.04330
3.310	0.04510	0.04290	0.04400
3.340	0.04550	0.04280	0.04415
3.370	0.04600	0.04310	0.04455
3.400	0.04620	0.04350	0.04485
3.420	0.04720	0.04400	0.04560
3.450	0.04730	0.04440	0.04585
3.480	0.04780	0.04470	0.04625
3.500	0.04830	0.04530	0.04680
3.530	0.04830	0.04540	0.04685
3.560	0.04860	0.04570	0.04715
3.600	0.04930	0.04610	0.04770
3.610	0.04970	0.04660	0.04815
3.650	0.05040	0.04690	0.04865
3.670	0.05060	0.04740	0.04900
3.700	0.05110	0.04790	0.04950
3.730	0.05140	0.04810	0.04975
3.760	0.05190	0.04810	0.05000
3.790	0.05240	0.04880	0.05060
3.820	0.05330	0.04950	0.05140
3.860	0.05310	0.04960	0.05135
3.870	0.05360	0.05040	0.05200
3.920	0.05400	0.05040	0.05220
3.940	0.05460	0.05090	0.05275
3.970	0.05520	0.05130	0.05325
4.000	0.05580	0.05190	0.05385
4.020	0.05610	0.05230	0.05420
4.060	0.05660	0.05250	0.05455
4.080	0.05690	0.05320	0.05505
4.120	0.05710	0.05360	0.05535
4.140	0.05730	0.05380	0.05555
4.180	0.05800	0.05410	0.05605
4.200	0.05860	0.05460	0.05660
4.230	0.05890	0.05500	0.05695
4.270	0.05950	0.05550	0.05750
4.290	0.06040	0.05620	0.05830
4.320	0.06050	0.05630	0.05840
4.340	0.06080	0.05650	0.05865
4.370	0.06130	0.05700	0.05915
4.400	0.06160	0.05760	0.05960
4.440	0.06220	0.05780	0.06000
4.460	0.06270	0.05820	0.06045
4.510	0.06280	0.05880	0.06080
4.530	0.06320	0.05910	0.06115
4.560	0.06380	0.05940	0.06160
4.590	0.06420	0.06010	0.06215
4.620	0.06430	0.06070	0.06250
4.650	0.06520	0.06070	0.06295
4.680	0.06550	0.06120	0.06335
4.710	0.06610	0.06150	0.06380
4.740	0.06670	0.06190	0.06430
4.770	0.06700	0.06230	0.06465
4.790	0.06740	0.06280	0.06510
4.820	0.06770	0.06300	0.06535
4.860	0.06830	0.06360	0.06595
4.880	0.06870	0.06400	0.06635
4.920	0.06910	0.06460	0.06685
4.940	0.06920	0.06500	0.06710
4.970	0.06980	0.06530	0.06755
5.000	0.07040	0.06570	0.06805
5.030	0.07070	0.06610	0.06840
5.060	0.07100	0.06630	0.06865
5.090	0.07140	0.06670	0.06905
5.120	0.07190	0.06740	0.06965
5.150	0.07260	0.06780	0.07020
5.180	0.07320	0.06820	0.07070
5.210	0.07310	0.06850	0.07080
5.240	0.07380	0.06890	0.07135
5.270	0.07420	0.06930	0.07175
5.310	0.07440	0.06980	0.07210
5.330	0.07510	0.07030	0.07270
5.360	0.07550	0.07060	0.07305
5.390	0.07620	0.07080	0.07350
5.420	0.07650	0.07120	0.07385
5.450	0.07700	0.07190	0.07445
5.480	0.07740	0.07230	0.07485
5.510	0.07790	0.07270	0.07530
5.540	0.07860	0.07330	0.07595
5.570	0.07870	0.07340	0.07605
5.610	0.07920	0.07380	0.07650
5.640	0.08000	0.07410	0.07705
5.660	0.08040	0.07460	0.07750
5.690	0.08070	0.07500	0.07785
5.720	0.08080	0.07550	0.07815
5.750	0.08180	0.07600	0.07890
5.790	0.08200	0.07610	0.07905
5.820	0.08250	0.07680	0.07965
5.850	0.08270	0.07710	0.07990
5.870	0.08340	0.07760	0.08050
5.910	0.08370	0.07780	0.08075
5.940	0.08430	0.07840	0.08135
5.970	0.08480	0.07890	0.08185
6.000	0.08520	0.07940	0.08230
6.020	0.08640	0.07970	0.08305
6.050	0.08670	0.08040	0.08355
6.090	0.08750	0.08070	0.08410
6.130	0.08780	0.08090	0.08435
6.150	0.08830	0.08150	0.08490
6.180	0.08860	0.08200	0.08530
6.200	0.08870	0.08210	0.08540
6.240	0.08930	0.08260	0.08595
6.280	0.08990	0.08310	0.08650
6.310	0.09030	0.08350	0.08690
6.330	0.09060	0.08390	0.08725
6.360	0.09140	0.08450	0.08795
6.390	0.09200	0.08520	0.08860
6.440	0.09220	0.08530	0.08875
6.460	0.09250	0.08560	0.08905
6.490	0.09310	0.08620	0.08965
6.520	0.09320	0.08620	0.08970
6.550	0.09380	0.08680	0.09030
6.580	0.09470	0.08740	0.09105
6.610	0.09480	0.08770	0.09125
6.640	0.09530	0.08810	0.09170
6.660	0.09610	0.08880	0.09245
6.700	0.09710	0.08910	0.09310
6.740	0.09700	0.08940	0.09320
6.770	0.09790	0.08990	0.09390
6.800	0.09820	0.09050	0.09435
6.820	0.09860	0.09060	0.09460
6.860	0.09920	0.09130	0.09525
6.890	0.09980	0.09160	0.09570
6.910	0.10000	0.09210	0.09605
6.950	0.10100	0.09240	0.09670
6.980	0.10100	0.09300	0.09700
7.000	0.10200	0.09360	0.09780
7.040	0.10300	0.09370	0.09835
7.070	0.10300	0.09420	0.09860
7.100	0.10300	0.09480	0.09890
7.130	0.10300	0.09500	0.09900
7.160	0.10400	0.09550	0.09975
7.200	0.10400	0.09600	0.10000
7.230	0.10500	0.09630	0.10065
7.260	0.10600	0.09690	0.10145
7.290	0.10600	0.09730	0.10165
7.310	0.10700	0.09780	0.10240
7.350	0.10700	0.09800	0.10250
7.380	0.10800	0.09860	0.10330
7.420	0.10800	0.09900	0.10350
7.440	0.10800	0.09940	0.10370
7.470	0.10900	0.09980	0.10440
7.500	0.10900	0.10000	0.10450
7.540	0.11000	0.10100	0.10550
7.570	0.11000	0.10100	0.10550
7.600	0.11100	0.10200	0.10650
7.640	0.11100	0.10200	0.10650
7.660	0.11200	0.10300	0.10750
7.690	0.11200	0.10300	0.10750
7.720	0.11300	0.10400	0.10850
7.750	0.11300	0.10400	0.10850
7.790	0.11300	0.10400	0.10850
7.820	0.11400	0.10500	0.10950
7.850	0.11500	0.10500	0.11000
7.870	0.11500	0.10600	0.11050
7.900	0.11600	0.10600	0.11100
7.930	0.11700	0.10600	0.11150
7.970	0.11700	0.10700	0.11200
8.000	0.11700	0.10700	0.11200
8.030	0.11800	0.10800	0.11300
8.060	0.11900	0.10800	0.11350
8.090	0.11900	0.10800	0.11350
8.130	0.11900	0.10900	0.11400
8.150	0.12000	0.10900	0.11450
8.190	0.12100	0.11000	0.11550
8.220	0.12100	0.11100	0.11600
8.250	0.12200	0.11100	0.11650
8.280	0.12200	0.11100	0.11650
8.310	0.12300	0.11100	0.11700
8.350	0.12300	0.11200	0.11750
8.370	0.12300	0.11200	0.11750
8.410	0.12400	0.11300	0.11850
8.440	0.12400	0.11300	0.11850
8.460	0.12500	0.11400	0.11950
8.500	0.12600	0.11400	0.12000
8.540	0.12700	0.11500	0.12100
8.560	0.12700	0.11500	0.12100
8.590	0.12800	0.11600	0.12200
8.620	0.12800	0.11600	0.12200
8.660	0.12900	0.11700	0.12300
8.690	0.12900	0.11700	0.12300
8.730	0.13000	0.11700	0.12350
8.760	0.13000	0.11800	0.12400
8.780	0.13100	0.11800	0.12450
8.810	0.13100	0.11900	0.12500
8.840	0.13200	0.11900	0.12550
8.880	0.13200	0.12000	0.12600
8.910	0.13300	0.12000	0.12650
8.940	0.13300	0.12100	0.12700
8.970	0.13300	0.12100	0.12700
9.000	0.13400	0.12100	0.12750
9.030	0.13500	0.12200	0.12850
9.080	0.13500	0.12200	0.12850
9.100	0.13600	0.12300	0.12950
9.130	0.13600	0.12300	0.12950
9.160	0.13600	0.12300	0.12950
9.190	0.13700	0.12400	0.13050
9.220	0.13700	0.12400	0.13050
9.250	0.13800	0.12500	0.13150
9.290	0.13800	0.12500	0.13150
9.320	0.13900	0.12600	0.13250
9.350	0.14000	0.12600	0.13300
9.390	0.14000	0.12700	0.13350
9.420	0.14100	0.12700	0.13400
9.450	0.14100	0.12800	0.13450
9.480	0.14200	0.12900	0.13550
9.520	0.14200	0.12900	0.13550
9.560	0.14300	0.12900	0.13600
9.590	0.14400	0.13000	0.13700
9.630	0.14400	0.13000	0.13700
9.650	0.14500	0.13100	0.13800
9.700	0.14500	0.13100	0.13800
9.730	0.14600	0.13200	0.13900
9.760	0.14600	0.13200	0.13900
9.810	0.14700	0.13300	0.14000
9.840	0.14800	0.13300	0.14050
9.880	0.14800	0.13400	0.14100
9.910	0.14900	0.13400	0.14150
9.950	0.14900	0.13500	0.14200
9.980	0.15000	0.13500	0.14250
10.000	0.15100	0.13600	0.14350
10.100	0.15100	0.13700	0.14400
10.100	0.15200	0.13700	0.14450
10.100	0.15200	0.13800	0.14500
10.200	0.15300	0.13800	0.14550
10.200	0.15400	0.13900	0.14650
10.200	0.15400	0.13900	0.14650
10.300	0.15400	0.14000	0.14700
10.300	0.15500	0.14000	0.14750
10.300	0.15600	0.14100	0.14850
10.400	0.15600	0.14100	0.14850
10.400	0.15700	0.14200	0.14950
10.500	0.15700	0.14200	0.14950
10.500	0.15800	0.14300	0.15050
10.500	0.15900	0.14300	0.15100
10.600	0.15900	0.14400	0.15150
10.600	0.16000	0.14400	0.15200
10.600	0.16000	0.14500	0.15250
10.700	0.16100	0.14600	0.15350
10.700	0.16200	0.14600	0.15400
10.700	0.16200	0.14700	0.15450
10.800	0.16300	0.14700	0.15500
10.800	0.16400	0.14800	0.15600
10.900	0.16400	0.14800	0.15600
10.900	0.16500	0.14900	0.15700
10.900	0.16500	0.14900	0.15700
11.000	0.16600	0.15000	0.15800
11.000	0.16700	0.15100	0.15900
11.100	0.16800	0.15100	0.15950
11.100	0.16800	0.15200	0.16000
11.100	0.16800	0.15200	0.16000
11.200	0.17000	0.15300	0.16150
11.200	0.17000	0.15300	0.16150
11.200	0.17100	0.15400	0.16250
11.300	0.17200	0.15400	0.16300
11.300	0.17200	0.15500	0.16350
11.400	0.17300	0.15600	0.16450
11.400	0.17300	0.15600	0.16450
11.400	0.17400	0.15700	0.16550
11.500	0.17500	0.15700	0.16600
11.500	0.17500	0.15800	0.16650
11.500	0.17500	0.15800	0.16650
11.600	0.17600	0.15900	0.16750
11.600	0.17600	0.16000	0.16800
11.600	0.17700	0.16000	0.16850
11.700	0.17800	0.16100	0.16950
11.700	0.17900	0.16100	0.17000
11.800	0.17900	0.16200	0.17050
11.800	0.18000	0.16300	0.17150
11.800	0.18100	0.16300	0.17200
11.900	0.18200	0.16300	0.17250
11.900	0.18200	0.16400	0.17300
12.000	0.18300	0.16500	0.17400
12.000	0.18400	0.16500	0.17450
12.000	0.18400	0.16600	0.17500
12.100	0.18500	0.16700	0.17600
12.100	0.18600	0.16700	0.17650
12.100	0.18600	0.16800	0.17700
12.200	0.18700	0.16800	0.17750
12.200	0.18700	0.16900	0.17800
12.300	0.18800	0.16900	0.17850
12.300	0.18900	0.17000	0.17950
12.300	0.18900	0.17000	0.17950
12.400	0.19100	0.17100	0.18100
12.400	0.19100	0.17200	0.18150
12.500	0.19100	0.17300	0.18200
12.500	0.19200	0.17300	0.18250
12.500	0.19300	0.17300	0.18300
12.600	0.19400	0.17400	0.18400
12.600	0.19400	0.17500	0.18450
12.600	0.19500	0.17500	0.18500
12.700	0.19500	0.17600	0.18550
12.700	0.19600	0.17600	0.18600
12.800	0.19700	0.17700	0.18700
12.800	0.19700	0.17800	0.18750
12.800	0.19800	0.17800	0.18800
12.900	0.19900	0.17900	0.18900
12.900	0.19900	0.18000	0.18950
12.900	0.20000	0.18000	0.19000
13.000	0.20000	0.18100	0.19050
13.000	0.20200	0.18100	0.19150
13.100	0.20200	0.18200	0.19200
13.100	0.20300	0.18300	0.19300
13.100	0.20300	0.18300	0.19300
13.200	0.20400	0.18400	0.19400
13.200	0.20500	0.18400	0.19450
13.300	0.20600	0.18500	0.19550
13.300	0.20600	0.18600	0.19600
13.300	0.20700	0.18600	0.19650
13.400	0.20800	0.18700	0.19750
13.400	0.20800	0.18700	0.19750
13.400	0.20900	0.18800	0.19850
13.500	0.21000	0.18900	0.19950
13.500	0.21000	0.18900	0.19950
13.600	0.21100	0.19000	0.20050
13.600	0.21200	0.19000	0.20100
13.600	0.21200	0.19100	0.20150
13.700	0.21300	0.19200	0.20250
13.700	0.21400	0.19300	0.20350
13.800	0.21400	0.19300	0.20350
13.800	0.21500	0.19400	0.20450
13.800	0.21600	0.19400	0.20500
13.900	0.21700	0.19500	0.20600
13.900	0.21800	0.19500	0.20650
13.900	0.21800	0.19600	0.20700
14.000	0.21900	0.19700	0.20800
14.000	0.22000	0.19700	0.20850
14.100	0.22100	0.19800	0.20950
14.100	0.22100	0.19900	0.21000
14.100	0.22200	0.19900	0.21050
14.200	0.22200	0.20000	0.21100
14.200	0.22300	0.20000	0.21150
14.200	0.22400	0.20100	0.21250
14.300	0.22500	0.20200	0.21350
14.300	0.22600	0.20300	0.21450
14.400	0.22700	0.20300	0.21500
14.400	0.22700	0.20400	0.21550
14.400	0.22800	0.20400	0.21600
14.500	0.22800	0.20500	0.21650
14.500	0.22900	0.20600	0.21750
14.600	0.23000	0.20600	0.21800
14.600	0.23100	0.20700	0.21900
14.600	0.23200	0.20800	0.22000
14.700	0.23200	0.20800	0.22000
14.700	0.23300	0.20900	0.22100
14.800	0.23400	0.21000	0.22200
14.800	0.23400	0.21000	0.22200
14.800	0.23500	0.21100	0.22300
14.900	0.23600	0.21200	0.22400
14.900	0.23600	0.21200	0.22400
14.900	0.23700	0.21300	0.22500
15.000	0.23800	0.21300	0.22550
15.000	0.23900	0.21400	0.22650
15.100	0.23900	0.21500	0.22700
15.100	0.24000	0.21600	0.22800
15.100	0.24100	0.21600	0.22850
15.200	0.24100	0.21700	0.22900
15.200	0.24300	0.21700	0.23000
15.200	0.24300	0.21800	0.23050
15.300	0.24400	0.21900	0.23150
15.300	0.24500	0.22000	0.23250
15.400	0.24600	0.22000	0.23300
15.400	0.24700	0.22100	0.23400
15.400	0.24800	0.22100	0.23450
15.500	0.24800	0.22200	0.23500
15.500	0.24900	0.22300	0.23600
15.500	0.25000	0.22500	0.23750
15.600	0.25000	0.22500	0.23750
15.600	0.25200	0.22700	0.23950
15.700	0.25200	0.22800	0.24000
