# Supplementary material for: Characterisation of the mechanical and fracture properties of a uni-weave carbon fibre/epoxy non-crimp fabric composite
Source: Data Brief. 2016 Jan 15;6:680–95. doi: 10.1016/j.dib.2016.01.010 (PMC4773377; doi:10.1016/j.dib.2016.01.010)
Supplement: Supplementary file 1 — Supplementary material [file mmc1.zip › Supplementary_material/specimen_tz2.csv]

Stress (MPa)	Longitudinal strain gauge 1 (%)	Longitudinal strain gauge 1 (%)	Average longitudinal strain (%)
0.080	0.00000	0.00000	0.00000
0.077	0.00009	-0.00006	0.00001
0.087	0.00024	-0.00019	0.00002
0.091	0.00022	0.00000	0.00011
0.098	0.00020	0.00016	0.00018
0.091	0.00019	0.00026	0.00022
0.108	0.00084	0.00056	0.00070
0.108	0.00021	0.00036	0.00028
0.112	0.00032	0.00053	0.00042
0.115	0.00041	0.00086	0.00064
0.122	-0.00007	0.00095	0.00044
0.126	-0.00005	0.00091	0.00043
0.129	0.00030	0.00084	0.00057
0.133	0.00024	0.00129	0.00077
0.136	0.00038	0.00131	0.00084
0.136	0.00042	0.00130	0.00086
0.150	0.00013	0.00147	0.00080
0.154	0.00073	0.00140	0.00107
0.161	0.00080	0.00185	0.00132
0.164	0.00051	0.00180	0.00115
0.171	0.00080	0.00190	0.00135
0.175	0.00041	0.00195	0.00118
0.185	0.00114	0.00223	0.00169
0.178	0.00085	0.00204	0.00145
0.196	0.00106	0.00241	0.00173
0.199	0.00080	0.00238	0.00159
0.213	0.00095	0.00263	0.00179
0.213	0.00056	0.00254	0.00155
0.220	0.00097	0.00294	0.00195
0.231	0.00093	0.00320	0.00207
0.238	0.00128	0.00336	0.00232
0.255	0.00141	0.00337	0.00239
0.263	0.00128	0.00365	0.00246
0.273	0.00136	0.00405	0.00270
0.287	0.00149	0.00424	0.00286
0.298	0.00161	0.00444	0.00302
0.305	0.00192	0.00459	0.00326
0.315	0.00184	0.00472	0.00328
0.329	0.00205	0.00493	0.00349
0.343	0.00190	0.00536	0.00363
0.357	0.00211	0.00552	0.00381
0.382	0.00240	0.00591	0.00416
0.399	0.00270	0.00645	0.00457
0.413	0.00253	0.00671	0.00462
0.434	0.00284	0.00688	0.00486
0.452	0.00321	0.00735	0.00528
0.473	0.00359	0.00780	0.00569
0.497	0.00374	0.00813	0.00593
0.515	0.00396	0.00859	0.00627
0.543	0.00380	0.00893	0.00636
0.567	0.00435	0.00938	0.00687
0.595	0.00413	0.00965	0.00689
0.617	0.00470	0.01017	0.00744
0.641	0.00487	0.01063	0.00775
0.662	0.00486	0.01091	0.00789
0.694	0.00544	0.01142	0.00843
0.715	0.00578	0.01185	0.00881
0.739	0.00567	0.01206	0.00887
0.764	0.00599	0.01259	0.00929
0.788	0.00638	0.01324	0.00981
0.806	0.00636	0.01355	0.00996
0.834	0.00670	0.01390	0.01030
0.862	0.00708	0.01440	0.01074
0.883	0.00706	0.01476	0.01091
0.904	0.00718	0.01522	0.01120
0.925	0.00759	0.01571	0.01165
0.953	0.00770	0.01610	0.01190
0.981	0.00778	0.01670	0.01224
1.009	0.00811	0.01707	0.01259
1.030	0.00827	0.01755	0.01291
1.048	0.00871	0.01780	0.01325
1.072	0.00871	0.01823	0.01347
1.111	0.00877	0.01875	0.01376
1.128	0.00894	0.01918	0.01406
1.160	0.00938	0.01938	0.01438
1.181	0.00964	0.01992	0.01478
1.205	0.00963	0.02033	0.01498
1.233	0.00957	0.02091	0.01524
1.265	0.00984	0.02110	0.01547
1.286	0.01004	0.02169	0.01586
1.314	0.01073	0.02208	0.01640
1.335	0.01092	0.02257	0.01675
1.363	0.01084	0.02294	0.01689
1.388	0.01142	0.02324	0.01733
1.416	0.01170	0.02379	0.01774
1.437	0.01171	0.02409	0.01790
1.465	0.01260	0.02454	0.01857
1.496	0.01246	0.02495	0.01871
1.524	0.01261	0.02509	0.01885
1.556	0.01274	0.02572	0.01923
1.577	0.01329	0.02623	0.01976
1.608	0.01327	0.02643	0.01985
1.633	0.01349	0.02698	0.02023
1.661	0.01408	0.02741	0.02074
1.689	0.01417	0.02766	0.02092
1.721	0.01454	0.02821	0.02138
1.749	0.01516	0.02861	0.02189
1.773	0.01529	0.02910	0.02219
1.801	0.01555	0.02950	0.02253
1.829	0.01617	0.02991	0.02304
1.850	0.01629	0.03042	0.02336
1.885	0.01628	0.03038	0.02333
1.910	0.01670	0.03087	0.02378
1.941	0.01723	0.03135	0.02429
1.969	0.01737	0.03179	0.02458
1.998	0.01785	0.03202	0.02494
2.026	0.01808	0.03276	0.02542
2.054	0.01888	0.03288	0.02588
2.075	0.01906	0.03335	0.02621
2.103	0.01928	0.03366	0.02647
2.134	0.01954	0.03389	0.02672
2.162	0.01950	0.03445	0.02698
2.187	0.01990	0.03494	0.02742
2.218	0.02036	0.03535	0.02785
2.243	0.02054	0.03561	0.02807
2.278	0.02102	0.03583	0.02843
2.306	0.02145	0.03635	0.02890
2.331	0.02204	0.03700	0.02952
2.355	0.02217	0.03723	0.02970
2.383	0.02229	0.03741	0.02985
2.408	0.02280	0.03792	0.03036
2.436	0.02299	0.03822	0.03061
2.471	0.02355	0.03857	0.03106
2.495	0.02376	0.03897	0.03136
2.523	0.02429	0.03961	0.03195
2.541	0.02441	0.03957	0.03199
2.565	0.02514	0.04005	0.03259
2.597	0.02532	0.04052	0.03292
2.628	0.02582	0.04087	0.03335
2.657	0.02572	0.04116	0.03344
2.685	0.02617	0.04161	0.03389
2.706	0.02673	0.04186	0.03430
2.734	0.02696	0.04229	0.03462
2.758	0.02733	0.04256	0.03494
2.790	0.02780	0.04298	0.03539
2.814	0.02794	0.04331	0.03563
2.835	0.02839	0.04373	0.03606
2.867	0.02879	0.04431	0.03655
2.891	0.02882	0.04444	0.03663
2.919	0.02950	0.04479	0.03714
2.947	0.02964	0.04512	0.03738
2.965	0.03004	0.04531	0.03768
2.989	0.03029	0.04569	0.03799
3.018	0.03044	0.04604	0.03824
3.042	0.03082	0.04633	0.03858
3.067	0.03115	0.04656	0.03885
3.091	0.03166	0.04717	0.03942
3.126	0.03188	0.04740	0.03964
3.144	0.03243	0.04770	0.04007
3.168	0.03258	0.04809	0.04034
3.189	0.03300	0.04822	0.04061
3.217	0.03343	0.04846	0.04094
3.238	0.03370	0.04862	0.04116
3.273	0.03415	0.04897	0.04156
3.298	0.03466	0.04948	0.04207
3.312	0.03461	0.04955	0.04208
3.347	0.03510	0.04999	0.04255
3.372	0.03540	0.05018	0.04279
3.393	0.03573	0.05055	0.04314
3.417	0.03619	0.05079	0.04349
3.438	0.03630	0.05135	0.04382
3.463	0.03679	0.05135	0.04407
3.491	0.03702	0.05163	0.04432
3.512	0.03754	0.05212	0.04483
3.536	0.03820	0.05228	0.04524
3.561	0.03885	0.05271	0.04578
3.585	0.03919	0.05275	0.04597
3.610	0.03931	0.05321	0.04626
3.631	0.03980	0.05355	0.04667
3.666	0.03982	0.05383	0.04683
3.687	0.04068	0.05404	0.04736
3.712	0.04096	0.05419	0.04758
3.733	0.04130	0.05449	0.04789
3.757	0.04181	0.05473	0.04827
3.778	0.04238	0.05505	0.04872
3.810	0.04260	0.05548	0.04904
3.831	0.04339	0.05586	0.04963
3.855	0.04364	0.05602	0.04983
3.883	0.04336	0.05631	0.04983
3.901	0.04405	0.05650	0.05028
3.929	0.04451	0.05691	0.05071
3.960	0.04466	0.05716	0.05091
3.981	0.04531	0.05748	0.05140
4.009	0.04558	0.05776	0.05167
4.041	0.04573	0.05804	0.05189
4.059	0.04648	0.05829	0.05238
4.083	0.04676	0.05874	0.05275
4.111	0.04742	0.05883	0.05313
4.132	0.04770	0.05886	0.05328
4.164	0.04797	0.05941	0.05369
4.185	0.04843	0.05975	0.05409
4.209	0.04870	0.06018	0.05444
4.234	0.04916	0.06039	0.05477
4.269	0.04959	0.06049	0.05504
4.297	0.04973	0.06084	0.05528
4.318	0.05053	0.06102	0.05577
4.342	0.05074	0.06155	0.05614
4.374	0.05136	0.06172	0.05654
4.409	0.05178	0.06216	0.05697
4.434	0.05238	0.06233	0.05735
4.462	0.05285	0.06282	0.05783
4.490	0.05299	0.06304	0.05802
4.521	0.05362	0.06333	0.05848
4.546	0.05427	0.06369	0.05898
4.577	0.05456	0.06398	0.05927
4.605	0.05473	0.06431	0.05952
4.633	0.05551	0.06468	0.06009
4.668	0.05599	0.06505	0.06052
4.689	0.05653	0.06537	0.06095
4.718	0.05694	0.06566	0.06130
4.756	0.05747	0.06584	0.06166
4.777	0.05740	0.06603	0.06171
4.809	0.05832	0.06638	0.06235
4.840	0.05858	0.06673	0.06266
4.861	0.05916	0.06716	0.06316
4.896	0.05993	0.06746	0.06369
4.928	0.06018	0.06767	0.06392
4.963	0.06064	0.06815	0.06440
4.987	0.06116	0.06837	0.06477
5.015	0.06147	0.06884	0.06516
5.047	0.06182	0.06915	0.06548
5.079	0.06213	0.06936	0.06575
5.103	0.06271	0.06979	0.06625
5.138	0.06290	0.07009	0.06649
5.173	0.06336	0.07053	0.06694
5.201	0.06390	0.07099	0.06744
5.233	0.06457	0.07119	0.06788
5.254	0.06505	0.07154	0.06829
5.282	0.06530	0.07206	0.06868
5.324	0.06553	0.07198	0.06875
5.352	0.06625	0.07260	0.06942
5.380	0.06627	0.07269	0.06948
5.412	0.06740	0.07322	0.07031
5.450	0.06770	0.07354	0.07062
5.475	0.06841	0.07395	0.07118
5.499	0.06885	0.07433	0.07159
5.538	0.06941	0.07465	0.07203
5.566	0.06983	0.07491	0.07237
5.601	0.07021	0.07535	0.07278
5.625	0.07070	0.07570	0.07320
5.664	0.07074	0.07584	0.07329
5.692	0.07137	0.07608	0.07373
5.723	0.07208	0.07662	0.07435
5.755	0.07281	0.07696	0.07489
5.783	0.07331	0.07730	0.07531
5.815	0.07371	0.07753	0.07562
5.843	0.07442	0.07808	0.07625
5.881	0.07467	0.07832	0.07649
5.909	0.07534	0.07845	0.07690
5.941	0.07611	0.07895	0.07753
5.972	0.07634	0.07910	0.07772
6.004	0.07677	0.07970	0.07824
6.032	0.07729	0.07999	0.07864
6.063	0.07759	0.08046	0.07903
6.095	0.07807	0.08084	0.07946
6.130	0.07855	0.08114	0.07984
6.165	0.07898	0.08154	0.08026
6.186	0.07978	0.08180	0.08079
6.218	0.08063	0.08214	0.08138
6.253	0.08093	0.08253	0.08173
6.284	0.08139	0.08272	0.08206
6.316	0.08166	0.08310	0.08238
6.340	0.08219	0.08356	0.08288
6.375	0.08269	0.08377	0.08323
6.410	0.08345	0.08425	0.08385
6.442	0.08391	0.08463	0.08427
6.470	0.08477	0.08502	0.08489
6.502	0.08486	0.08525	0.08506
6.537	0.08526	0.08557	0.08541
6.572	0.08613	0.08584	0.08598
6.600	0.08653	0.08628	0.08640
6.628	0.08736	0.08671	0.08703
6.666	0.08784	0.08711	0.08748
6.698	0.08847	0.08738	0.08792
6.736	0.08879	0.08767	0.08823
6.761	0.08931	0.08813	0.08872
6.793	0.08976	0.08851	0.08914
6.824	0.09021	0.08878	0.08950
6.863	0.09103	0.08919	0.09011
6.891	0.09110	0.08960	0.09035
6.919	0.09164	0.08976	0.09070
6.954	0.09206	0.09009	0.09107
6.985	0.09259	0.09044	0.09151
7.017	0.09320	0.09073	0.09196
7.048	0.09333	0.09129	0.09231
7.076	0.09427	0.09182	0.09304
7.108	0.09508	0.09202	0.09355
7.147	0.09549	0.09215	0.09382
7.175	0.09595	0.09261	0.09428
7.206	0.09673	0.09297	0.09485
7.245	0.09683	0.09335	0.09509
7.287	0.09749	0.09364	0.09556
7.311	0.09776	0.09383	0.09580
7.343	0.09876	0.09435	0.09655
7.381	0.09915	0.09471	0.09693
7.406	0.10030	0.09546	0.09788
7.434	0.10052	0.09567	0.09809
7.469	0.10132	0.09590	0.09861
7.501	0.10160	0.09632	0.09896
7.529	0.10208	0.09656	0.09932
7.567	0.10296	0.09684	0.09990
7.599	0.10324	0.09729	0.10027
7.637	0.10371	0.09775	0.10073
7.665	0.10429	0.09814	0.10121
7.697	0.10498	0.09850	0.10174
7.718	0.10550	0.09876	0.10213
7.760	0.10574	0.09901	0.10238
7.784	0.10618	0.09923	0.10271
7.830	0.10721	0.09992	0.10356
7.855	0.10761	0.10038	0.10399
7.886	0.10788	0.10049	0.10418
7.928	0.10838	0.10083	0.10461
7.949	0.10923	0.10123	0.10523
7.977	0.10966	0.10153	0.10559
8.009	0.11024	0.10206	0.10615
8.044	0.11085	0.10264	0.10675
8.068	0.11121	0.10281	0.10701
8.110	0.11151	0.10314	0.10732
8.153	0.11212	0.10358	0.10785
8.177	0.11276	0.10362	0.10819
8.212	0.11352	0.10405	0.10879
8.244	0.11435	0.10452	0.10944
8.279	0.11464	0.10496	0.10980
8.310	0.11541	0.10518	0.11030
8.342	0.11575	0.10562	0.11068
8.377	0.11628	0.10600	0.11114
8.408	0.11693	0.10633	0.11163
8.433	0.11749	0.10659	0.11204
8.468	0.11797	0.10708	0.11253
8.503	0.11850	0.10719	0.11284
8.535	0.11925	0.10766	0.11346
8.573	0.11982	0.10816	0.11399
8.615	0.12024	0.10842	0.11433
8.636	0.12052	0.10877	0.11464
8.671	0.12131	0.10930	0.11530
8.706	0.12181	0.10955	0.11568
8.738	0.12211	0.11005	0.11608
8.769	0.12292	0.11028	0.11660
8.801	0.12330	0.11081	0.11705
8.829	0.12381	0.11083	0.11732
8.861	0.12452	0.11140	0.11796
8.899	0.12523	0.11178	0.11851
8.931	0.12559	0.11223	0.11891
8.969	0.12652	0.11215	0.11933
9.004	0.12699	0.11303	0.12001
9.032	0.12767	0.11325	0.12046
9.071	0.12778	0.11350	0.12064
9.099	0.12847	0.11393	0.12120
9.134	0.12909	0.11449	0.12179
9.169	0.12974	0.11461	0.12218
9.208	0.13028	0.11518	0.12273
9.239	0.13080	0.11564	0.12322
9.271	0.13124	0.11571	0.12347
9.306	0.13182	0.11645	0.12414
9.334	0.13289	0.11664	0.12477
9.372	0.13355	0.11697	0.12526
9.404	0.13407	0.11747	0.12577
9.435	0.13426	0.11767	0.12597
9.467	0.13489	0.11835	0.12662
9.506	0.13523	0.11833	0.12678
9.541	0.13623	0.11894	0.12758
9.572	0.13698	0.11933	0.12815
9.611	0.13742	0.11972	0.12857
9.632	0.13817	0.12014	0.12916
9.663	0.13907	0.12058	0.12982
9.702	0.13922	0.12118	0.13020
9.740	0.13968	0.12133	0.13051
9.772	0.14010	0.12167	0.13089
9.803	0.14060	0.12210	0.13135
9.842	0.14102	0.12251	0.13176
9.874	0.14170	0.12291	0.13230
9.905	0.14196	0.12349	0.13273
9.940	0.14278	0.12386	0.13332
9.986	0.14368	0.12420	0.13394
10.010	0.14429	0.12462	0.13445
10.049	0.14454	0.12501	0.13478
10.091	0.14487	0.12552	0.13519
10.129	0.14579	0.12600	0.13590
10.157	0.14617	0.12648	0.13633
10.200	0.14659	0.12678	0.13669
10.231	0.14733	0.12749	0.13741
10.273	0.14781	0.12792	0.13787
10.319	0.14830	0.12842	0.13836
10.361	0.14906	0.12905	0.13905
10.396	0.14937	0.12936	0.13937
10.431	0.15024	0.12997	0.14011
10.466	0.15044	0.13037	0.14040
10.501	0.15121	0.13092	0.14107
10.550	0.15178	0.13146	0.14162
10.585	0.15225	0.13191	0.14208
10.627	0.15316	0.13226	0.14271
10.662	0.15370	0.13297	0.14334
10.704	0.15428	0.13332	0.14380
10.736	0.15503	0.13394	0.14448
10.778	0.15573	0.13475	0.14524
10.816	0.15628	0.13520	0.14574
10.851	0.15674	0.13554	0.14614
10.897	0.15737	0.13620	0.14678
10.939	0.15807	0.13675	0.14741
10.978	0.15866	0.13708	0.14787
11.016	0.15920	0.13756	0.14838
11.055	0.15990	0.13808	0.14899
11.093	0.16033	0.13847	0.14940
11.139	0.16077	0.13919	0.14998
11.174	0.16156	0.13990	0.15073
11.206	0.16182	0.14013	0.15098
11.255	0.16256	0.14065	0.15161
11.293	0.16302	0.14104	0.15203
11.328	0.16383	0.14191	0.15287
11.370	0.16431	0.14232	0.15331
11.398	0.16528	0.14290	0.15409
11.444	0.16581	0.14344	0.15463
11.486	0.16637	0.14413	0.15525
11.528	0.16717	0.14467	0.15592
11.574	0.16786	0.14520	0.15653
11.602	0.16835	0.14565	0.15700
11.644	0.16892	0.14614	0.15753
11.689	0.16930	0.14665	0.15798
11.721	0.17062	0.14732	0.15897
11.759	0.17095	0.14792	0.15943
11.805	0.17143	0.14837	0.15990
11.847	0.17225	0.14884	0.16054
11.878	0.17279	0.14956	0.16117
11.931	0.17345	0.15010	0.16177
11.970	0.17423	0.15055	0.16239
12.005	0.17448	0.15116	0.16282
12.047	0.17493	0.15163	0.16328
12.078	0.17557	0.15240	0.16399
12.127	0.17622	0.15294	0.16458
12.162	0.17659	0.15330	0.16495
12.204	0.17747	0.15398	0.16572
12.240	0.17776	0.15426	0.16601
12.278	0.17862	0.15485	0.16673
12.324	0.17947	0.15555	0.16751
12.359	0.18010	0.15652	0.16831
12.404	0.18019	0.15684	0.16851
12.443	0.18088	0.15721	0.16905
12.488	0.18132	0.15788	0.16960
12.523	0.18240	0.15857	0.17049
12.569	0.18319	0.15867	0.17093
12.604	0.18358	0.15947	0.17152
12.643	0.18414	0.16015	0.17215
12.678	0.18505	0.16088	0.17297
12.720	0.18591	0.16141	0.17366
12.755	0.18642	0.16211	0.17427
12.811	0.18707	0.16265	0.17486
12.853	0.18774	0.16306	0.17540
12.881	0.18825	0.16355	0.17590
12.923	0.18891	0.16417	0.17654
12.958	0.18911	0.16487	0.17699
13.000	0.19032	0.16553	0.17793
13.042	0.19127	0.16606	0.17867
13.074	0.19170	0.16671	0.17920
13.126	0.19243	0.16715	0.17979
13.172	0.19311	0.16786	0.18048
13.217	0.19381	0.16858	0.18120
13.245	0.19404	0.16900	0.18152
13.291	0.19478	0.16981	0.18229
13.319	0.19543	0.17012	0.18278
13.372	0.19624	0.17076	0.18350
13.396	0.19666	0.17135	0.18401
13.442	0.19736	0.17197	0.18467
13.484	0.19802	0.17249	0.18525
13.515	0.19884	0.17324	0.18604
13.561	0.19946	0.17402	0.18674
13.596	0.19999	0.17438	0.18719
13.645	0.20090	0.17507	0.18799
13.673	0.20165	0.17571	0.18868
13.712	0.20232	0.17601	0.18916
13.754	0.20312	0.17690	0.19001
13.803	0.20401	0.17745	0.19073
13.838	0.20455	0.17818	0.19137
13.883	0.20529	0.17872	0.19201
13.922	0.20593	0.17956	0.19274
13.964	0.20629	0.18006	0.19317
13.999	0.20654	0.18075	0.19364
14.038	0.20738	0.18122	0.19430
14.073	0.20808	0.18197	0.19502
14.111	0.20878	0.18223	0.19550
14.157	0.20971	0.18300	0.19636
14.192	0.20999	0.18352	0.19675
14.227	0.21089	0.18441	0.19765
14.272	0.21167	0.18492	0.19830
14.311	0.21203	0.18574	0.19888
14.350	0.21244	0.18634	0.19939
14.392	0.21340	0.18684	0.20012
14.437	0.21400	0.18764	0.20082
14.472	0.21481	0.18821	0.20151
14.514	0.21511	0.18875	0.20193
14.556	0.21617	0.18942	0.20279
14.591	0.21682	0.19008	0.20345
14.630	0.21758	0.19072	0.20415
14.669	0.21814	0.19143	0.20478
14.707	0.21899	0.19232	0.20566
14.746	0.21958	0.19268	0.20613
14.795	0.22064	0.19352	0.20708
14.840	0.22119	0.19391	0.20755
14.858	0.22173	0.19468	0.20821
14.907	0.22233	0.19514	0.20873
14.935	0.22311	0.19572	0.20941
14.984	0.22399	0.19681	0.21040
15.019	0.22422	0.19715	0.21068
15.065	0.22532	0.19793	0.21162
15.107	0.22590	0.19868	0.21229
15.128	0.22685	0.19948	0.21316
15.177	0.22762	0.19984	0.21373
15.215	0.22842	0.20060	0.21451
15.250	0.22882	0.20103	0.21492
15.289	0.22978	0.20173	0.21576
15.317	0.23067	0.20261	0.21664
15.359	0.23127	0.20321	0.21724
15.387	0.23231	0.20399	0.21815
15.426	0.23338	0.20521	0.21930
