# Supplementary material for: Characterisation of the mechanical and fracture properties of a uni-weave carbon fibre/epoxy non-crimp fabric composite
Source: Data Brief. 2016 Jan 15;6:680–95. doi: 10.1016/j.dib.2016.01.010 (PMC4773377; doi:10.1016/j.dib.2016.01.010)
Supplement: Supplementary file 1 — Supplementary material [file mmc1.zip › Supplementary_material/specimen_tz3.csv]

Stress (MPa)	Longitudinal strain gauge 1 (%)	Longitudinal strain gauge 1 (%)	Average longitudinal strain (%)
0.077	0.00000	0.00000	0.00000
0.073	0.00000	0.00009	0.00005
0.077	0.00084	0.00000	0.00042
0.077	0.00164	0.00031	0.00098
0.077	0.00168	0.00007	0.00088
0.087	0.00139	0.00016	0.00078
0.080	0.00091	0.00001	0.00046
0.087	0.00102	0.00011	0.00057
0.091	0.00158	-0.00006	0.00076
0.091	0.00113	-0.00010	0.00051
0.091	0.00136	0.00015	0.00075
0.091	0.00173	0.00014	0.00093
0.101	0.00146	0.00013	0.00080
0.094	0.00169	0.00040	0.00104
0.101	0.00154	0.00008	0.00081
0.108	0.00121	0.00025	0.00073
0.108	0.00122	0.00047	0.00085
0.108	0.00182	0.00042	0.00112
0.105	0.00162	0.00029	0.00096
0.105	0.00090	0.00013	0.00052
0.119	0.00121	0.00048	0.00084
0.115	0.00130	0.00034	0.00082
0.119	0.00119	0.00038	0.00078
0.122	0.00189	0.00057	0.00123
0.133	0.00185	0.00070	0.00128
0.129	0.00156	0.00058	0.00107
0.136	0.00232	0.00063	0.00147
0.140	0.00207	0.00069	0.00138
0.140	0.00176	0.00072	0.00124
0.140	0.00132	0.00058	0.00095
0.157	0.00183	0.00076	0.00130
0.150	0.00252	0.00080	0.00166
0.150	0.00224	0.00094	0.00159
0.157	0.00252	0.00088	0.00170
0.164	0.00240	0.00122	0.00181
0.168	0.00148	0.00107	0.00127
0.171	0.00282	0.00126	0.00204
0.171	0.00187	0.00122	0.00155
0.185	0.00278	0.00119	0.00198
0.192	0.00199	0.00126	0.00163
0.196	0.00246	0.00140	0.00193
0.199	0.00275	0.00146	0.00211
0.196	0.00283	0.00157	0.00220
0.203	0.00306	0.00155	0.00231
0.210	0.00284	0.00187	0.00236
0.220	0.00312	0.00195	0.00254
0.231	0.00272	0.00168	0.00220
0.227	0.00292	0.00178	0.00235
0.234	0.00281	0.00178	0.00230
0.238	0.00326	0.00181	0.00254
0.248	0.00251	0.00210	0.00231
0.255	0.00276	0.00194	0.00235
0.280	0.00303	0.00223	0.00263
0.283	0.00336	0.00235	0.00285
0.287	0.00335	0.00238	0.00287
0.297	0.00376	0.00304	0.00340
0.308	0.00370	0.00273	0.00321
0.339	0.00353	0.00286	0.00319
0.339	0.00369	0.00350	0.00359
0.360	0.00399	0.00358	0.00378
0.378	0.00406	0.00370	0.00388
0.395	0.00404	0.00418	0.00411
0.409	0.00349	0.00417	0.00383
0.423	0.00467	0.00435	0.00451
0.444	0.00449	0.00461	0.00455
0.465	0.00487	0.00493	0.00490
0.486	0.00505	0.00548	0.00527
0.504	0.00535	0.00557	0.00546
0.532	0.00530	0.00579	0.00555
0.549	0.00580	0.00611	0.00596
0.574	0.00594	0.00624	0.00609
0.595	0.00646	0.00664	0.00655
0.616	0.00676	0.00708	0.00692
0.637	0.00685	0.00718	0.00701
0.665	0.00687	0.00763	0.00725
0.679	0.00719	0.00779	0.00749
0.707	0.00721	0.00811	0.00766
0.728	0.00775	0.00833	0.00804
0.746	0.00831	0.00870	0.00851
0.774	0.00909	0.00887	0.00898
0.795	0.00884	0.00947	0.00915
0.819	0.00919	0.00958	0.00939
0.840	0.00928	0.00998	0.00963
0.861	0.00994	0.01031	0.01013
0.886	0.00983	0.01063	0.01023
0.910	0.01051	0.01092	0.01072
0.931	0.01076	0.01111	0.01094
0.959	0.01110	0.01142	0.01126
0.980	0.01127	0.01182	0.01155
1.012	0.01160	0.01218	0.01189
1.033	0.01287	0.01256	0.01271
1.050	0.01248	0.01275	0.01261
1.078	0.01257	0.01310	0.01283
1.106	0.01283	0.01350	0.01316
1.127	0.01341	0.01377	0.01359
1.155	0.01362	0.01405	0.01383
1.183	0.01449	0.01441	0.01445
1.208	0.01397	0.01480	0.01439
1.225	0.01488	0.01521	0.01505
1.246	0.01483	0.01556	0.01520
1.275	0.01515	0.01590	0.01552
1.306	0.01537	0.01613	0.01575
1.324	0.01545	0.01641	0.01593
1.348	0.01598	0.01682	0.01640
1.373	0.01654	0.01705	0.01680
1.401	0.01671	0.01762	0.01716
1.425	0.01677	0.01773	0.01725
1.446	0.01758	0.01815	0.01786
1.478	0.01744	0.01846	0.01795
1.506	0.01762	0.01886	0.01824
1.534	0.01832	0.01912	0.01872
1.555	0.01791	0.01964	0.01877
1.579	0.01847	0.01948	0.01897
1.607	0.01873	0.02030	0.01951
1.635	0.01911	0.02054	0.01983
1.660	0.01984	0.02078	0.02031
1.684	0.01978	0.02132	0.02055
1.702	0.02080	0.02161	0.02121
1.737	0.02069	0.02189	0.02129
1.758	0.02101	0.02235	0.02168
1.786	0.02134	0.02269	0.02202
1.817	0.02152	0.02291	0.02222
1.842	0.02204	0.02349	0.02277
1.873	0.02270	0.02373	0.02321
1.901	0.02218	0.02396	0.02307
1.926	0.02286	0.02442	0.02364
1.947	0.02344	0.02473	0.02409
1.975	0.02321	0.02504	0.02412
2.007	0.02397	0.02547	0.02472
2.035	0.02395	0.02589	0.02492
2.063	0.02367	0.02623	0.02495
2.094	0.02492	0.02651	0.02572
2.115	0.02498	0.02710	0.02604
2.143	0.02505	0.02747	0.02626
2.171	0.02658	0.02774	0.02716
2.206	0.02694	0.02788	0.02741
2.231	0.02842	0.02856	0.02849
2.266	0.02830	0.02903	0.02867
2.294	0.02842	0.02927	0.02884
2.315	0.02895	0.02966	0.02931
2.346	0.02921	0.03010	0.02965
2.371	0.02906	0.03041	0.02973
2.406	0.02873	0.03075	0.02974
2.430	0.02968	0.03111	0.03039
2.458	0.02999	0.03143	0.03071
2.483	0.03000	0.03192	0.03096
2.514	0.03095	0.03210	0.03152
2.535	0.03130	0.03263	0.03196
2.567	0.03120	0.03310	0.03215
2.598	0.03141	0.03341	0.03241
2.626	0.03244	0.03362	0.03303
2.661	0.03263	0.03426	0.03345
2.686	0.03284	0.03445	0.03364
2.718	0.03343	0.03505	0.03424
2.749	0.03394	0.03529	0.03461
2.781	0.03444	0.03569	0.03506
2.802	0.03428	0.03609	0.03519
2.830	0.03479	0.03650	0.03565
2.861	0.03493	0.03690	0.03592
2.889	0.03531	0.03748	0.03640
2.928	0.03509	0.03756	0.03633
2.959	0.03588	0.03812	0.03700
2.987	0.03585	0.03834	0.03709
3.019	0.03609	0.03882	0.03746
3.043	0.03688	0.03925	0.03807
3.071	0.03744	0.03965	0.03854
3.103	0.03776	0.04009	0.03892
3.127	0.03815	0.04047	0.03931
3.162	0.03894	0.04101	0.03998
3.190	0.03928	0.04145	0.04037
3.225	0.03943	0.04164	0.04054
3.246	0.03970	0.04183	0.04077
3.285	0.03980	0.04254	0.04117
3.313	0.03985	0.04276	0.04131
3.344	0.04023	0.04318	0.04171
3.376	0.04141	0.04349	0.04245
3.407	0.04185	0.04404	0.04294
3.432	0.04156	0.04439	0.04298
3.464	0.04257	0.04496	0.04377
3.492	0.04240	0.04517	0.04378
3.520	0.04241	0.04578	0.04410
3.555	0.04300	0.04615	0.04458
3.590	0.04300	0.04674	0.04487
3.607	0.04368	0.04680	0.04524
3.649	0.04434	0.04749	0.04592
3.670	0.04481	0.04812	0.04647
3.712	0.04447	0.04825	0.04636
3.737	0.04499	0.04882	0.04690
3.768	0.04584	0.04911	0.04748
3.796	0.04571	0.04959	0.04765
3.835	0.04663	0.04981	0.04822
3.866	0.04693	0.05044	0.04869
3.894	0.04726	0.05079	0.04902
3.926	0.04757	0.05125	0.04941
3.947	0.04799	0.05170	0.04984
3.996	0.04929	0.05216	0.05072
4.020	0.04847	0.05241	0.05044
4.055	0.04933	0.05286	0.05109
4.083	0.04990	0.05363	0.05176
4.118	0.05093	0.05407	0.05250
4.139	0.05040	0.05450	0.05245
4.171	0.05087	0.05470	0.05279
4.206	0.05160	0.05500	0.05330
4.248	0.05205	0.05555	0.05380
4.273	0.05257	0.05596	0.05427
4.304	0.05282	0.05659	0.05471
4.332	0.05312	0.05700	0.05506
4.371	0.05383	0.05728	0.05556
4.392	0.05346	0.05794	0.05570
4.430	0.05364	0.05840	0.05602
4.465	0.05412	0.05861	0.05636
4.497	0.05508	0.05897	0.05702
4.525	0.05526	0.05968	0.05747
4.556	0.05558	0.05996	0.05777
4.584	0.05580	0.06045	0.05812
4.623	0.05604	0.06093	0.05848
4.654	0.05770	0.06127	0.05948
4.686	0.05699	0.06172	0.05936
4.721	0.05744	0.06215	0.05980
4.745	0.05766	0.06252	0.06009
4.773	0.05797	0.06289	0.06043
4.801	0.05810	0.06348	0.06079
4.829	0.05725	0.06384	0.06055
4.864	0.05877	0.06413	0.06145
4.893	0.05908	0.06477	0.06192
4.924	0.05968	0.06516	0.06242
4.952	0.05952	0.06547	0.06250
4.980	0.06046	0.06606	0.06326
5.015	0.06010	0.06662	0.06336
5.047	0.05996	0.06710	0.06353
5.075	0.06135	0.06744	0.06439
5.103	0.06118	0.06765	0.06442
5.131	0.06182	0.06823	0.06502
5.162	0.06237	0.06859	0.06548
5.194	0.06231	0.06908	0.06570
5.225	0.06272	0.06963	0.06617
5.250	0.06331	0.06999	0.06665
5.281	0.06413	0.07019	0.06716
5.302	0.06436	0.07066	0.06751
5.337	0.06489	0.07120	0.06804
5.372	0.06561	0.07150	0.06856
5.400	0.06487	0.07205	0.06846
5.425	0.06569	0.07243	0.06906
5.460	0.06612	0.07272	0.06942
5.491	0.06678	0.07303	0.06991
5.516	0.06702	0.07371	0.07037
5.547	0.06688	0.07403	0.07045
5.568	0.06758	0.07462	0.07110
5.596	0.06855	0.07486	0.07170
5.632	0.06798	0.07510	0.07154
5.660	0.06801	0.07561	0.07181
5.681	0.06878	0.07601	0.07239
5.716	0.06872	0.07645	0.07258
5.747	0.06955	0.07696	0.07325
5.775	0.06947	0.07740	0.07344
5.796	0.06994	0.07756	0.07375
5.824	0.06976	0.07806	0.07391
5.859	0.07039	0.07853	0.07446
5.891	0.07127	0.07875	0.07501
5.908	0.07095	0.07937	0.07516
5.929	0.07208	0.07971	0.07590
5.957	0.07183	0.08034	0.07609
5.989	0.07196	0.08048	0.07622
6.013	0.07288	0.08115	0.07702
6.041	0.07304	0.08129	0.07716
6.062	0.07363	0.08174	0.07769
6.090	0.07366	0.08209	0.07787
6.108	0.07379	0.08241	0.07810
6.139	0.07434	0.08289	0.07861
6.167	0.07455	0.08342	0.07899
6.188	0.07408	0.08370	0.07889
6.213	0.07501	0.08402	0.07952
6.237	0.07562	0.08451	0.08006
6.265	0.07554	0.08488	0.08021
6.293	0.07589	0.08511	0.08050
6.311	0.07615	0.08543	0.08079
6.336	0.07665	0.08590	0.08128
6.360	0.07631	0.08642	0.08136
6.381	0.07699	0.08656	0.08177
6.413	0.07750	0.08727	0.08238
6.437	0.07794	0.08744	0.08269
6.465	0.07835	0.08793	0.08314
6.490	0.07782	0.08862	0.08322
6.518	0.07810	0.08862	0.08336
6.542	0.07928	0.08900	0.08414
6.563	0.07945	0.08933	0.08439
6.584	0.07933	0.09009	0.08471
6.612	0.08005	0.09035	0.08520
6.637	0.07981	0.09055	0.08518
6.665	0.08006	0.09101	0.08554
6.696	0.08124	0.09151	0.08637
6.728	0.08176	0.09196	0.08686
6.742	0.08211	0.09229	0.08720
6.773	0.08193	0.09275	0.08734
6.798	0.08238	0.09303	0.08771
6.826	0.08266	0.09357	0.08811
6.843	0.08294	0.09390	0.08842
6.882	0.08233	0.09417	0.08825
6.903	0.08401	0.09467	0.08934
6.927	0.08409	0.09507	0.08958
6.959	0.08458	0.09548	0.09003
6.994	0.08534	0.09578	0.09056
7.018	0.08598	0.09635	0.09116
7.043	0.08652	0.09674	0.09163
7.061	0.08658	0.09709	0.09184
7.096	0.08613	0.09769	0.09191
7.127	0.08636	0.09806	0.09221
7.152	0.08650	0.09845	0.09248
7.176	0.08678	0.09894	0.09286
7.204	0.08686	0.09936	0.09311
7.236	0.08731	0.09968	0.09350
7.264	0.08796	0.10012	0.09404
7.288	0.08853	0.10057	0.09455
7.320	0.08846	0.10095	0.09470
7.351	0.08838	0.10133	0.09485
7.372	0.08921	0.10198	0.09560
7.411	0.08876	0.10233	0.09555
7.432	0.08990	0.10259	0.09624
7.463	0.09021	0.10321	0.09671
7.484	0.09070	0.10364	0.09717
7.523	0.09053	0.10402	0.09728
7.544	0.09094	0.10467	0.09780
7.572	0.09217	0.10477	0.09847
7.603	0.09118	0.10534	0.09826
7.631	0.09130	0.10573	0.09852
7.656	0.09316	0.10618	0.09967
7.680	0.09448	0.10680	0.10064
7.722	0.09456	0.10708	0.10082
7.743	0.09435	0.10743	0.10089
7.775	0.09465	0.10826	0.10146
7.803	0.09528	0.10849	0.10188
7.838	0.09575	0.10872	0.10224
7.870	0.09628	0.10927	0.10278
7.887	0.09624	0.10969	0.10296
7.919	0.09697	0.11035	0.10366
7.954	0.09723	0.11074	0.10399
7.982	0.09802	0.11110	0.10456
8.003	0.09829	0.11153	0.10491
8.027	0.09802	0.11203	0.10503
8.073	0.09878	0.11266	0.10572
8.094	0.09920	0.11289	0.10604
8.122	0.09881	0.11325	0.10603
8.157	0.10000	0.11408	0.10704
8.181	0.09975	0.11430	0.10702
8.213	0.10034	0.11484	0.10759
8.244	0.10007	0.11522	0.10764
8.272	0.10051	0.11573	0.10812
8.304	0.10135	0.11607	0.10871
8.339	0.10083	0.11669	0.10876
8.363	0.10140	0.11721	0.10930
8.395	0.10252	0.11763	0.11007
8.426	0.10288	0.11814	0.11051
8.454	0.10255	0.11851	0.11053
8.479	0.10279	0.11901	0.11090
8.521	0.10337	0.11936	0.11136
8.549	0.10370	0.11973	0.11171
8.574	0.10356	0.12036	0.11196
8.609	0.10458	0.12072	0.11265
8.630	0.10407	0.12133	0.11270
8.665	0.10529	0.12187	0.11358
8.696	0.10571	0.12239	0.11405
8.728	0.10604	0.12261	0.11432
8.756	0.10589	0.12340	0.11465
8.787	0.10696	0.12354	0.11525
8.815	0.10700	0.12413	0.11557
8.847	0.10680	0.12459	0.11570
8.878	0.10792	0.12510	0.11651
8.906	0.10828	0.12550	0.11689
8.938	0.10784	0.12590	0.11687
8.969	0.10854	0.12644	0.11749
8.997	0.10845	0.12699	0.11772
9.032	0.10848	0.12753	0.11800
9.057	0.10890	0.12803	0.11847
9.092	0.10937	0.12851	0.11894
9.127	0.10970	0.12889	0.11930
9.162	0.11064	0.12951	0.12008
9.190	0.11051	0.12983	0.12017
9.222	0.11141	0.13036	0.12089
9.253	0.11136	0.13079	0.12107
9.288	0.11194	0.13123	0.12159
9.313	0.11194	0.13200	0.12197
9.348	0.11273	0.13255	0.12264
9.372	0.11254	0.13267	0.12261
9.404	0.11279	0.13326	0.12302
9.435	0.11299	0.13368	0.12334
9.470	0.11393	0.13418	0.12405
9.502	0.11451	0.13476	0.12463
9.530	0.11460	0.13533	0.12496
9.565	0.11496	0.13592	0.12544
9.596	0.11591	0.13645	0.12618
9.631	0.11592	0.13694	0.12643
9.659	0.11673	0.13716	0.12695
9.691	0.11683	0.13775	0.12729
9.719	0.11700	0.13821	0.12760
9.754	0.11760	0.13873	0.12817
9.796	0.11764	0.13923	0.12844
9.820	0.11739	0.13960	0.12849
9.841	0.11791	0.14048	0.12920
9.883	0.11863	0.14079	0.12971
9.915	0.11904	0.14117	0.13011
9.947	0.11919	0.14181	0.13050
9.978	0.11960	0.14228	0.13094
10.017	0.11998	0.14295	0.13146
10.048	0.12081	0.14338	0.13209
10.076	0.12081	0.14374	0.13227
10.108	0.12089	0.14419	0.13254
10.146	0.12192	0.14468	0.13330
10.178	0.12222	0.14544	0.13383
10.202	0.12217	0.14594	0.13405
10.234	0.12276	0.14652	0.13464
10.272	0.12339	0.14684	0.13512
10.304	0.12373	0.14744	0.13559
10.332	0.12430	0.14794	0.13612
10.360	0.12433	0.14833	0.13633
10.391	0.12518	0.14880	0.13699
10.423	0.12535	0.14913	0.13724
10.458	0.12520	0.14987	0.13754
10.496	0.12654	0.15028	0.13841
10.524	0.12678	0.15092	0.13885
10.563	0.12674	0.15145	0.13910
10.587	0.12797	0.15209	0.14003
10.622	0.12738	0.15239	0.13988
10.654	0.12867	0.15295	0.14081
10.682	0.12818	0.15362	0.14090
10.717	0.12878	0.15399	0.14139
10.756	0.12929	0.15458	0.14194
10.787	0.12962	0.15508	0.14235
10.826	0.12956	0.15562	0.14259
10.847	0.13037	0.15628	0.14332
10.885	0.13032	0.15676	0.14354
10.917	0.13067	0.15755	0.14411
10.952	0.13171	0.15754	0.14463
10.994	0.13159	0.15820	0.14490
11.015	0.13223	0.15883	0.14553
11.053	0.13252	0.15940	0.14596
11.081	0.13283	0.16010	0.14646
11.123	0.13331	0.16053	0.14692
11.151	0.13329	0.16095	0.14712
11.186	0.13406	0.16128	0.14767
11.218	0.13377	0.16188	0.14782
11.246	0.13488	0.16257	0.14873
11.274	0.13501	0.16328	0.14914
11.309	0.13537	0.16377	0.14957
11.337	0.13567	0.16412	0.14990
11.365	0.13625	0.16455	0.15040
11.404	0.13621	0.16514	0.15067
11.442	0.13722	0.16570	0.15146
11.467	0.13722	0.16610	0.15166
11.509	0.13794	0.16684	0.15239
11.544	0.13825	0.16741	0.15283
11.572	0.13930	0.16790	0.15360
11.610	0.13912	0.16865	0.15388
11.645	0.13990	0.16930	0.15460
11.673	0.14011	0.16989	0.15500
11.712	0.14054	0.17022	0.15538
11.740	0.14092	0.17070	0.15581
11.782	0.14110	0.17134	0.15622
11.806	0.14200	0.17172	0.15686
11.845	0.14178	0.17264	0.15721
11.873	0.14228	0.17293	0.15761
11.911	0.14304	0.17363	0.15834
11.953	0.14286	0.17415	0.15851
11.981	0.14381	0.17493	0.15937
12.020	0.14368	0.17531	0.15950
12.058	0.14426	0.17601	0.16014
12.083	0.14476	0.17633	0.16054
12.129	0.14546	0.17677	0.16111
12.160	0.14565	0.17751	0.16158
12.192	0.14551	0.17801	0.16176
12.230	0.14640	0.17883	0.16261
12.262	0.14732	0.17914	0.16323
12.290	0.14827	0.18008	0.16417
12.332	0.14791	0.18037	0.16414
12.367	0.14831	0.18086	0.16458
12.391	0.14888	0.18148	0.16518
12.433	0.14837	0.18196	0.16517
12.461	0.14908	0.18247	0.16577
12.507	0.15012	0.18333	0.16672
12.531	0.15018	0.18378	0.16698
12.577	0.15089	0.18451	0.16770
12.612	0.15154	0.18498	0.16826
12.640	0.15175	0.18547	0.16861
12.682	0.15171	0.18607	0.16889
12.710	0.15223	0.18688	0.16955
12.745	0.15298	0.18712	0.17005
12.787	0.15390	0.18809	0.17099
12.819	0.15375	0.18847	0.17111
12.847	0.15428	0.18908	0.17168
12.878	0.15484	0.18980	0.17232
12.917	0.15555	0.19010	0.17282
12.952	0.15667	0.19074	0.17371
12.990	0.15676	0.19158	0.17417
13.018	0.15742	0.19211	0.17477
13.060	0.15741	0.19259	0.17500
13.099	0.15852	0.19319	0.17585
13.137	0.15903	0.19402	0.17653
13.165	0.15890	0.19450	0.17670
13.200	0.15925	0.19519	0.17722
13.235	0.16000	0.19573	0.17786
13.277	0.15959	0.19603	0.17781
13.316	0.16033	0.19712	0.17872
13.340	0.16102	0.19755	0.17928
13.375	0.16147	0.19817	0.17982
13.414	0.16215	0.19900	0.18057
13.445	0.16252	0.19941	0.18096
13.480	0.16304	0.20006	0.18155
13.512	0.16319	0.20072	0.18196
13.547	0.16339	0.20125	0.18232
13.586	0.16416	0.20175	0.18295
13.628	0.16468	0.20268	0.18368
13.663	0.16424	0.20324	0.18374
13.705	0.16527	0.20388	0.18457
13.736	0.16506	0.20452	0.18479
13.775	0.16569	0.20504	0.18537
13.803	0.16575	0.20579	0.18577
13.841	0.16673	0.20637	0.18655
13.876	0.16739	0.20709	0.18724
13.915	0.16757	0.20771	0.18764
13.943	0.16795	0.20814	0.18804
13.978	0.16894	0.20871	0.18883
14.016	0.16926	0.20965	0.18945
14.058	0.16879	0.21036	0.18957
14.100	0.16898	0.21093	0.18995
14.132	0.16997	0.21152	0.19075
14.167	0.16976	0.21228	0.19102
14.198	0.17040	0.21270	0.19155
14.237	0.17065	0.21352	0.19209
14.272	0.17133	0.21408	0.19270
14.307	0.17203	0.21471	0.19337
14.349	0.17228	0.21554	0.19391
14.381	0.17304	0.21628	0.19466
14.423	0.17347	0.21705	0.19526
14.458	0.17406	0.21752	0.19579
14.500	0.17515	0.21820	0.19667
14.528	0.17471	0.21901	0.19686
14.570	0.17544	0.21932	0.19738
14.612	0.17564	0.22016	0.19790
14.650	0.17642	0.22091	0.19866
14.682	0.17648	0.22156	0.19902
14.720	0.17748	0.22232	0.19990
14.766	0.17769	0.22306	0.20038
14.780	0.17835	0.22391	0.20113
14.829	0.17843	0.22462	0.20153
14.864	0.17897	0.22497	0.20197
14.899	0.17950	0.22610	0.20280
14.930	0.18001	0.22660	0.20331
14.969	0.18002	0.22753	0.20378
15.008	0.18110	0.22833	0.20471
15.043	0.18194	0.22889	0.20541
15.074	0.18269	0.22955	0.20612
15.113	0.18338	0.23034	0.20686
15.148	0.18366	0.23103	0.20734
15.193	0.18410	0.23180	0.20795
15.225	0.18438	0.23239	0.20838
15.260	0.18475	0.23316	0.20895
15.298	0.18526	0.23392	0.20959
15.340	0.18553	0.23446	0.20999
15.375	0.18538	0.23530	0.21034
15.421	0.18614	0.23614	0.21114
15.442	0.18642	0.23661	0.21151
15.480	0.18779	0.23745	0.21262
15.526	0.18795	0.23831	0.21313
15.557	0.18821	0.23900	0.21361
15.592	0.18862	0.23940	0.21401
15.627	0.18980	0.24027	0.21504
15.666	0.18977	0.24125	0.21551
15.701	0.19085	0.24224	0.21655
15.743	0.19068	0.24317	0.21692
15.768	0.19128	0.24411	0.21770
15.820	0.19156	0.24477	0.21817
15.862	0.19210	0.24579	0.21894
15.894	0.19290	0.24624	0.21957
15.932	0.19294	0.24710	0.22002
15.971	0.19341	0.24788	0.22065
16.006	0.19404	0.24869	0.22137
16.041	0.19453	0.24960	0.22206
16.079	0.19572	0.25025	0.22298
16.118	0.19598	0.25092	0.22345
16.156	0.19608	0.25182	0.22395
16.184	0.19660	0.25242	0.22451
16.216	0.19638	0.25347	0.22493
16.254	0.19775	0.25440	0.22608
16.303	0.19756	0.25518	0.22637
16.324	0.19889	0.25672	0.22781
16.359	0.19853	0.25786	0.22819
16.394	0.19891	0.25853	0.22872
