# Supplementary material for: Characterisation of the mechanical and fracture properties of a uni-weave carbon fibre/epoxy non-crimp fabric composite
Source: Data Brief. 2016 Jan 15;6:680–95. doi: 10.1016/j.dib.2016.01.010 (PMC4773377; doi:10.1016/j.dib.2016.01.010)
Supplement: Supplementary file 1 — Supplementary material [file mmc1.zip › Supplementary_material/specimen_xy1.csv]

Stress (MPa)	Engineering shear strain (%)
-0.080	-0.01025
-0.080	-0.00038
1.097	0.00875
2.565	0.03865
3.888	0.07368
5.091	0.09593
6.352	0.13685
7.517	0.14536
8.621	0.18070
10.468	0.20966
11.538	0.20754
12.842	0.23818
13.990	0.26441
15.434	0.29117
16.904	0.32924
18.068	0.35344
19.826	0.39995
20.911	0.42577
22.532	0.45663
24.231	0.51136
25.644	0.56460
26.888	0.56870
28.511	0.61217
29.695	0.67728
31.315	0.72902
32.611	0.75039
33.984	0.81280
35.462	0.86853
36.744	0.91519
38.457	0.97084
39.565	1.01386
40.976	1.08797
42.296	1.13500
43.277	1.19064
44.720	1.29014
46.297	1.33258
46.997	1.38698
47.955	1.46740
49.171	1.53197
50.548	1.63701
51.698	1.72019
52.402	1.78657
53.692	1.87215
54.307	1.94790
55.643	2.05431
56.500	2.15654
57.326	2.25184
57.835	2.35129
58.597	2.43562
59.643	2.55093
60.242	2.64218
60.954	2.73611
61.717	2.84738
62.315	2.94601
63.090	3.08443
64.106	3.18542
64.428	3.31603
65.025	3.40726
65.861	3.55358
66.246	3.68018
66.800	3.80661
67.265	3.92277
68.144	4.02744
68.444	4.15104
69.394	4.30197
69.703	4.44047
70.028	4.57358
70.562	4.68281
70.994	4.82410
71.665	4.99016
72.002	5.10720
72.451	5.24184
72.686	5.39849
73.016	5.52350
73.265	5.65750
73.790	5.79566
74.157	5.93603
71.203	5.95223
71.618	6.00600
71.918	6.09861
72.394	6.16926
73.064	6.26318
73.551	6.34863
73.526	6.42594
74.271	6.51700
74.481	6.60733
74.553	6.68300
72.513	6.69778
73.035	6.78189
73.438	6.84242
73.574	6.90084
74.070	6.97136
74.369	7.03798
74.460	7.09026
75.105	7.15682
75.510	7.23056
75.477	7.29825
75.884	7.37755
76.224	7.44134
76.458	7.52625
76.634	7.58466
77.120	7.68892
77.206	7.76293
77.202	7.83365
77.451	7.93338
77.573	8.00068
78.122	8.08910
78.090	8.17892
78.632	8.26113
78.504	8.37020
78.561	8.44556
78.593	8.50419
79.001	8.59482
78.951	8.69661
79.217	8.80061
79.398	8.89669
79.366	8.98162
79.311	9.09137
79.528	9.17463
79.750	9.29187
79.564	9.38342
79.761	9.48296
79.588	9.60441
79.417	9.71092
79.801	9.82607
79.756	9.97058
79.783	10.08344
79.515	10.21167
79.838	10.32644
79.603	10.47667
79.448	10.60772
79.567	10.73258
79.520	10.88600
79.693	11.01755
79.457	11.17703
79.803	11.31359
79.451	11.47752
79.549	11.62266
79.459	11.76329
79.225	11.94049
79.096	12.09637
78.683	12.26408
78.638	12.41201
78.002	12.59025
77.488	12.74306
77.163	12.89927
76.036	13.04309
74.557	13.18306
71.319	13.28215
69.381	13.43080
66.092	13.68005
64.314	13.84917
63.547	13.99144
62.490	14.11035
62.358	14.21988
62.340	14.30589
62.470	14.42108
61.790	14.53165
61.446	14.66873
60.493	14.81482
60.347	14.98068
60.473	15.03706
60.687	15.12986
61.025	15.23977
60.988	15.31244
61.350	15.41358
61.342	15.52583
61.329	15.61226
60.782	15.71231
60.870	15.79298
60.877	15.90799
60.936	16.00698
60.886	16.07926
61.120	16.18087
61.360	16.29037
61.332	16.37423
61.493	16.48361
61.728	16.56896
61.676	16.66932
61.859	16.78012
62.039	16.88033
61.885	16.94552
61.969	17.06635
61.649	17.20843
61.091	17.32328
60.727	17.41253
60.738	17.52957
60.355	17.64488
60.236	17.72882
60.371	17.85167
60.228	17.95348
60.263	18.06168
60.661	18.15275
60.527	18.27267
60.662	18.34049
60.937	18.43859
60.966	18.55865
60.924	18.63969
61.114	18.73292
61.240	18.81251
61.430	18.92787
61.459	19.08076
61.772	18.96453
61.706	19.23238
61.740	19.12870
61.909	19.39669
61.726	19.51246
61.872	19.60326
61.883	19.69408
62.034	19.76388
62.028	19.75507
62.095	19.74917
61.948	19.92340
61.978	20.15446
62.023	20.03488
61.749	19.86894
61.830	20.18345
61.669	20.58998
61.653	20.13644
61.563	20.79268
61.391	20.88343
59.512	20.77985
59.125	20.68183
59.509	20.79666
59.537	20.22694
59.471	21.07545
59.759	19.97731
59.894	20.60821
