# Supplementary material for: Characterisation of the mechanical and fracture properties of a uni-weave carbon fibre/epoxy non-crimp fabric composite
Source: Data Brief. 2016 Jan 15;6:680–95. doi: 10.1016/j.dib.2016.01.010 (PMC4773377; doi:10.1016/j.dib.2016.01.010)
Supplement: Supplementary file 1 — Supplementary material [file mmc1.zip › Supplementary_material/specimen_xy2.csv]

Stress (MPa)	Engineering shear strain (%)
0.414	-0.00361
0.414	-0.00184
0.400	-0.01000
0.400	-0.00633
0.428	-0.00779
0.443	-0.00608
0.443	-0.01059
0.443	-0.00916
0.414	-0.00321
0.414	-0.01275
0.428	-0.00793
0.386	-0.00292
0.414	-0.00595
0.414	-0.00932
0.414	-0.00310
0.428	-0.00337
0.414	-0.00567
0.400	-0.00962
0.428	-0.00445
0.457	0.00227
0.400	-0.00474
0.414	-0.00118
0.428	-0.00329
0.443	-0.00319
0.428	-0.00141
0.657	-0.00200
0.700	0.00236
0.685	-0.00231
0.700	0.00191
0.943	0.01016
1.399	0.02276
1.785	0.03243
2.313	0.04520
3.042	0.04995
3.856	0.06563
4.541	0.08343
5.369	0.09863
6.269	0.11923
7.069	0.14331
7.983	0.16394
8.840	0.18205
9.725	0.19847
10.639	0.21596
11.524	0.23500
12.396	0.26682
13.295	0.28152
14.166	0.30979
15.023	0.31573
15.880	0.32819
16.808	0.35869
17.565	0.39389
18.408	0.41609
19.264	0.41573
20.036	0.44426
20.864	0.45518
21.649	0.49470
22.463	0.52024
23.220	0.54083
23.920	0.54213
24.677	0.56346
25.434	0.59957
26.176	0.63573
26.905	0.64815
27.604	0.65627
28.375	0.67637
28.990	0.70349
29.761	0.73980
30.403	0.76254
31.103	0.77947
31.774	0.78736
32.460	0.79756
33.202	0.84013
33.831	0.87007
34.502	0.89598
35.144	0.90698
35.759	0.92714
36.473	0.94743
37.072	0.99685
37.758	1.01052
38.358	1.02870
39.043	1.04550
39.614	1.07718
40.271	1.12070
40.885	1.15111
41.471	1.17404
42.056	1.19142
42.642	1.21227
43.242	1.25313
43.870	1.29447
44.441	1.32452
44.955	1.33356
45.541	1.35948
46.012	1.39336
46.712	1.44251
47.212	1.46826
47.797	1.50153
48.325	1.51102
48.811	1.54732
49.311	1.59936
49.853	1.64011
50.382	1.67014
50.853	1.69879
51.324	1.72617
51.810	1.76537
52.310	1.80983
52.781	1.85412
53.209	1.88827
53.638	1.92814
54.138	1.96562
54.609	2.01026
54.809	2.05169
55.223	2.08333
55.566	2.12658
55.980	2.16808
56.423	2.20821
56.979	2.26477
57.379	2.29803
57.751	2.34253
58.222	2.38644
58.636	2.44883
58.964	2.47693
59.450	2.53202
59.836	2.58273
60.178	2.61658
60.578	2.67453
60.864	2.72581
61.249	2.77660
61.621	2.83068
62.021	2.88264
62.349	2.92970
62.463	2.98487
62.892	3.03565
63.349	3.09778
63.663	3.15889
64.006	3.21350
64.277	3.26614
64.662	3.32348
64.991	3.39297
65.305	3.44669
65.605	3.51978
65.833	3.55613
66.148	3.62063
66.362	3.68046
66.633	3.73299
67.004	3.80441
67.147	3.85724
67.390	3.91650
67.647	3.97386
67.876	4.02422
68.318	4.09580
68.418	4.15479
68.647	4.21466
69.047	4.27580
69.161	4.33707
69.561	4.40186
69.918	4.46142
70.175	4.52411
70.417	4.60046
70.589	4.65948
70.832	4.73232
71.046	4.79071
71.260	4.85899
71.417	4.92633
71.574	5.00159
71.674	5.06548
71.960	5.13573
72.331	5.20369
72.445	5.25599
72.531	5.32638
72.788	5.40163
72.888	5.48378
73.117	5.53847
73.316	5.59203
73.459	5.67204
73.773	5.74704
73.845	5.81256
74.059	5.88585
74.359	5.94586
74.530	6.02454
74.630	6.09155
74.716	6.17074
74.873	6.22982
75.244	6.30636
75.359	6.38026
75.430	6.45057
75.216	6.50963
75.344	6.59043
75.544	6.66055
75.701	6.71968
75.944	6.77922
76.015	6.85186
76.215	6.92209
72.959	6.88002
72.945	6.92536
73.131	6.96197
73.259	7.00069
73.502	7.04015
73.745	7.07783
72.188	7.08467
72.445	7.10225
72.631	7.11987
72.902	7.14232
73.188	7.17656
73.331	7.19945
73.659	7.24224
73.988	7.27565
74.073	7.30085
74.416	7.32652
74.602	7.35940
74.844	7.39330
74.973	7.41983
75.201	7.45883
75.373	7.47944
75.530	7.51565
75.758	7.55648
75.887	7.59436
76.230	7.62775
76.401	7.66058
76.472	7.69189
76.672	7.73537
76.658	7.76902
76.958	7.81021
77.087	7.84824
77.029	7.87388
77.144	7.91332
77.301	7.95106
77.415	7.99114
77.615	8.03808
77.658	8.06748
77.801	8.09433
77.829	8.13781
77.943	8.19033
78.029	8.23048
78.158	8.28386
78.186	8.31164
78.215	8.34946
78.372	8.39768
78.500	8.45411
78.586	8.50154
78.772	8.54304
78.657	8.59217
78.743	8.63185
78.772	8.67855
78.814	8.74041
78.986	8.79709
78.886	8.83222
79.014	8.88194
79.029	8.93811
78.986	8.98184
79.186	9.05650
78.900	9.11394
78.957	9.18016
78.872	9.23745
78.743	9.31291
78.672	9.37670
78.443	9.44824
78.200	9.51931
77.986	9.58485
77.601	9.67683
76.730	9.77443
75.644	9.88272
74.216	9.98505
73.245	10.05205
72.660	10.09344
72.303	10.15036
72.145	10.21384
72.131	10.28239
72.045	10.35304
71.917	10.41405
71.974	10.48498
71.917	10.55107
72.003	10.62636
71.917	10.72163
71.717	10.80774
71.560	10.91716
71.246	11.01384
71.046	11.12131
69.632	10.82150
64.577	11.52914
63.691	11.61667
63.077	11.69828
62.520	11.76897
62.063	11.84549
60.650	11.96285
58.479	12.08043
57.808	12.15895
57.551	12.20521
57.536	12.24772
57.665	12.29077
57.765	12.33898
57.622	12.36799
57.836	12.40631
57.893	12.44279
58.165	12.47917
58.136	12.52371
57.622	12.51716
