# Supplementary material for: Characterisation of the mechanical and fracture properties of a uni-weave carbon fibre/epoxy non-crimp fabric composite
Source: Data Brief. 2016 Jan 15;6:680–95. doi: 10.1016/j.dib.2016.01.010 (PMC4773377; doi:10.1016/j.dib.2016.01.010)
Supplement: Supplementary file 1 — Supplementary material [file mmc1.zip › Supplementary_material/specimen_xy3.csv]

Stress (MPa)	Engineering shear strain (%)
0.446	0.00100
0.446	-0.00260
0.390	0.00095
0.432	-0.00162
0.446	-0.00105
0.432	-0.00404
0.404	0.00221
0.404	0.01169
0.460	0.00991
0.404	0.00304
0.432	-0.00073
0.418	0.00130
0.390	0.00388
0.432	0.00278
0.418	0.00185
0.404	-0.00193
0.418	0.00239
0.432	-0.00127
0.418	0.00422
0.418	0.00309
0.418	0.00113
0.404	0.00252
0.418	0.00347
0.404	0.00492
0.362	-0.00389
0.404	0.00230
0.404	-0.00036
0.418	0.00290
0.418	-0.00265
0.418	0.00512
0.432	0.00494
0.418	0.00166
0.432	0.00243
0.432	0.00353
0.432	-0.00359
0.460	0.00167
0.724	0.00599
0.683	0.00976
1.184	0.01869
1.825	0.02939
2.382	0.04243
3.134	0.06531
3.816	0.07348
4.485	0.09199
5.293	0.10717
6.170	0.12553
7.034	0.14468
7.967	0.16079
8.886	0.18214
9.806	0.20491
10.767	0.22355
11.714	0.24452
12.633	0.26512
13.553	0.29326
14.500	0.31969
15.321	0.33073
16.227	0.35003
17.160	0.37041
18.065	0.40916
18.999	0.42394
19.862	0.43926
20.837	0.45660
21.701	0.48932
22.634	0.52571
23.511	0.55236
24.389	0.56852
25.239	0.58322
26.130	0.60961
26.910	0.64046
27.774	0.67768
28.554	0.69572
29.375	0.71269
30.128	0.73444
30.991	0.76987
31.715	0.81302
32.495	0.83262
33.262	0.84381
33.986	0.86246
34.752	0.89897
35.393	0.93567
36.117	0.97276
36.841	0.98454
37.496	1.00646
38.220	1.02920
38.917	1.07984
39.627	1.11669
40.309	1.14064
40.908	1.16044
41.535	1.17529
42.162	1.21503
42.817	1.26543
43.429	1.29847
44.000	1.31313
44.641	1.33857
45.254	1.37478
45.881	1.41652
46.438	1.45775
46.898	1.48486
47.524	1.51262
48.082	1.53467
48.611	1.56983
49.238	1.62289
49.753	1.67752
50.282	1.70110
50.784	1.73088
51.341	1.76742
51.828	1.81664
52.330	1.86721
52.803	1.90786
53.249	1.93844
53.709	1.97141
54.210	2.01783
54.628	2.06361
55.115	2.10962
55.575	2.15215
55.826	2.18702
56.355	2.22983
56.773	2.27378
57.177	2.32517
57.706	2.38639
57.943	2.42801
58.389	2.47582
58.876	2.52470
59.406	2.58429
59.726	2.64352
60.130	2.69638
60.464	2.74710
60.798	2.79836
61.188	2.86014
61.564	2.91434
61.815	2.97004
62.163	3.02345
62.484	3.07176
62.846	3.11911
63.180	3.18866
63.528	3.24353
63.793	3.29397
63.960	3.33914
64.350	3.39815
64.754	3.45359
64.949	3.51930
65.367	3.58138
65.673	3.64288
65.938	3.69209
66.300	3.75794
66.523	3.81446
66.732	3.87758
66.857	3.93882
66.969	3.99777
67.038	4.04541
66.676	4.08850
67.011	4.14266
67.401	4.19849
67.637	4.24640
67.986	4.30229
68.208	4.34879
68.612	4.41626
68.724	4.46259
68.974	4.52039
69.295	4.57838
69.518	4.62455
69.866	4.69858
70.144	4.75882
70.409	4.83031
70.688	4.88913
70.911	4.95265
71.078	5.01566
71.370	5.08102
71.593	5.15026
71.663	5.21312
71.788	5.27485
71.955	5.33731
72.220	5.40246
72.526	5.47809
72.638	5.54541
72.666	5.60947
72.902	5.66934
73.014	5.73310
73.306	5.80395
73.459	5.87479
73.543	5.93764
73.724	6.00561
73.947	6.07604
74.114	6.14530
74.365	6.21016
74.448	6.28312
74.518	6.36090
74.560	6.43009
74.588	6.50538
74.852	6.58407
74.908	6.65080
74.992	6.72598
74.992	6.79138
75.089	6.86599
75.201	6.93904
75.312	7.00977
75.423	7.08520
75.479	7.14934
75.577	7.21647
75.632	7.28265
75.660	7.35006
75.702	7.42776
74.727	7.46777
72.568	7.49001
72.457	7.52952
70.158	7.48513
69.741	7.52836
67.832	7.62441
66.119	7.69242
65.938	7.73781
65.715	7.78364
65.966	7.82379
66.119	7.87021
66.119	7.89679
66.231	7.92844
66.426	7.96863
66.412	8.00368
66.439	8.04592
66.704	8.07652
66.871	8.10610
66.941	8.13405
67.178	8.17689
67.345	8.21250
67.665	8.26332
67.623	8.28959
67.651	8.31411
67.958	8.35991
67.874	8.39088
68.097	8.43317
68.181	8.46423
68.125	8.49538
68.208	8.52683
68.194	8.65820
68.278	8.72661
68.376	8.30743
68.348	8.68384
68.320	8.80579
68.362	8.61932
68.501	8.87385
68.640	8.80831
68.696	8.87370
68.863	9.00344
68.933	8.94040
69.002	8.97426
69.142	9.00683
69.351	9.04750
69.434	9.22370
69.420	9.12437
69.462	9.08982
69.518	9.31540
69.671	9.15960
69.713	9.38975
69.713	9.43549
69.741	9.47216
69.838	9.49268
69.782	9.53274
69.908	9.52532
69.699	9.41681
69.796	9.47374
69.796	9.49878
69.810	9.54316
69.782	9.57118
69.741	9.61062
69.573	9.67311
69.434	9.72813
69.072	9.78564
68.543	9.84988
67.526	9.91139
66.384	9.24675
65.743	10.12992
65.576	10.21422
65.409	10.21835
65.451	10.25753
65.618	10.25238
65.632	10.30078
65.632	9.94608
65.813	10.40686
65.771	10.41675
66.022	10.48291
66.119	10.42105
65.924	10.53425
65.994	10.58083
66.077	10.62777
66.189	10.66559
66.272	10.56895
66.314	10.60506
66.328	10.73941
66.258	10.65779
66.258	9.87945
66.119	10.69059
65.980	10.74195
65.868	10.76924
65.687	10.79366
65.659	10.82419
65.590	10.94839
65.451	9.92117
64.977	10.96653
61.481	11.15121
60.966	11.20791
60.757	11.29391
60.673	11.33405
60.757	11.38468
60.757	11.42781
60.840	11.46058
60.868	11.51045
60.993	11.54297
61.007	11.58872
60.966	11.48995
60.589	10.74560
57.734	11.94186
56.745	12.01328
55.951	12.00976
55.394	11.27431
55.046	11.31489
54.767	11.31511
54.572	11.31800
54.377	11.68484
54.280	12.04244
