# Supplementary material for: Characterisation of the mechanical and fracture properties of a uni-weave carbon fibre/epoxy non-crimp fabric composite
Source: Data Brief. 2016 Jan 15;6:680–95. doi: 10.1016/j.dib.2016.01.010 (PMC4773377; doi:10.1016/j.dib.2016.01.010)
Supplement: Supplementary file 1 — Supplementary material [file mmc1.zip › Supplementary_material/specimen_xy4.csv]

Stress (MPa)	Engineering shear strain (%)
0.450	-0.00023
0.436	0.00127
0.408	-0.00098
0.450	-0.00418
0.506	0.00399
0.450	-0.00042
0.450	0.00099
0.450	0.00072
0.436	-0.00279
0.464	-0.00221
0.436	0.00065
0.436	-0.00394
0.562	0.00362
0.576	0.00218
0.548	-0.00518
0.534	0.00236
0.647	0.00077
1.068	0.00741
1.195	0.01742
1.364	0.00912
1.462	0.01426
1.574	0.02396
1.785	0.02358
2.024	0.02581
2.657	0.04653
3.388	0.06111
4.147	0.07592
5.032	0.09686
5.876	0.12442
6.733	0.14242
7.661	0.15854
8.589	0.17169
9.502	0.19787
10.444	0.22895
11.358	0.25371
12.300	0.25865
13.228	0.26791
14.127	0.30680
15.083	0.33662
15.997	0.36605
16.925	0.37503
17.880	0.38809
18.808	0.42534
19.680	0.46506
20.551	0.49309
21.437	0.49639
22.280	0.50910
23.110	0.53801
23.953	0.57666
24.768	0.61448
25.612	0.62825
26.399	0.63434
27.214	0.65608
28.015	0.69340
28.803	0.73649
29.576	0.76068
30.279	0.76701
31.122	0.77680
31.825	0.80897
32.556	0.86093
33.273	0.89405
33.990	0.90532
34.735	0.91877
35.438	0.95207
36.084	0.98531
36.787	1.02879
37.434	1.05804
38.010	1.06868
38.727	1.07649
39.387	1.11676
39.978	1.15877
40.582	1.19468
41.187	1.21559
41.833	1.22670
42.410	1.25092
43.056	1.28978
43.647	1.33468
44.279	1.36633
44.828	1.38606
45.404	1.41163
45.980	1.45169
46.542	1.49436
47.105	1.53285
47.667	1.55704
48.173	1.58871
48.721	1.62241
49.255	1.65939
49.804	1.70534
50.282	1.73713
50.788	1.77554
51.350	1.80810
51.786	1.85006
52.236	1.89007
52.784	1.93027
53.135	1.97067
53.655	2.00815
54.091	2.05181
54.611	2.09064
55.047	2.13614
55.412	2.18291
55.890	2.22491
56.298	2.27314
56.804	2.31990
57.198	2.35837
57.507	2.40410
57.943	2.45573
58.364	2.50488
58.730	2.55598
59.123	2.60244
59.489	2.65335
59.868	2.71157
60.234	2.75662
60.543	2.80939
61.063	2.86897
61.330	2.91889
61.668	2.96800
61.949	3.02763
62.286	3.07568
62.694	3.13302
62.975	3.19273
63.369	3.24601
63.636	3.29913
63.945	3.35284
64.254	3.41804
64.563	3.47495
64.901	3.53474
65.126	3.58872
65.435	3.64536
65.716	3.70815
65.997	3.77340
66.278	3.83348
66.531	3.88863
66.813	3.95532
67.136	4.01376
67.290	4.07851
67.614	4.14234
67.895	4.20081
68.007	4.25581
68.359	4.32210
68.429	4.38538
68.682	4.44512
69.118	4.51221
69.273	4.57097
69.511	4.63529
69.680	4.70282
69.947	4.77067
70.130	4.83544
70.327	4.90027
70.566	4.96292
70.763	5.03255
70.959	5.10078
71.100	5.17194
71.409	5.23916
71.578	5.30373
71.761	5.36733
71.915	5.43469
71.985	5.50511
70.313	5.51471
70.594	5.56507
70.847	5.61016
71.128	5.66553
71.381	5.71186
71.592	5.76065
72.056	5.81998
72.168	5.87029
72.393	5.92189
72.618	5.97589
72.759	6.03139
73.012	6.08859
73.237	6.14629
73.349	6.20192
73.490	6.26081
73.644	6.31349
73.855	6.37245
74.010	6.43541
74.235	6.49809
74.319	6.55747
74.445	6.61505
74.755	6.67836
74.783	6.73635
71.887	6.71847
71.887	6.75774
71.901	6.79783
72.042	6.83403
72.140	6.88043
72.365	6.91590
72.548	6.95289
72.716	6.99157
72.815	7.03585
72.927	7.07348
73.054	7.11286
73.363	7.15250
73.476	7.18747
73.658	7.22903
73.855	7.27371
74.066	7.31091
74.235	7.34735
74.417	7.38763
74.572	7.43514
74.698	7.47779
74.811	7.51485
75.050	7.55900
75.261	7.60262
75.373	7.64499
75.444	7.68686
75.626	7.73082
75.668	7.76824
75.711	7.81496
76.062	7.86344
76.062	7.90171
76.174	7.94721
76.217	7.99387
76.203	8.03132
76.385	8.07990
76.470	8.12449
76.540	8.16821
76.498	8.20943
76.512	8.24248
76.554	8.28880
76.638	8.33210
76.751	8.38364
76.779	8.42942
76.723	8.48032
76.737	8.52157
76.765	8.58437
76.793	8.65347
76.582	8.70203
76.329	8.76749
76.104	8.82684
75.514	8.88648
74.994	8.97382
74.108	9.06196
72.660	9.15484
71.676	9.22299
71.156	9.27635
70.917	9.33855
70.791	9.38070
70.467	9.42592
70.538	9.48154
70.383	9.52058
70.411	9.57092
70.580	9.61446
70.692	9.66259
70.664	9.70811
70.777	9.74894
70.833	9.70668
70.931	9.72453
70.959	9.76317
71.016	9.79455
71.030	9.83474
70.959	9.87395
70.931	9.91909
70.903	9.96450
70.861	10.01747
70.720	10.08044
70.594	10.13779
70.228	10.20171
69.793	10.27223
69.554	10.34768
69.118	10.40977
68.893	10.47832
68.640	10.55028
67.487	10.65724
66.011	10.74833
64.170	10.87386
62.694	10.94502
62.357	11.00810
62.286	11.05149
62.216	11.09253
61.935	11.13435
61.134	11.16943
60.107	11.20801
59.953	11.23940
59.882	11.28355
59.967	11.31885
60.121	11.36624
60.192	11.39695
60.346	11.42912
60.487	11.46390
60.543	11.50573
60.754	11.54927
60.768	11.57940
60.895	11.61078
60.937	11.64396
61.063	11.68176
61.134	11.71220
61.218	11.76077
61.330	11.79631
61.387	11.82636
61.457	11.86080
61.583	11.89862
61.626	11.93760
61.766	11.97839
61.794	12.01456
61.822	12.04315
61.921	12.08566
61.935	12.11683
62.033	12.16081
62.005	12.19326
62.118	12.23191
62.216	11.57784
62.258	12.30673
62.357	12.33924
62.371	12.38780
62.300	12.44651
62.216	11.78468
62.160	11.82287
62.118	12.58261
61.808	12.65960
61.218	12.00786
60.515	12.07391
60.023	12.84691
59.714	12.89055
59.531	12.93478
59.376	12.93566
59.320	12.28902
59.250	12.19515
59.109	13.02223
59.011	12.26535
59.025	12.30988
59.109	12.34821
59.137	13.18597
59.222	13.24801
59.278	12.44682
59.348	12.06514
59.390	13.29442
