# Supplementary material for: Characterisation of the mechanical and fracture properties of a uni-weave carbon fibre/epoxy non-crimp fabric composite
Source: Data Brief. 2016 Jan 15;6:680–95. doi: 10.1016/j.dib.2016.01.010 (PMC4773377; doi:10.1016/j.dib.2016.01.010)
Supplement: Supplementary file 1 — Supplementary material [file mmc1.zip › Supplementary_material/specimen_xy5.csv]

Stress (MPa)	Engineering shear strain (%)
0.014	0.01010
1.886	0.03148
3.931	0.09113
5.870	0.14041
5.272	0.14772
2.382	0.07472
3.475	0.06595
5.586	0.12195
7.620	0.16673
9.548	0.19710
9.480	0.21817
7.265	0.18428
5.087	0.14169
3.074	0.09804
2.906	0.06574
5.343	0.12313
7.453	0.15572
9.504	0.20931
11.358	0.25451
13.192	0.29430
13.988	0.32886
11.781	0.28953
9.277	0.24091
7.315	0.18400
5.259	0.14018
2.968	0.08576
2.787	0.06875
4.957	0.11152
7.190	0.14925
9.022	0.19552
11.818	0.27389
13.685	0.31496
15.326	0.33528
16.825	0.38537
15.070	0.36253
12.473	0.32012
10.530	0.28230
8.009	0.20462
6.345	0.15632
4.263	0.11923
2.163	0.07269
3.720	0.06917
5.817	0.12999
7.946	0.17197
9.855	0.23382
12.231	0.29413
14.054	0.31337
16.041	0.35852
17.755	0.39431
19.211	0.45335
21.118	0.46925
22.699	0.52464
21.412	0.53301
19.131	0.47589
16.948	0.44434
14.787	0.39353
12.635	0.32646
10.779	0.28213
8.963	0.24409
6.678	0.19449
4.805	0.12609
2.938	0.10110
2.900	0.08999
5.086	0.11369
7.171	0.14855
9.805	0.20504
11.748	0.27617
13.621	0.31870
15.667	0.35535
17.479	0.43345
19.414	0.45689
21.219	0.49418
23.157	0.55218
24.783	0.60047
26.293	0.65014
27.060	0.68328
25.348	0.66111
23.136	0.65268
21.000	0.56945
18.699	0.49568
16.400	0.47263
14.592	0.42471
12.687	0.38436
10.687	0.30580
8.941	0.28336
6.902	0.22875
5.055	0.15617
3.432	0.12400
2.381	0.10581
4.406	0.11658
6.642	0.16870
9.198	0.22895
11.004	0.27583
12.901	0.31976
14.973	0.35571
17.041	0.43156
18.898	0.47074
20.695	0.48831
22.779	0.56288
24.431	0.63354
26.253	0.66267
27.685	0.69805
29.353	0.76500
30.783	0.82068
31.260	0.84620
28.805	0.82835
26.695	0.79131
24.509	0.70503
22.816	0.66507
20.797	0.64953
18.680	0.56191
16.566	0.51579
14.594	0.47144
13.036	0.43258
11.231	0.35753
9.239	0.31722
7.689	0.27822
6.070	0.23634
4.138	0.17579
2.819	0.13253
3.090	0.10749
5.186	0.16068
7.463	0.19919
9.485	0.27460
11.383	0.30408
13.358	0.34374
15.395	0.39705
17.014	0.43815
18.911	0.48567
20.878	0.51379
22.849	0.61143
24.594	0.64626
26.042	0.67984
27.755	0.73574
29.424	0.79114
30.924	0.83567
32.439	0.86636
33.958	0.97075
35.167	1.00665
35.606	1.06950
33.416	1.04512
31.432	0.99267
28.837	0.91233
27.108	0.88222
25.131	0.82882
23.092	0.74603
21.312	0.70206
19.447	0.67817
17.670	0.62430
15.479	0.54249
13.775	0.51475
12.005	0.45446
10.600	0.40184
8.882	0.35411
7.174	0.31008
5.642	0.28099
3.887	0.21468
2.607	0.17130
3.557	0.16803
5.891	0.19519
7.847	0.26623
9.735	0.30455
12.029	0.34485
13.934	0.41200
15.559	0.44882
17.607	0.50006
19.482	0.52503
21.527	0.60125
23.239	0.66217
24.752	0.68348
26.432	0.72991
28.285	0.80795
29.750	0.83055
31.327	0.86808
33.099	0.95249
34.519	1.00235
36.057	1.05517
37.590	1.10919
38.808	1.19593
39.530	1.25454
37.542	1.25585
35.597	1.19613
33.213	1.15322
31.229	1.10364
29.421	1.04500
27.091	0.97686
25.373	0.93474
23.471	0.89194
21.590	0.83421
19.744	0.74936
18.250	0.73151
16.523	0.68034
14.537	0.60586
12.953	0.56588
11.102	0.53075
9.813	0.46114
8.122	0.40300
6.464	0.37338
5.152	0.32970
3.583	0.26284
2.390	0.22017
4.751	0.22216
6.849	0.29369
8.748	0.35355
10.777	0.38315
12.920	0.44784
14.625	0.48928
16.632	0.53990
18.561	0.56927
20.545	0.65069
22.361	0.68325
23.874	0.71856
25.542	0.76148
27.321	0.83288
28.805	0.87898
30.522	0.90898
32.260	0.97641
33.717	1.03908
35.261	1.08990
36.785	1.14445
38.366	1.21798
39.544	1.27441
41.199	1.33648
42.312	1.39538
43.318	1.49221
44.411	1.55584
42.496	1.58341
40.526	1.55010
38.692	1.48873
36.242	1.42694
34.330	1.39622
32.642	1.34117
30.674	1.27797
28.607	1.22447
27.030	1.19458
25.388	1.12545
23.086	1.05190
21.673	1.02227
19.904	0.95887
18.144	0.89197
16.823	0.83534
15.125	0.81880
13.558	0.75041
11.681	0.67944
10.232	0.63078
8.634	0.57950
7.201	0.51143
5.780	0.47725
4.318	0.41965
3.004	0.36249
2.607	0.31669
4.922	0.36296
6.692	0.40820
8.873	0.44942
11.054	0.50448
12.758	0.55323
14.812	0.60807
16.693	0.62274
18.845	0.72563
20.611	0.76125
21.977	0.78809
23.855	0.83195
25.617	0.91660
27.214	0.94575
28.760	0.97074
30.679	1.06593
32.161	1.12321
33.655	1.15398
35.356	1.21223
36.800	1.29509
38.119	1.34111
39.953	1.40888
41.253	1.43717
42.393	1.53104
43.749	1.57571
45.104	1.64675
46.367	1.74360
47.368	1.81930
48.889	1.90464
48.871	1.99522
46.125	2.01196
43.943	1.96108
41.843	1.92591
39.653	1.87826
37.750	1.84297
35.957	1.78458
34.446	1.74306
32.217	1.70131
30.444	1.62219
28.987	1.55608
27.181	1.49827
25.300	1.45899
23.836	1.40171
22.291	1.34244
20.292	1.27393
18.997	1.23961
17.504	1.17812
15.770	1.08246
14.482	1.06374
12.918	1.01927
11.533	0.94120
9.663	0.87208
8.335	0.83976
6.845	0.78194
5.674	0.69574
4.229	0.64644
2.864	0.61708
2.473	0.55306
4.581	0.57877
6.752	0.62238
8.813	0.67458
10.753	0.72222
12.828	0.78048
14.829	0.80763
16.939	0.87408
18.724	0.94207
20.221	0.96176
22.077	1.01545
23.846	1.09642
25.334	1.13142
27.032	1.15977
28.732	1.23414
30.242	1.28824
31.814	1.34418
33.538	1.37814
34.973	1.44591
36.325	1.50634
38.351	1.56062
39.539	1.62222
40.826	1.68094
42.167	1.73910
43.728	1.80318
45.166	1.87401
46.368	1.95292
48.040	2.00598
49.046	2.08517
50.141	2.16703
51.417	2.25478
52.229	2.36557
53.440	2.49175
51.955	2.57198
49.501	2.54482
47.281	2.52827
45.135	2.47546
43.186	2.42754
41.389	2.40489
39.209	2.33177
37.366	2.28098
35.449	2.22084
33.604	2.16379
31.885	2.12082
30.567	2.05347
28.902	2.02163
26.978	1.95709
25.620	1.89747
23.974	1.83484
22.415	1.77630
20.832	1.73804
19.503	1.66293
17.566	1.60337
15.981	1.53951
14.520	1.47025
13.018	1.40455
11.682	1.35190
10.321	1.30478
8.619	1.20222
7.014	1.13918
5.638	1.10215
4.425	1.02484
3.083	0.96134
2.362	0.93099
4.608	0.92753
6.608	0.95262
8.799	1.03423
10.769	1.09400
13.692	1.12093
15.397	1.17368
16.964	1.20108
18.902	1.26659
20.948	1.32854
22.615	1.40076
24.179	1.41010
26.180	1.48111
27.729	1.56603
29.401	1.58047
31.429	1.66612
32.812	1.72902
34.402	1.78213
36.234	1.84935
37.564	1.90773
39.230	1.97230
40.699	2.03661
42.366	2.09233
43.762	2.16882
45.338	2.23778
46.785	2.30394
48.016	2.37559
49.498	2.43782
50.754	2.52530
52.172	2.59593
53.428	2.70807
54.738	2.82163
55.482	2.91861
56.406	3.04404
57.450	3.17312
54.684	3.26934
52.253	3.23249
50.101	3.20413
47.859	3.17094
45.768	3.10401
43.553	3.06196
41.765	3.00817
39.427	2.95983
37.620	2.89669
36.012	2.85257
33.439	2.77420
31.895	2.71019
29.978	2.64352
28.573	2.60172
26.905	2.51989
24.960	2.46836
23.181	2.39993
21.796	2.34717
20.307	2.26142
18.685	2.21502
17.164	2.14837
15.769	2.07863
13.923	2.01635
12.738	1.95404
11.209	1.88344
9.688	1.80950
8.592	1.75231
7.206	1.68982
5.893	1.60338
4.438	1.52889
2.748	1.46147
2.907	1.38284
5.367	1.44462
7.459	1.46368
10.017	1.51374
12.355	1.60527
14.028	1.64333
15.994	1.66493
18.020	1.73842
19.701	1.79738
22.045	1.81402
23.602	1.90241
25.098	1.95475
26.847	2.00033
28.649	2.06878
30.243	2.12267
31.802	2.18285
33.624	2.25576
34.936	2.29710
36.412	2.36660
38.070	2.41224
39.647	2.49298
41.099	2.55618
42.980	2.62221
44.158	2.68248
45.908	2.75433
47.518	2.83367
48.744	2.91145
50.414	2.99849
51.607	3.06681
53.092	3.15317
54.222	3.23747
55.560	3.29868
56.738	3.40665
57.924	3.50648
58.759	3.61179
59.806	3.74270
60.446	3.87104
61.376	4.02228
61.803	4.20223
58.713	4.28097
56.021	4.24993
53.925	4.23695
51.488	4.18001
49.523	4.14642
47.257	4.07344
45.168	4.02427
43.226	3.96095
41.462	3.91353
39.566	3.86940
37.633	3.81367
35.747	3.74836
34.203	3.70835
32.413	3.65149
30.835	3.58387
29.431	3.52500
27.534	3.46104
26.120	3.39501
24.419	3.32816
22.882	3.27184
21.490	3.21443
20.291	3.14722
18.450	3.07190
16.948	3.02008
15.768	2.94277
13.727	2.84323
12.429	2.77519
11.118	2.70592
9.507	2.64023
8.361	2.56487
7.033	2.49002
5.653	2.39975
4.580	2.34496
3.322	2.25668
2.353	2.18022
5.088	2.18773
7.229	2.24493
9.191	2.27094
11.548	2.32596
13.771	2.37633
15.424	2.42356
17.839	2.47612
19.581	2.52565
21.466	2.59060
23.415	2.64860
25.239	2.71108
27.042	2.76769
28.887	2.82663
30.351	2.88215
31.911	2.94864
33.790	3.00626
35.514	3.08823
37.001	3.16098
38.970	3.21905
40.258	3.29097
41.870	3.35635
43.636	3.43477
45.061	3.49238
46.449	3.56497
48.121	3.65149
49.581	3.73393
50.839	3.80374
52.336	3.87665
53.822	3.94961
54.982	4.04150
56.360	4.12145
57.684	4.20407
58.966	4.29391
60.144	4.40394
61.409	4.51579
62.221	4.64580
63.171	4.77536
63.966	4.96231
64.522	5.10943
65.212	5.29107
65.841	5.51365
63.697	5.65875
60.416	5.67451
58.173	5.65410
56.049	5.61174
53.021	5.55539
51.249	5.51087
49.121	5.46226
46.980	5.39350
44.866	5.35064
42.575	5.27140
40.642	5.21213
39.163	5.16984
37.243	5.12932
35.574	5.06193
33.968	5.00351
32.620	4.93893
30.745	4.88759
29.529	4.81388
27.780	4.75545
25.796	4.67938
24.292	4.61042
22.973	4.55675
21.138	4.48336
19.871	4.41060
18.140	4.32488
16.618	4.24993
15.308	4.16818
14.163	4.09109
12.457	4.03034
11.184	3.94113
10.119	3.87155
8.563	3.77869
7.319	3.71216
6.147	3.61707
4.552	3.52084
3.492	3.44669
2.443	3.34421
4.116	3.31385
6.427	3.35786
9.042	3.38967
11.261	3.45552
13.250	3.50475
15.381	3.55538
17.463	3.60707
19.231	3.67366
21.586	3.72962
23.157	3.79306
25.181	3.85397
26.923	3.91791
28.846	3.97539
30.626	4.04350
32.631	4.11787
34.016	4.18299
35.623	4.24277
37.571	4.31108
38.966	4.38246
40.702	4.46190
42.327	4.53553
43.868	4.61579
45.191	4.66097
46.807	4.74929
48.433	4.81615
50.031	4.89891
51.457	4.99541
52.988	5.07967
54.410	5.14913
55.870	5.26072
57.407	5.33609
58.435	5.42217
59.946	5.50228
61.003	5.59028
62.096	5.70693
63.486	5.80040
64.448	5.93959
65.363	6.09593
66.456	6.22480
67.096	6.39375
67.649	6.60217
68.438	6.84271
68.450	7.04407
65.484	7.13529
63.628	7.21353
60.721	7.18056
58.598	7.14389
55.869	7.09935
53.369	7.04286
51.249	6.99383
49.105	6.93880
47.058	6.89592
45.437	6.83884
43.226	6.77933
41.649	6.70945
40.068	6.66647
38.229	6.60214
36.867	6.56481
35.098	6.51001
33.388	6.43339
31.775	6.36082
30.195	6.31934
28.518	6.22180
27.001	6.16878
25.506	6.10990
24.023	6.01339
22.772	5.95805
21.191	5.90194
19.899	5.80187
18.383	5.74096
17.023	5.67251
15.560	5.58542
14.437	5.50337
12.837	5.43409
11.708	5.35003
10.293	5.26717
9.070	5.16853
7.974	5.09359
6.943	5.02491
5.472	4.92650
4.466	4.82739
3.429	4.75580
2.335	4.65587
4.696	4.63705
7.075	4.66044
9.206	4.71930
11.709	4.77964
13.531	4.81919
15.448	4.85599
17.943	4.92929
19.901	4.99124
21.814	5.04182
23.932	5.10741
25.542	5.18995
27.592	5.23114
29.001	5.29435
30.910	5.36031
32.597	5.42544
34.347	5.50050
35.714	5.56344
37.323	5.64579
39.072	5.70281
40.549	5.76791
42.081	5.85996
43.744	5.92671
45.362	6.00485
47.220	6.09889
48.805	6.17601
50.134	6.25494
51.839	6.35300
53.266	6.43833
54.919	6.51092
56.131	6.61120
57.606	6.69616
59.331	6.77872
60.481	6.88633
62.093	6.98973
59.930	6.98376
60.876	7.04777
61.981	7.12484
63.149	7.21699
63.962	7.27644
64.909	7.35788
65.460	7.44700
66.026	7.52300
66.779	7.62273
67.415	7.70281
67.857	7.80270
68.002	7.93563
68.490	8.04450
68.921	8.14471
69.521	8.28081
69.463	8.41365
70.010	8.52599
70.252	8.66334
67.369	8.74646
64.054	8.71747
61.572	8.67853
58.960	8.63346
56.448	8.57033
54.267	8.51448
52.178	8.47340
49.893	8.39468
47.582	8.34709
45.534	8.29558
43.898	8.24202
41.936	8.16000
40.222	8.11930
38.437	8.05376
36.711	7.98798
35.076	7.92926
33.605	7.86087
32.250	7.81120
30.420	7.73953
29.227	7.67100
27.357	7.60422
26.050	7.54400
24.777	7.45936
23.172	7.39002
21.993	7.32365
20.410	7.24276
19.280	7.16375
17.895	7.09046
16.562	7.01423
15.195	6.94160
13.866	6.85898
12.785	6.77937
11.638	6.69315
10.311	6.60408
9.245	6.52028
8.251	6.42787
6.951	6.32140
5.924	6.25450
4.845	6.14241
3.611	6.04362
2.685	5.95516
3.010	5.87843
5.729	5.90984
8.328	5.93972
10.520	6.00353
12.787	6.06535
14.827	6.10538
16.920	6.18329
18.698	6.22502
20.817	6.27472
22.865	6.35579
24.502	6.40858
26.454	6.46683
28.232	6.54995
30.147	6.61044
31.843	6.67818
33.286	6.77470
35.234	6.82156
36.633	6.90376
38.228	6.96217
39.799	7.02283
41.334	7.10593
42.968	7.17150
44.472	7.24744
46.074	7.34721
47.601	7.43592
48.892	7.49988
50.290	7.58540
52.039	7.68099
53.358	7.75621
54.836	7.82511
56.174	7.92105
57.373	7.98703
58.811	8.08634
60.199	8.15907
61.746	8.28427
62.872	8.36945
63.732	8.45628
65.123	8.54098
65.929	8.65919
66.871	8.73725
67.823	8.86473
68.831	8.98764
69.967	9.11401
70.356	9.26713
70.942	9.41845
71.235	9.57159
71.598	9.74523
72.280	9.95331
70.876	10.12762
66.853	10.15621
63.415	10.09387
61.201	10.04874
58.371	9.98024
56.184	9.93654
53.450	9.89526
50.918	9.81433
48.612	9.73915
46.612	9.69236
44.907	9.63786
42.870	9.58005
41.318	9.51526
39.445	9.44401
37.687	9.37437
35.946	9.28465
34.216	9.22668
32.675	9.17337
31.243	9.10658
29.676	9.02609
28.156	8.95285
26.381	8.87847
24.923	8.79476
23.744	8.72391
22.405	8.64465
20.867	8.56422
19.391	8.47973
18.098	8.38070
16.674	8.30424
15.267	8.21312
14.226	8.12210
12.947	8.02453
11.624	7.92897
10.553	7.85046
9.171	7.74567
7.960	7.63077
6.841	7.52822
5.818	7.43465
4.831	7.32491
3.656	7.20210
2.495	7.10491
3.359	7.02866
6.072	7.06341
8.666	7.10483
11.131	7.17071
13.154	7.22729
15.423	7.27840
17.764	7.35438
19.915	7.41802
21.801	7.48744
23.636	7.53817
25.804	7.62111
27.501	7.69698
29.486	7.77623
31.392	7.86153
32.945	7.92386
34.722	8.01266
36.314	8.07651
38.151	8.13488
39.499	8.22448
41.202	8.31116
42.975	8.41076
44.534	8.47791
46.107	8.58896
47.459	8.66565
49.004	8.74234
50.833	8.85809
52.299	8.93428
53.765	9.04364
55.160	9.12423
56.554	9.20456
58.132	9.31608
59.124	9.38949
60.579	9.49291
61.796	9.57572
63.206	9.68277
64.653	9.79296
65.566	9.89509
66.891	10.02003
67.709	10.11307
68.897	10.26615
69.784	10.40721
70.395	10.55480
71.164	10.74683
71.686	10.90912
72.238	11.12300
72.144	11.36781
72.044	11.61970
70.215	11.95553
65.864	12.29846
63.940	12.44664
60.793	12.41283
58.108	12.35680
55.290	12.29834
52.889	12.22545
50.639	12.14189
48.484	12.10219
46.516	12.00549
44.603	11.95450
42.487	11.87476
40.765	11.79612
39.252	11.72896
37.493	11.64454
36.128	11.56403
34.202	11.48373
32.550	11.38854
31.067	11.29514
29.780	11.21073
28.332	11.14308
26.913	11.03090
25.679	10.94613
24.502	10.86677
23.070	10.75475
21.503	10.63569
20.030	10.50825
18.613	10.40318
17.350	10.28837
16.209	10.16489
14.718	10.04518
13.513	9.92209
12.622	9.81942
11.365	9.70438
10.440	9.59180
9.119	9.47277
8.162	9.35068
7.250	9.23214
6.191	9.09382
5.390	8.97849
4.199	8.83610
3.474	8.72335
2.465	8.60205
4.378	8.54015
7.045	8.59976
9.113	8.65175
11.325	8.75210
13.283	8.80935
15.312	8.88401
17.377	8.97735
19.014	9.05417
21.114	9.14765
22.826	9.22871
24.657	9.31418
26.055	9.39002
27.602	9.48744
29.510	9.58993
31.083	9.68570
32.800	9.77581
34.212	9.86347
35.807	9.95513
37.488	10.06009
38.914	10.17471
40.468	10.26543
41.825	10.36915
43.300	10.47758
44.730	10.57732
45.854	10.66341
47.448	10.78197
48.992	10.88098
50.505	10.99251
51.759	11.09617
53.045	11.20678
54.205	11.32826
55.283	11.41855
56.641	11.54924
57.835	11.65682
58.780	11.77720
59.859	11.90001
60.875	12.00899
61.888	12.14780
62.594	12.26240
63.418	12.37414
63.988	12.51724
64.645	12.64790
65.149	12.78547
65.466	12.93496
65.926	13.07538
66.206	13.26868
66.204	13.43549
65.523	13.62155
58.536	13.97582
59.075	14.11671
59.406	14.25062
59.895	14.40532
60.031	14.52492
60.166	14.68539
58.934	14.87317
57.545	15.10381
55.540	15.21482
52.691	15.14624
49.832	15.07712
47.506	15.01061
45.503	14.94646
43.339	14.87528
41.654	14.78056
39.736	14.27510
38.100	14.62227
36.521	14.52602
34.986	14.43035
33.375	14.31347
32.171	14.22302
30.940	14.12785
29.802	14.02306
28.470	13.89866
27.333	13.80865
26.133	13.69216
25.131	13.57723
23.926	13.46192
22.928	13.32712
21.950	13.21183
20.988	13.08927
19.959	12.94681
18.920	12.80836
18.295	12.69318
17.198	12.57819
16.473	12.45520
15.422	12.31338
14.552	12.16516
13.593	12.01715
12.945	11.88774
12.193	11.77421
11.290	11.62892
10.619	11.49688
9.751	11.36988
9.120	11.21848
8.117	11.03984
7.396	10.90776
6.667	10.76135
5.965	10.60897
5.219	10.47333
4.521	10.30190
3.816	10.15849
3.155	10.01395
2.495	9.84110
3.299	9.76626
5.793	9.84336
7.977	9.95638
9.512	10.05930
11.240	10.17254
12.808	10.28577
14.205	10.42364
