# Supplementary material for: Characterisation of the mechanical and fracture properties of a uni-weave carbon fibre/epoxy non-crimp fabric composite
Source: Data Brief. 2016 Jan 15;6:680–95. doi: 10.1016/j.dib.2016.01.010 (PMC4773377; doi:10.1016/j.dib.2016.01.010)
Supplement: Supplementary file 1 — Supplementary material [file mmc1.zip › Supplementary_material/specimen_xy6.csv]

Stress (MPa)	Engineering shear strain (%)
0.000	-0.00197
1.356	0.01770
2.691	0.04895
4.416	0.08721
5.517	0.09404
4.229	0.07782
2.602	0.04241
1.271	0.02237
1.278	0.02003
2.722	0.04026
4.393	0.07594
5.704	0.10872
7.157	0.14067
8.431	0.16074
9.404	0.18598
8.008	0.14706
6.384	0.12353
4.668	0.07829
3.030	0.04637
1.461	0.02390
0.677	0.01073
2.009	0.03615
3.630	0.05117
5.487	0.11296
7.116	0.13250
8.398	0.15469
9.810	0.19933
11.331	0.22547
12.863	0.26004
13.953	0.27506
12.214	0.24534
10.554	0.21849
8.759	0.17639
6.946	0.12829
5.606	0.09695
4.130	0.07227
2.635	0.04655
1.358	0.01275
0.632	-0.00718
2.333	0.02064
3.797	0.05828
5.518	0.08603
7.004	0.12313
8.318	0.13429
9.956	0.19710
11.537	0.22882
12.894	0.25022
14.617	0.29669
16.148	0.34262
17.501	0.36869
18.365	0.36786
16.778	0.35857
14.900	0.31781
12.958	0.25867
11.060	0.22401
9.481	0.19351
7.789	0.15725
6.219	0.11556
4.940	0.09763
3.661	0.06042
2.184	0.02390
0.988	0.02075
1.275	0.00760
2.934	0.04273
4.609	0.08179
6.124	0.10624
7.564	0.13735
9.198	0.17407
10.733	0.21420
12.090	0.23496
13.859	0.27639
15.519	0.33078
17.064	0.35070
18.512	0.37317
20.376	0.42322
21.712	0.47986
23.023	0.51993
21.573	0.49712
19.656	0.44795
17.570	0.37831
15.806	0.33998
14.146	0.31931
12.341	0.26284
10.510	0.22640
9.031	0.20066
7.497	0.16084
5.876	0.11446
4.712	0.10105
3.446	0.07356
2.084	0.03917
0.975	0.00853
1.199	0.01333
2.710	0.04824
4.437	0.09031
5.984	0.11824
7.402	0.13255
8.946	0.17702
10.556	0.21743
11.984	0.24033
13.710	0.29504
15.292	0.32837
16.841	0.35307
18.306	0.38329
20.156	0.44916
21.591	0.49160
23.179	0.51641
24.860	0.57352
26.059	0.62678
27.495	0.66567
25.689	0.62146
24.067	0.57296
21.839	0.52560
19.937	0.49656
18.216	0.44869
16.328	0.38532
14.552	0.34717
13.087	0.32628
11.438	0.26655
9.719	0.21959
8.297	0.20488
6.890	0.16576
5.336	0.11282
4.138	0.08374
2.955	0.07351
1.695	0.03439
0.617	0.01638
1.488	0.03026
3.218	0.06583
4.826	0.09844
6.231	0.12395
7.795	0.16506
9.432	0.20886
10.820	0.23132
12.467	0.25758
14.098	0.32211
15.655	0.34356
16.956	0.36042
18.879	0.41739
21.000	0.48877
22.692	0.51430
24.428	0.56145
25.848	0.61091
27.549	0.67349
27.915	0.68896
25.574	0.64293
23.845	0.59329
21.769	0.52718
19.785	0.49481
17.834	0.45819
16.003	0.38849
14.120	0.35255
12.712	0.31694
11.208	0.26132
9.139	0.21973
7.859	0.20633
6.397	0.16753
4.888	0.11791
3.719	0.08745
2.289	0.06626
1.149	0.03218
0.744	0.02496
2.561	0.05518
4.447	0.09701
5.861	0.12207
7.433	0.16728
9.059	0.20500
10.493	0.23219
11.901	0.25222
13.850	0.32237
15.446	0.34176
16.858	0.36736
18.769	0.43257
20.301	0.47169
22.111	0.51891
23.857	0.55556
25.333	0.60704
26.979	0.66728
28.571	0.68774
30.522	0.75045
31.886	0.81722
33.256	0.86840
33.853	0.89794
31.369	0.85832
29.012	0.79242
26.942	0.75864
25.081	0.71383
23.074	0.65577
21.659	0.60511
19.524	0.55536
17.758	0.52009
16.332	0.46593
14.584	0.39658
12.876	0.37559
11.353	0.34648
9.899	0.29186
8.140	0.24589
6.928	0.21795
5.560	0.17928
3.892	0.12508
2.837	0.10970
1.821	0.08549
0.628	0.04155
1.590	0.06392
3.472	0.11315
4.931	0.12667
6.419	0.15706
7.953	0.21054
9.504	0.23345
11.380	0.27999
13.114	0.32059
14.574	0.35542
15.921	0.38083
17.879	0.42833
19.645	0.48375
21.045	0.51694
22.852	0.55882
24.435	0.61138
26.018	0.67341
27.791	0.69601
29.772	0.74797
31.083	0.80114
32.689	0.86254
34.306	0.90531
35.929	0.98324
37.270	1.06147
38.862	1.12972
37.615	1.13259
35.421	1.07675
32.896	0.99823
30.935	0.94791
28.992	0.93119
27.086	0.86774
25.380	0.81780
23.102	0.77441
21.417	0.71771
19.810	0.66333
18.105	0.59810
16.519	0.57237
14.816	0.50683
13.317	0.45531
11.684	0.41731
10.544	0.38862
8.964	0.34413
7.170	0.28773
5.996	0.25889
4.769	0.22936
3.516	0.18191
2.507	0.16047
1.401	0.11924
0.551	0.10138
2.529	0.13393
3.931	0.15371
5.390	0.18782
7.305	0.24878
8.763	0.28092
10.302	0.29563
11.944	0.34892
13.495	0.39190
14.970	0.40172
16.895	0.46403
18.424	0.51217
19.897	0.55009
21.595	0.57781
23.527	0.64703
25.067	0.70420
26.638	0.73914
28.553	0.77898
29.981	0.82800
31.884	0.89517
33.518	0.94710
34.887	0.98704
36.613	1.07155
38.206	1.13075
39.766	1.19277
41.165	1.26821
42.547	1.34555
40.756	1.34031
38.839	1.29325
36.370	1.24084
34.266	1.20304
32.411	1.13079
30.338	1.07881
28.381	1.04226
26.346	0.97722
24.742	0.92152
22.793	0.86998
21.234	0.84536
19.572	0.77522
18.223	0.71773
16.473	0.67075
14.924	0.64155
13.583	0.58155
12.080	0.51990
10.442	0.47659
9.193	0.45733
7.807	0.39393
6.326	0.35780
5.258	0.32683
3.749	0.27111
2.606	0.22446
1.717	0.20546
0.695	0.17770
1.587	0.18255
3.293	0.21137
4.840	0.24170
6.592	0.29106
8.034	0.31452
9.561	0.33549
11.552	0.40875
12.899	0.44599
14.261	0.46051
16.070	0.50958
17.708	0.56336
19.227	0.60386
20.840	0.64267
22.654	0.70411
24.129	0.75175
25.644	0.77914
27.921	0.84220
29.317	0.89829
30.939	0.94947
32.568	0.98622
34.061	1.04593
36.064	1.12260
37.655	1.17283
39.287	1.23029
40.529	1.31171
42.056	1.38403
43.952	1.45647
45.270	1.53248
45.640	1.59901
43.287	1.57152
41.202	1.54501
38.666	1.48104
36.771	1.42350
35.019	1.37538
32.985	1.32435
30.922	1.26684
28.786	1.20294
26.977	1.15963
25.272	1.11389
23.400	1.04252
21.870	0.99604
19.800	0.96841
18.150	0.88109
16.988	0.82627
15.180	0.78313
13.779	0.74003
12.193	0.68542
10.594	0.60758
9.278	0.57867
8.042	0.54358
6.831	0.49825
5.339	0.45051
4.276	0.41524
3.171	0.36592
1.893	0.31615
1.070	0.29829
0.885	0.29281
2.547	0.29363
4.092	0.32339
5.847	0.38956
7.490	0.40238
9.290	0.45605
10.921	0.50115
12.351	0.52217
13.863	0.54524
15.762	0.61827
17.508	0.66359
19.046	0.68025
20.909	0.74970
22.397	0.80422
24.154	0.85308
26.069	0.89778
27.724	0.95541
29.376	1.00770
31.008	1.05110
32.747	1.11349
34.970	1.19976
36.663	1.25895
38.334	1.31189
39.674	1.37215
41.405	1.44706
42.959	1.51324
44.380	1.57599
45.747	1.64839
47.112	1.73173
48.397	1.80673
49.467	1.92122
47.612	1.93322
45.468	1.92647
42.891	1.85346
40.936	1.81056
38.746	1.76469
36.866	1.72363
34.722	1.64706
33.037	1.59611
31.211	1.53874
28.860	1.47518
27.097	1.41159
25.370	1.37668
23.540	1.31627
21.873	1.25489
20.141	1.20306
18.228	1.14309
16.786	1.09324
15.433	1.01154
13.733	0.95616
12.060	0.90912
10.860	0.84909
9.373	0.78209
8.095	0.74934
6.866	0.71652
5.538	0.65069
4.065	0.60369
3.048	0.56698
1.918	0.50056
0.890	0.47275
1.153	0.45666
2.967	0.48888
4.822	0.53852
6.220	0.55870
8.071	0.59172
10.239	0.66898
11.585	0.68932
13.068	0.70029
14.986	0.76551
16.473	0.81046
18.213	0.85260
20.076	0.91866
21.547	0.96061
23.147	1.01171
25.241	1.05642
26.914	1.12401
28.727	1.17667
30.379	1.22076
32.026	1.26195
33.739	1.34900
35.626	1.40716
37.091	1.44600
38.694	1.52633
40.383	1.61056
42.003	1.66334
43.523	1.73154
45.060	1.79952
46.819	1.86681
48.058	1.93703
49.117	2.00760
51.157	2.14382
52.231	2.24376
53.501	2.36415
51.384	2.39204
48.649	2.36106
46.071	2.30703
43.662	2.26194
41.838	2.22088
39.426	2.16171
37.499	2.10989
35.549	2.05775
33.852	1.99087
31.613	1.91597
30.082	1.87307
28.220	1.82063
26.132	1.75134
24.347	1.68959
22.586	1.63727
20.939	1.55911
19.233	1.48660
17.719	1.44994
15.896	1.38288
14.541	1.32460
13.216	1.25992
11.689	1.20269
9.936	1.14780
8.675	1.07588
7.199	1.02152
5.955	0.98860
4.837	0.93234
3.138	0.85882
2.118	0.80595
1.102	0.73417
1.033	0.72715
3.139	0.77337
4.664	0.81223
6.508	0.83009
8.426	0.88639
9.926	0.91503
12.011	0.96052
13.661	1.00330
15.048	1.04523
16.948	1.08122
18.708	1.14903
20.609	1.20778
22.317	1.25540
24.198	1.30267
26.001	1.37673
27.827	1.42204
29.704	1.47642
31.550	1.53119
33.334	1.62966
35.013	1.66812
36.592	1.72966
38.299	1.81452
40.000	1.87703
41.603	1.93419
43.183	1.99163
44.986	2.08510
46.767	2.14703
48.092	2.21939
49.969	2.31459
51.501	2.39840
52.949	2.49155
54.289	2.61183
53.352	2.65550
50.418	2.62362
48.044	2.57451
45.721	2.51715
43.032	2.45285
41.250	2.41531
39.272	2.38600
37.088	2.29627
35.088	2.26569
32.850	2.18215
30.857	2.11423
28.967	2.05402
27.312	2.01000
25.482	1.95129
23.609	1.88626
21.836	1.82293
20.099	1.77342
18.408	1.68521
16.968	1.62838
15.150	1.57611
13.735	1.50715
12.287	1.44431
10.816	1.39462
9.386	1.33836
8.300	1.25820
6.757	1.21684
5.521	1.17169
4.408	1.11035
3.058	1.04723
1.915	1.01286
0.905	0.95114
1.477	0.95997
3.352	0.97504
5.246	1.00804
7.143	1.06495
8.643	1.09900
10.194	1.11733
12.077	1.16193
13.695	1.21862
15.516	1.26115
17.266	1.29718
19.034	1.34799
20.792	1.40791
22.819	1.46217
24.542	1.52739
26.527	1.57343
28.293	1.62789
30.259	1.70488
32.195	1.77144
33.976	1.83771
35.605	1.88987
37.500	1.98132
39.180	2.04229
40.874	2.09973
42.578	2.17900
44.282	2.25201
45.755	2.29777
47.501	2.38209
49.232	2.46597
50.897	2.54207
52.545	2.62567
53.848	2.73757
55.003	2.82982
56.687	2.95437
57.671	3.09329
57.889	3.20073
55.100	3.20992
52.368	3.16261
49.727	3.09914
47.706	3.06351
45.323	3.01182
43.105	2.95685
40.862	2.89719
38.385	2.84626
36.623	2.78889
34.801	2.71988
32.655	2.64766
30.935	2.59740
29.103	2.53193
27.208	2.46171
25.341	2.40546
23.788	2.35818
21.852	2.27947
20.103	2.20872
18.326	2.15918
16.720	2.07055
15.115	2.00996
13.673	1.93752
12.006	1.87150
10.600	1.79322
9.453	1.74786
7.922	1.68160
6.759	1.61878
5.513	1.55484
4.141	1.51266
3.222	1.44237
1.948	1.38218
0.825	1.33494
1.159	1.31676
3.393	1.32860
5.353	1.37948
6.915	1.42937
8.798	1.44654
10.569	1.49551
12.078	1.54745
13.995	1.56426
15.666	1.61551
17.611	1.67287
19.464	1.74241
21.272	1.78192
23.334	1.85967
25.320	1.92028
27.133	1.96647
28.960	2.02212
30.982	2.09362
32.775	2.16803
34.884	2.23348
36.665	2.33910
38.421	2.38537
40.006	2.45156
42.001	2.53433
43.524	2.61137
45.370	2.68049
47.203	2.75463
49.060	2.84171
50.852	2.91945
52.110	3.00101
53.604	3.09544
55.492	3.19879
56.692	3.29936
58.117	3.40963
59.402	3.53934
60.482	3.70557
61.751	3.85646
62.334	4.05935
63.382	4.25545
60.404	4.33616
57.533	4.31489
54.663	4.26349
52.316	4.22040
49.830	4.15646
47.563	4.10417
45.302	4.05546
43.108	3.98621
40.968	3.93689
39.007	3.86928
36.747	3.80301
34.637	3.73485
32.871	3.67880
30.427	3.59924
29.069	3.53058
27.062	3.46020
25.407	3.40286
23.564	3.33182
22.105	3.26150
20.215	3.18647
18.817	3.12601
17.074	3.04674
15.376	2.97311
13.793	2.89779
12.383	2.80380
10.823	2.73852
9.626	2.67244
8.150	2.58290
6.798	2.54020
5.643	2.46065
4.295	2.37058
3.215	2.30313
1.930	2.23967
1.010	2.17769
1.236	2.13245
3.111	2.17728
5.427	2.20844
7.138	2.22945
9.011	2.28455
10.833	2.30539
12.530	2.34332
14.246	2.40734
16.333	2.47511
18.324	2.50404
20.386	2.58088
22.313	2.63555
24.328	2.70350
26.415	2.77772
28.281	2.83104
30.255	2.90406
32.168	2.96669
33.852	3.03409
35.625	3.11581
37.751	3.18334
39.589	3.27889
41.784	3.34194
43.473	3.44334
45.524	3.52500
47.283	3.60986
48.864	3.70693
50.685	3.77301
52.277	3.87810
54.012	3.95966
55.579	4.05000
57.152	4.15262
58.688	4.26171
60.434	4.39111
61.864	4.51778
62.931	4.65346
63.931	4.80853
64.849	4.96036
65.966	5.17790
66.402	5.37243
63.841	5.49611
60.824	5.49948
57.767	5.43587
55.193	5.38792
52.765	5.32626
50.212	5.25989
48.050	5.20941
45.111	5.13192
43.163	5.08090
40.888	5.02326
38.840	4.95739
36.824	4.89162
34.521	4.81888
32.747	4.74553
31.120	4.67708
29.089	4.61733
27.122	4.52977
24.947	4.45873
23.416	4.38503
21.870	4.31372
19.868	4.22645
18.333	4.15487
16.901	4.08367
15.008	4.00115
13.647	3.90797
12.075	3.82882
10.606	3.74968
9.150	3.65720
7.802	3.58486
6.424	3.49263
5.097	3.40651
4.005	3.34720
2.883	3.26134
1.734	3.18848
0.721	3.12772
1.753	3.09691
3.992	3.12088
6.098	3.16887
7.975	3.19286
9.852	3.24321
11.822	3.29038
13.889	3.33248
16.018	3.39276
18.197	3.45076
20.352	3.51458
22.403	3.58790
24.317	3.65500
26.697	3.72469
28.647	3.79013
30.399	3.85433
32.688	3.92923
34.349	4.00298
36.773	4.09658
38.776	4.17900
40.702	4.27308
42.609	4.36274
44.485	4.43920
46.626	4.53237
48.445	4.61422
50.332	4.71794
52.260	4.81692
53.784	4.91186
55.697	5.01117
57.519	5.11807
58.994	5.22827
60.539	5.33343
61.928	5.42905
63.708	5.57304
64.873	5.70386
66.092	5.83781
64.603	5.87380
65.427	6.00261
66.838	6.15788
63.934	6.19320
60.506	6.15062
57.410	6.09208
54.841	6.03920
52.078	5.96492
49.565	5.91890
46.776	5.82711
44.504	5.77288
42.356	5.71523
40.178	5.65389
37.890	5.59991
35.590	5.51636
33.697	5.44060
31.623	5.35930
29.782	5.30849
27.832	5.22513
26.069	5.15697
24.365	5.07996
22.372	5.00437
20.460	4.92442
18.551	4.82392
17.173	4.76390
15.542	4.67911
13.943	4.60478
12.525	4.50626
11.074	4.43690
9.636	4.35932
8.326	4.26289
6.939	4.18203
5.659	4.10130
4.422	4.03164
3.153	3.92908
1.978	3.86418
1.035	3.78643
1.646	3.74853
3.879	3.78120
6.034	3.81382
8.238	3.87409
10.200	3.89970
12.481	3.95054
14.666	4.00422
16.719	4.04606
18.872	4.12701
20.989	4.18430
23.149	4.25579
25.244	4.33889
27.368	4.39187
29.243	4.44820
31.429	4.53424
33.685	4.60904
35.754	4.69650
37.315	4.77408
39.582	4.85851
41.352	4.93972
43.237	5.01819
45.175	5.10695
47.066	5.20169
49.209	5.28016
51.057	5.38070
52.844	5.47082
54.481	5.55132
55.948	5.64921
58.043	5.76225
59.665	5.86524
61.144	5.98047
62.699	6.06876
63.896	6.18019
65.601	6.32136
66.743	6.43662
67.749	6.58974
68.515	6.73048
66.542	6.82963
63.209	6.79955
60.016	6.75380
57.125	6.69365
53.767	6.61432
51.440	6.55905
48.753	6.47886
46.409	6.41597
43.822	6.35831
41.045	6.27374
38.914	6.21465
36.798	6.14258
34.767	6.07532
32.781	6.00272
30.358	5.90024
28.566	5.83997
26.583	5.76752
24.767	5.68603
23.149	5.59282
21.188	5.53862
19.627	5.43845
17.725	5.35703
16.036	5.27122
14.090	5.17866
12.913	5.09163
11.253	4.99807
9.866	4.91855
8.481	4.82885
6.963	4.74727
5.810	4.65486
4.394	4.56818
3.208	4.49868
1.992	4.40583
0.940	4.32952
1.649	4.29315
4.203	4.30380
6.342	4.36234
8.538	4.39650
10.885	4.45183
12.706	4.49302
14.946	4.53995
17.053	4.61590
19.107	4.66933
21.565	4.74436
23.377	4.80237
25.852	4.88426
27.994	4.93967
30.036	5.01220
31.867	5.08823
33.749	5.16224
36.264	5.25723
38.185	5.34903
40.119	5.42227
42.164	5.53776
44.620	5.61580
46.334	5.69487
48.384	5.80526
50.132	5.88650
52.015	5.97758
53.985	6.08781
56.069	6.18726
57.602	6.29453
59.519	6.40165
61.295	6.51062
62.821	6.61862
62.945	6.71662
64.127	6.81884
65.310	6.90105
66.440	6.99012
67.303	7.09176
64.633	7.10120
61.425	7.05626
57.909	6.98681
55.240	6.93779
52.370	6.86422
49.579	6.79709
46.134	6.69644
43.560	6.64202
41.161	6.53899
38.891	6.49494
36.694	6.42383
34.343	6.34291
32.187	6.26538
30.071	6.18898
28.068	6.11664
25.614	6.02267
23.864	5.94907
21.980	5.86466
20.295	5.78269
18.265	5.69702
16.851	5.61878
15.106	5.51753
13.475	5.44655
11.801	5.34796
10.258	5.25991
8.995	5.17354
7.543	5.09973
6.241	4.99859
4.862	4.92571
3.662	4.84145
2.403	4.75558
1.267	4.68697
0.670	4.61108
3.626	4.64016
5.978	4.68384
8.193	4.72760
10.374	4.77027
12.280	4.81816
14.452	4.86331
16.859	4.93210
18.756	4.99914
21.534	5.08077
23.891	5.14673
26.146	5.21828
28.095	5.29669
30.362	5.36224
32.193	5.44025
34.298	5.50247
36.504	5.61500
38.502	5.69119
40.572	5.78618
42.794	5.88063
44.445	5.95875
46.241	6.03861
48.525	6.13966
50.328	6.19475
52.088	6.30920
54.078	6.39921
55.907	6.50884
57.975	6.62174
59.727	6.71902
61.367	6.81795
62.720	6.89277
64.616	7.01084
65.806	7.12967
67.131	7.23408
68.438	7.38066
69.721	7.52552
70.111	7.66366
71.008	7.83421
67.022	7.83774
63.417	7.79421
59.685	7.72332
56.585	7.65796
53.586	7.58274
50.979	7.51771
48.393	7.44546
45.906	7.36569
43.467	7.29945
40.984	7.23635
38.848	7.16654
36.354	7.08242
34.103	6.98947
32.247	6.91692
30.092	6.82525
27.784	6.75546
26.036	6.66606
24.166	6.58483
22.412	6.50730
20.735	6.41745
18.856	6.33937
17.138	6.23981
15.431	6.16546
13.990	6.06385
12.269	5.96253
11.075	5.88588
9.360	5.78533
8.031	5.70635
6.366	5.58537
5.429	5.51116
4.063	5.43036
2.830	5.31249
1.708	5.24168
0.780	5.16004
2.289	5.13148
4.892	5.18052
7.075	5.20821
9.182	5.25833
11.493	5.32127
13.302	5.35808
15.937	5.42577
18.483	5.50468
20.978	5.58147
22.948	5.63237
25.363	5.74206
27.464	5.78653
29.728	5.86940
31.860	5.94938
34.145	6.03200
36.329	6.13381
38.234	6.20226
40.283	6.29608
42.644	6.41074
44.526	6.49362
46.401	6.58570
48.489	6.68013
50.328	6.78360
52.642	6.87902
54.408	6.97680
56.256	7.08240
57.826	7.18665
59.791	7.29495
61.269	7.39431
63.199	7.51378
64.901	7.62555
66.690	7.73869
68.003	7.85900
69.225	7.99611
70.351	8.14579
71.700	8.33103
72.036	8.49100
72.777	8.69431
70.859	8.84344
66.449	8.80596
63.150	8.76472
59.844	8.69961
56.744	8.63974
53.751	8.56108
50.832	8.48266
47.981	8.39454
45.558	8.32497
42.817	8.25446
40.649	8.17395
38.293	8.12141
36.087	8.01609
33.859	7.93532
31.664	7.85638
29.414	7.75705
27.413	7.67038
25.561	7.57541
23.888	7.48779
21.890	7.39251
19.895	7.30952
18.237	7.20401
16.743	7.11585
14.965	7.01027
13.142	6.92149
11.684	6.79949
10.234	6.70387
9.014	6.60452
7.352	6.48263
6.254	6.40739
4.835	6.28886
3.688	6.20552
2.270	6.09492
1.488	6.01058
0.744	5.90980
3.840	5.94255
6.018	5.98892
8.450	6.02753
10.864	6.07735
13.145	6.14127
15.175	6.18936
17.724	6.26900
20.166	6.30905
22.564	6.42155
24.607	6.48912
27.055	6.56294
29.644	6.65980
31.552	6.72447
33.716	6.82373
36.207	6.92028
38.197	7.01819
40.139	7.10173
42.273	7.21189
44.635	7.30678
46.440	7.41410
48.626	7.51252
50.466	7.60319
52.634	7.70994
54.267	7.83217
56.025	7.91694
58.146	8.04907
60.335	8.16228
61.546	8.27716
63.579	8.38526
65.168	8.49287
67.058	8.62052
68.282	8.76503
69.740	8.92631
71.144	9.10423
71.842	9.30184
72.415	9.51421
73.032	9.79677
73.254	10.05478
73.105	10.33506
70.535	10.63452
64.698	10.95421
60.998	10.91266
57.557	10.84239
54.469	10.76844
51.637	10.69935
48.967	10.60468
46.130	10.51419
43.721	10.42404
40.964	10.33702
39.048	10.25868
36.614	10.16127
34.379	10.06153
32.624	9.95547
30.743	9.85172
28.600	9.74227
26.856	9.64467
25.031	9.52434
23.598	9.40413
21.705	9.30449
20.328	9.19240
18.792	9.08824
17.337	8.96068
15.565	8.84889
14.068	8.70046
12.960	8.59817
11.641	8.47811
10.218	8.35060
9.100	8.23076
7.947	8.11356
6.663	7.97763
5.402	7.84648
4.457	7.71555
3.305	7.58949
2.348	7.45652
1.294	7.33320
0.588	7.22110
2.986	7.23213
5.593	7.27156
7.825	7.34329
9.999	7.39571
12.057	7.48066
14.449	7.55014
16.490	7.64675
18.628	7.72524
20.533	7.81354
22.956	7.91070
25.007	8.01454
26.784	8.09764
28.935	8.21082
31.117	8.31444
33.321	8.44007
35.124	8.53690
36.914	8.65954
38.749	8.76900
40.557	8.89125
42.545	8.99558
44.753	9.15526
46.465	9.26963
48.371	9.39457
49.988	9.51675
51.831	9.64481
53.490	9.75795
55.159	9.90352
56.884	10.04180
58.328	10.17376
59.792	10.31424
61.201	10.46019
62.463	10.59966
63.485	10.74555
64.313	10.90169
65.461	11.06817
65.037	11.30828
60.260	11.59745
60.874	11.74569
61.861	11.89680
62.482	12.04737
62.846	12.18924
59.276	12.20456
55.832	12.13266
52.613	12.05262
49.569	11.98126
46.637	11.87620
44.232	11.79825
41.482	11.68441
39.654	11.60347
37.366	11.48937
35.340	11.39232
33.417	11.26759
31.680	11.15032
29.910	11.03496
28.247	10.89876
26.496	10.76693
25.183	10.65511
23.569	10.51914
22.154	10.40847
20.650	10.25620
19.625	10.16250
18.112	9.99945
16.512	9.85874
15.346	9.74028
14.150	9.59989
12.948	9.45750
11.834	9.33311
10.650	9.18428
9.315	9.03994
8.269	8.88293
7.276	8.76254
6.311	8.61967
5.202	8.48729
4.296	8.33888
3.429	8.21570
2.581	8.06908
1.584	7.94655
0.824	7.80339
1.994	7.75375
4.348	7.83470
6.666	7.91118
8.663	8.01251
10.497	8.09209
12.192	8.18448
14.309	8.29350
16.041	8.41395
18.086	8.51356
19.898	8.65080
21.911	8.75266
23.838	8.87883
25.455	8.98814
27.500	9.12253
28.979	9.24279
30.808	9.34975
32.525	9.48580
34.521	9.62685
36.304	9.75663
37.711	9.89185
39.420	10.01410
41.006	10.14016
42.512	10.27137
44.261	10.40225
45.721	10.53977
47.377	10.67437
49.078	10.82697
50.528	10.95575
52.053	11.10993
53.396	11.23495
54.922	11.37954
56.149	11.50562
57.458	11.65388
58.407	11.79828
59.519	11.94133
60.242	12.08459
60.951	12.25282
61.063	12.47299
59.857	12.74975
60.459	12.94006
61.140	13.07010
61.828	13.29373
62.207	13.43488
62.854	13.65028
63.266	13.76689
63.678	13.94125
64.038	14.10610
64.461	14.28723
63.624	14.41168
58.870	13.66891
55.323	14.28243
52.403	14.21596
49.429	14.07268
46.558	14.00922
44.022	13.88136
41.671	13.79792
39.350	13.60555
37.520	13.51836
35.802	13.37805
33.977	13.23623
32.451	13.09859
31.079	12.97142
29.684	12.81898
28.171	12.68424
26.907	12.52086
25.450	12.41026
24.270	12.26307
22.967	12.09191
21.771	11.96032
20.634	11.81278
19.405	11.64749
18.352	11.50120
17.190	11.34293
16.004	11.18217
14.938	11.02458
13.945	10.86804
12.855	10.73548
11.942	10.56297
10.925	10.41468
9.920	10.24462
8.933	10.07302
8.057	9.90184
7.267	9.75798
6.280	9.58589
5.462	9.44716
4.582	9.28202
3.692	9.11251
2.915	8.97374
2.234	8.81473
1.486	8.67948
0.700	8.51699
2.404	8.51081
4.687	8.63129
6.467	8.72697
8.155	8.83973
9.703	8.93804
11.379	9.07176
13.214	9.21137
14.638	9.32333
16.450	9.48657
17.834	9.59635
19.642	9.73145
21.465	9.89187
23.064	10.03045
24.618	10.19419
26.219	10.31792
27.892	10.48479
29.246	10.59262
