# Supplementary material for: Characterisation of the mechanical and fracture properties of a uni-weave carbon fibre/epoxy non-crimp fabric composite
Source: Data Brief. 2016 Jan 15;6:680–95. doi: 10.1016/j.dib.2016.01.010 (PMC4773377; doi:10.1016/j.dib.2016.01.010)
Supplement: Supplementary file 1 — Supplementary material [file mmc1.zip › Supplementary_material/specimen_xy7.csv]

Stress (MPa)	Engineering shear strain (%)
-0.007	-0.01964
-0.009	-0.02005
-0.008	-0.01270
-0.008	-0.01324
-0.007	-0.02322
1.729	-0.01370
3.101	0.02231
4.402	0.05113
5.409	0.07918
3.802	0.09395
1.920	0.08296
0.523	0.03946
1.838	0.00671
3.856	0.02355
5.676	0.07285
6.732	0.09417
8.106	0.11685
9.291	0.14878
9.362	0.17619
7.325	0.18447
5.406	0.13215
3.690	0.08617
1.908	0.05665
0.562	0.01329
2.347	-0.01240
4.375	0.02458
6.045	0.06783
7.779	0.09729
9.374	0.14304
10.896	0.16656
12.127	0.19732
13.439	0.22191
14.161	0.27162
11.904	0.27807
10.148	0.21656
8.356	0.17532
6.389	0.14572
4.814	0.10935
3.115	0.07325
1.707	0.02174
0.497	0.01478
2.542	-0.00771
4.325	0.03325
6.179	0.06084
7.859	0.10019
9.765	0.14163
11.226	0.16823
12.693	0.19923
14.309	0.25565
15.922	0.27671
17.101	0.30961
18.568	0.32881
17.187	0.37602
15.269	0.34877
13.192	0.28281
11.422	0.24380
9.584	0.21804
8.042	0.17179
6.285	0.12297
4.637	0.09238
3.170	0.06614
1.744	0.04429
0.602	0.00021
2.102	-0.00808
4.003	0.01560
5.869	0.05972
7.563	0.09485
9.408	0.12591
10.960	0.16732
12.521	0.18962
14.047	0.25650
15.845	0.27188
17.110	0.30023
18.900	0.35112
20.204	0.39267
21.735	0.41513
23.451	0.45507
22.380	0.50023
20.001	0.47673
18.119	0.41283
16.201	0.37704
14.229	0.36109
12.758	0.29174
10.870	0.25417
9.187	0.22556
7.725	0.17431
6.247	0.13523
4.638	0.10488
3.178	0.08184
1.710	0.04621
0.496	0.00543
1.986	-0.00706
4.076	0.01158
5.769	0.05419
7.768	0.08537
9.362	0.12452
10.862	0.15687
12.590	0.20655
14.252	0.24172
15.618	0.27850
17.308	0.29249
19.093	0.36537
20.348	0.38974
22.024	0.41329
23.867	0.47172
25.291	0.51681
26.691	0.55371
27.502	0.57128
25.705	0.62380
23.612	0.55770
21.703	0.54969
19.404	0.50255
17.656	0.43526
15.992	0.38723
14.094	0.38170
12.495	0.32077
10.922	0.27081
9.351	0.24125
7.703	0.20481
6.390	0.16303
5.030	0.14047
3.430	0.11886
2.102	0.06714
0.798	0.02126
1.543	0.01172
3.633	0.01385
5.415	0.07871
7.330	0.08629
9.105	0.14984
10.513	0.17915
12.256	0.21805
13.972	0.26612
15.340	0.28609
16.983	0.32101
18.633	0.37220
20.146	0.40616
21.698	0.39897
23.435	0.45750
25.090	0.51759
26.508	0.52727
28.103	0.58090
29.647	0.66321
30.920	0.69450
31.985	0.72465
30.246	0.75940
28.206	0.72074
26.329	0.70470
24.003	0.67206
22.441	0.58356
20.460	0.54290
18.680	0.52631
16.718	0.47176
15.164	0.42207
13.677	0.39003
11.974	0.36683
10.755	0.29100
8.986	0.26096
7.440	0.22905
6.083	0.19777
4.807	0.14276
3.353	0.12227
2.100	0.10522
0.773	0.05652
1.813	0.04147
3.629	0.05173
5.642	0.08559
7.534	0.12279
9.037	0.15958
10.727	0.19713
12.324	0.24029
14.026	0.27436
15.351	0.30137
17.193	0.34823
18.669	0.39637
20.184	0.41207
22.035	0.44098
23.547	0.51746
25.251	0.54075
26.542	0.54976
28.399	0.61634
29.689	0.68878
31.214	0.71355
32.707	0.75081
34.174	0.82552
35.498	0.86853
36.327	0.90044
34.323	0.94794
32.217	0.91914
30.138	0.89391
28.165	0.84646
26.264	0.76112
24.787	0.73904
22.461	0.71060
20.932	0.62850
19.226	0.57024
17.656	0.56461
15.742	0.52433
14.246	0.45222
12.876	0.42105
11.213	0.39430
10.005	0.34156
8.384	0.30560
7.104	0.25953
5.624	0.23433
4.365	0.18718
2.999	0.14681
1.819	0.12642
0.518	0.08249
2.025	0.05751
3.842	0.07396
5.877	0.12074
7.495	0.15919
9.102	0.20927
10.892	0.24256
12.624	0.28576
13.905	0.30893
15.648	0.34287
17.256	0.39518
18.665	0.42070
20.393	0.45283
22.181	0.49999
23.770	0.55244
25.114	0.55085
26.914	0.61633
28.333	0.70371
29.835	0.71779
31.352	0.74088
33.045	0.80213
34.331	0.87527
35.938	0.89188
37.566	0.93243
38.657	1.04127
39.910	1.06227
41.422	1.10554
39.278	1.19848
37.232	1.16963
35.269	1.16314
33.194	1.10330
31.149	1.04810
29.342	0.98210
27.428	0.94626
25.610	0.90183
23.945	0.86888
22.502	0.81909
20.591	0.77044
19.167	0.72228
17.533	0.64415
16.076	0.64055
14.425	0.59606
12.868	0.51991
11.580	0.49909
9.981	0.46403
8.796	0.39696
7.379	0.35570
6.067	0.31798
4.716	0.28627
3.556	0.23604
2.192	0.19339
1.049	0.17122
1.001	0.14814
2.954	0.13814
4.963	0.16708
6.664	0.20208
8.321	0.25065
10.044	0.28491
11.864	0.33266
13.071	0.35118
14.833	0.39914
16.434	0.45298
17.815	0.47702
19.569	0.49181
21.235	0.55474
22.811	0.59245
24.166	0.62107
25.981	0.65104
27.420	0.72589
28.798	0.75854
30.398	0.78945
32.118	0.84790
33.439	0.92015
34.980	0.93738
36.776	0.99536
38.027	1.06922
39.319	1.11283
41.050	1.14798
42.267	1.23914
43.378	1.30307
44.641	1.35907
45.292	1.42707
42.939	1.49951
40.788	1.46714
38.882	1.41856
37.030	1.39617
34.684	1.33261
32.416	1.26360
30.511	1.24353
28.698	1.17929
26.976	1.12248
25.300	1.06902
23.074	1.00644
21.651	0.93663
20.318	0.90901
18.386	0.87729
17.126	0.80844
15.384	0.76780
13.820	0.72714
12.314	0.67000
11.120	0.61062
9.700	0.57930
7.931	0.53481
6.698	0.47258
5.384	0.44036
4.027	0.39869
3.006	0.34189
1.593	0.29539
0.672	0.28329
2.352	0.24517
4.449	0.27329
6.081	0.29669
7.827	0.34579
9.541	0.38275
11.151	0.42284
12.544	0.44379
14.387	0.49902
15.822	0.53994
17.351	0.56704
19.178	0.60804
20.714	0.65753
22.283	0.68885
24.385	0.72849
25.966	0.79340
27.397	0.83936
28.933	0.87001
30.625	0.91245
31.927	0.99028
33.586	1.01985
35.356	1.06501
36.625	1.13460
38.047	1.19662
39.713	1.21775
41.098	1.29670
42.263	1.35029
43.601	1.40394
45.164	1.46336
46.642	1.56056
47.695	1.61998
49.047	1.69822
49.057	1.79722
46.172	1.85979
43.990	1.82302
41.823	1.77448
40.047	1.74669
37.914	1.68571
36.061	1.62479
34.219	1.59837
31.873	1.55946
30.311	1.48073
28.945	1.43160
26.864	1.39944
25.105	1.31132
23.693	1.27789
21.993	1.24585
20.518	1.17169
19.131	1.11688
17.547	1.08226
16.028	1.02480
14.691	0.97054
13.303	0.93119
11.620	0.90399
10.177	0.80709
9.044	0.75401
7.502	0.73736
6.366	0.66657
5.001	0.61182
3.789	0.58928
2.578	0.55513
1.565	0.45363
0.601	0.45126
2.444	0.42264
4.207	0.43094
6.056	0.46990
7.917	0.52541
9.769	0.54179
11.016	0.57921
12.929	0.64076
14.444	0.69507
15.968	0.70776
17.866	0.74079
19.439	0.81463
20.960	0.84743
22.560	0.85374
24.308	0.91710
25.749	0.97110
27.275	1.00781
28.989	1.08838
30.405	1.12627
32.038	1.14546
33.825	1.20038
35.269	1.28558
36.718	1.32597
38.524	1.37710
39.900	1.44536
41.260	1.49635
42.686	1.54300
44.158	1.61084
45.631	1.68861
46.837	1.73652
48.275	1.79417
50.586	1.93527
51.600	2.01787
52.894	2.11807
53.769	2.23752
51.867	2.35830
49.058	2.36512
46.660	2.33200
44.620	2.28828
42.695	2.23659
40.364	2.19642
38.346	2.13669
36.482	2.09599
34.544	2.03170
32.787	1.98748
31.280	1.93189
29.636	1.90684
27.750	1.83934
26.323	1.78393
24.700	1.73524
22.782	1.66343
21.244	1.60322
19.740	1.56392
18.320	1.49492
16.817	1.43741
15.601	1.39833
13.922	1.35229
12.727	1.28375
11.246	1.23359
9.713	1.18445
8.283	1.10090
7.146	1.06110
5.722	1.01996
4.598	0.94917
3.174	0.88708
1.937	0.83265
0.904	0.80199
1.443	0.72147
3.562	0.70856
5.572	0.78354
7.581	0.80287
9.014	0.83803
11.189	0.89675
12.909	0.94010
14.568	0.97578
16.412	1.02584
18.149	1.08612
19.636	1.10689
21.556	1.14337
22.926	1.22731
24.536	1.25031
26.204	1.28093
27.860	1.36457
29.454	1.39852
31.126	1.42706
32.850	1.49021
34.272	1.57900
36.104	1.60952
37.602	1.67291
39.017	1.74230
40.485	1.78767
42.060	1.84222
43.682	1.92512
45.061	1.97778
46.667	2.04885
48.185	2.13143
49.338	2.18477
50.965	2.24924
52.368	2.36616
53.497	2.42555
54.840	2.51722
55.760	2.63583
56.620	2.72797
57.681	2.83607
57.786	2.98247
54.752	3.08767
51.876	3.08202
49.812	3.03942
47.603	3.00401
45.486	2.95611
43.547	2.89326
40.837	2.84175
39.125	2.78864
37.182	2.73040
35.413	2.69391
33.715	2.62860
31.722	2.58360
30.359	2.53373
28.797	2.48160
27.166	2.42173
25.881	2.37313
23.910	2.32139
22.531	2.25264
21.227	2.21837
19.636	2.16030
18.116	2.07613
16.747	2.02538
15.253	1.96606
13.983	1.89426
12.872	1.86026
11.303	1.81027
10.030	1.73647
8.689	1.69200
7.393	1.63956
6.007	1.56424
4.987	1.47558
3.664	1.45987
2.626	1.38438
1.516	1.31593
0.518	1.27465
2.393	1.24004
4.518	1.23881
6.416	1.27598
8.403	1.32315
9.965	1.37932
11.731	1.39172
13.645	1.45059
15.519	1.49777
16.877	1.53471
18.949	1.56363
20.380	1.63737
21.910	1.65995
23.656	1.70543
25.251	1.78124
26.929	1.79798
28.763	1.85732
30.354	1.93716
31.780	1.97980
33.728	2.02257
35.215	2.08764
36.626	2.14569
38.344	2.20118
39.615	2.27038
41.269	2.33951
42.733	2.37630
44.217	2.47423
45.916	2.52264
47.184	2.59269
48.963	2.65855
50.266	2.73683
51.749	2.80268
53.247	2.89978
54.401	2.97461
55.659	3.05560
56.926	3.13025
58.178	3.21880
59.010	3.30312
60.143	3.41877
60.912	3.55144
61.387	3.69093
62.697	3.83296
60.952	4.01973
57.508	4.07593
55.361	4.05853
53.211	4.04783
50.701	4.00471
48.677	3.95431
46.642	3.90994
44.626	3.86104
42.580	3.79873
40.904	3.75625
38.967	3.70720
37.061	3.64184
35.341	3.60152
33.360	3.54395
31.481	3.47536
29.878	3.42453
28.186	3.37446
26.754	3.30130
25.269	3.24859
23.302	3.18744
22.001	3.12637
20.597	3.05813
18.809	3.00314
17.592	2.91965
16.187	2.87048
14.729	2.80174
13.370	2.74344
11.980	2.68065
10.725	2.61565
9.414	2.54697
8.196	2.49078
6.899	2.41861
5.758	2.33340
4.373	2.28156
3.023	2.21586
2.039	2.12249
1.008	2.07404
1.843	2.00956
3.948	1.99953
5.987	2.03360
8.290	2.06095
10.063	2.12512
12.054	2.15845
14.022	2.19395
15.662	2.26936
17.271	2.28198
18.997	2.32505
20.774	2.38751
22.604	2.43497
24.409	2.47719
26.051	2.54462
27.429	2.58405
29.851	2.64939
31.271	2.72906
32.923	2.77601
34.696	2.83123
36.261	2.88533
38.032	2.95548
39.804	3.03743
41.522	3.10329
43.040	3.16618
44.942	3.25465
46.298	3.32883
47.997	3.38540
49.536	3.45796
50.810	3.53901
52.301	3.61518
53.785	3.69609
55.179	3.76989
56.392	3.85351
57.904	3.91914
59.016	4.00741
60.317	4.08899
61.530	4.18438
62.775	4.31405
63.851	4.43296
64.558	4.58297
64.997	4.75545
66.034	4.92351
66.471	5.10449
66.907	5.31872
64.180	5.52756
61.401	5.57993
58.543	5.56569
56.038	5.52576
54.000	5.48543
51.509	5.47293
49.295	5.41301
47.192	5.35551
44.691	5.30424
43.135	5.25362
41.257	5.19778
39.278	5.12378
37.479	5.07091
35.637	5.01011
33.893	4.96029
32.312	4.90963
30.680	4.84802
29.002	4.78422
27.434	4.72461
25.751	4.67113
24.322	4.60276
22.759	4.55052
21.243	4.47634
19.998	4.41685
18.386	4.35272
16.838	4.27890
15.662	4.20341
14.418	4.12990
12.784	4.06647
11.606	3.99708
10.444	3.92499
8.980	3.86011
7.719	3.77112
6.516	3.70357
5.329	3.62394
4.295	3.54345
3.039	3.46433
2.062	3.38892
0.896	3.30693
1.076	3.23364
3.742	3.21451
5.650	3.24037
8.076	3.27532
9.799	3.32624
11.596	3.38121
13.818	3.42203
15.578	3.46209
17.738	3.51746
19.395	3.57350
20.984	3.60834
23.358	3.66244
24.839	3.74481
26.461	3.78043
28.389	3.85617
30.136	3.90487
31.709	3.96229
33.559	4.01461
35.442	4.08971
37.110	4.15896
38.938	4.22222
40.544	4.30499
42.278	4.36456
43.836	4.44194
45.327	4.51640
47.125	4.58895
48.638	4.66347
50.124	4.74845
51.802	4.82526
53.091	4.90406
54.594	4.99107
56.365	5.06604
57.824	5.15874
59.284	5.24417
60.615	5.33602
61.547	5.43205
63.206	5.51900
64.189	5.62228
65.240	5.73448
66.447	5.87074
67.330	6.00044
68.268	6.16545
68.968	6.36557
68.913	6.54771
66.812	6.70711
67.248	6.83451
67.713	6.96190
68.463	7.12548
68.864	7.26934
65.968	7.39874
62.637	7.40700
60.065	7.35390
57.653	7.32191
55.357	7.27720
53.106	7.22603
50.786	7.17788
48.393	7.12928
46.492	7.07570
44.436	7.02962
42.525	6.95954
40.812	6.88917
38.565	6.84614
37.135	6.76889
35.655	6.72574
33.732	6.67504
32.019	6.61323
30.317	6.54568
28.732	6.48173
27.460	6.42058
25.793	6.36048
24.503	6.28999
23.094	6.22239
21.586	6.15820
20.280	6.09546
19.047	6.03830
17.525	5.96467
16.290	5.88698
14.792	5.80272
13.643	5.73034
12.267	5.65404
11.016	5.58785
9.912	5.48928
8.726	5.43448
7.496	5.34890
6.405	5.26385
5.268	5.19019
4.101	5.10830
3.163	5.02349
1.969	4.93655
0.900	4.85122
1.128	4.75184
3.872	4.72183
6.292	4.76476
8.193	4.81061
10.228	4.86086
12.320	4.91232
14.112	4.94892
16.255	5.01396
17.990	5.04272
19.805	5.08679
21.641	5.15128
23.523	5.19818
25.198	5.25693
27.182	5.32001
28.862	5.37708
30.771	5.44079
32.420	5.50353
34.130	5.57709
35.913	5.62962
37.502	5.70351
38.995	5.79620
40.864	5.83704
42.164	5.92154
44.121	6.00033
45.730	6.06231
47.291	6.17868
49.164	6.25637
50.454	6.32379
51.889	6.41175
53.502	6.49905
54.900	6.56966
56.294	6.64448
57.702	6.73594
59.108	6.78719
60.568	6.87986
61.791	6.96558
62.923	7.06606
64.161	7.16923
65.134	7.26963
66.460	7.34522
67.340	7.46405
68.096	7.57972
68.923	7.67219
69.834	7.79976
70.418	7.93936
71.136	8.08027
69.028	8.23604
65.181	8.26767
62.518	8.23737
59.683	8.18734
57.296	8.11971
54.903	8.08040
52.707	8.03458
50.165	7.97468
48.091	7.93853
46.015	7.86195
44.023	7.82868
42.186	7.75483
40.017	7.69998
38.178	7.63529
36.316	7.56368
34.681	7.51030
33.151	7.45560
31.194	7.41037
29.796	7.32074
28.310	7.27098
26.599	7.21245
25.058	7.13321
23.413	7.06763
21.978	6.99807
20.783	6.92474
19.156	6.85765
17.859	6.78619
16.388	6.69113
15.028	6.63843
13.997	6.55995
12.599	6.48810
11.013	6.40309
9.624	6.29604
8.549	6.23773
7.285	6.16114
6.052	6.06258
5.053	5.99227
4.073	5.87947
2.969	5.81342
2.018	5.73285
0.993	5.65947
2.270	5.55759
4.781	5.57136
6.933	5.61451
9.133	5.64914
11.133	5.70817
13.053	5.74390
15.223	5.79782
17.169	5.83743
19.121	5.89173
21.071	5.93511
23.157	6.01144
24.982	6.07123
26.679	6.11476
28.600	6.19903
30.460	6.24590
32.078	6.32040
34.020	6.37176
35.534	6.44533
37.411	6.51723
39.228	6.60028
40.897	6.67119
42.773	6.73795
44.192	6.81303
46.002	6.89111
47.444	6.99615
49.050	7.05861
50.653	7.14649
52.214	7.23636
53.972	7.29961
55.451	7.39482
56.904	7.48135
58.364	7.54892
59.737	7.63904
61.210	7.72039
62.614	7.80674
63.861	7.90902
65.118	7.99565
66.502	8.07969
67.494	8.18335
68.929	8.30270
69.928	8.42141
70.754	8.56798
68.541	8.63424
69.260	8.72688
70.019	8.80960
70.232	8.91184
70.973	8.98926
71.295	9.10013
67.371	9.18242
64.048	9.14329
61.376	9.07744
58.694	9.03845
56.111	8.98923
53.652	8.93313
51.537	8.87223
49.182	8.81815
46.625	8.77700
44.751	8.70744
42.485	8.65129
40.708	8.54968
38.882	8.50437
36.871	8.45715
35.259	8.36268
33.675	8.32117
31.976	8.26344
30.316	8.19914
28.571	8.14637
26.879	8.07020
25.359	7.98688
23.826	7.91596
22.407	7.84135
20.615	7.78543
19.495	7.72567
17.968	7.64210
16.785	7.56010
15.358	7.48031
13.840	7.39036
12.737	7.31609
11.346	7.23037
10.295	7.15635
9.068	7.07947
7.871	6.99788
6.881	6.92015
5.624	6.81936
4.512	6.73427
3.338	6.64558
2.424	6.55788
1.366	6.47155
0.638	6.37973
3.412	6.31986
5.906	6.36039
8.104	6.40123
10.421	6.47021
12.554	6.51026
14.714	6.54112
16.680	6.62060
18.736	6.65824
20.656	6.72090
22.370	6.79324
24.470	6.82444
26.068	6.91065
28.364	6.95525
30.146	7.03451
32.025	7.09682
33.831	7.17064
35.503	7.25903
37.475	7.29955
39.069	7.38774
40.851	7.46850
42.461	7.53790
44.434	7.60506
46.018	7.69694
47.635	7.77680
49.114	7.86515
50.710	7.93493
52.528	8.03996
54.040	8.12803
55.286	8.19493
57.041	8.29691
58.382	8.35652
60.213	8.46115
61.506	8.54485
62.769	8.61822
64.133	8.72726
65.434	8.79719
66.721	8.93106
67.733	8.99877
68.891	9.09370
69.917	9.21058
71.096	9.30495
71.587	9.43676
72.391	9.57037
72.656	9.71676
73.183	9.85743
72.551	10.03142
68.080	10.08123
64.859	10.04896
61.570	9.98736
58.828	9.94159
56.113	9.87728
53.460	9.80704
50.864	9.74356
48.597	9.67657
46.601	9.63750
44.294	9.56709
42.320	9.50151
40.224	9.44377
38.255	9.35573
36.182	9.31283
34.521	9.21319
32.644	9.16749
31.071	9.09915
29.399	9.02614
27.405	8.94926
25.938	8.85345
24.396	8.80777
22.820	8.71771
21.386	8.65077
19.841	8.59231
18.434	8.48943
17.033	8.42253
15.820	8.34068
14.394	8.26099
13.255	8.15977
11.808	8.06661
10.550	7.98123
9.256	7.90230
8.007	7.80362
6.923	7.72749
5.651	7.62002
4.574	7.51758
3.392	7.42842
2.478	7.32961
1.548	7.24400
0.570	7.14433
3.250	7.06793
5.829	7.11721
8.050	7.16138
10.437	7.20686
12.509	7.27721
14.536	7.31359
16.590	7.38450
18.501	7.41698
20.826	7.49786
22.874	7.56177
24.937	7.61225
26.606	7.68289
28.808	7.75398
30.624	7.82763
32.560	7.90206
34.385	7.97835
36.472	8.05195
38.141	8.12649
39.898	8.20322
41.600	8.29948
43.334	8.35317
45.375	8.45440
47.054	8.52255
48.459	8.60408
50.294	8.72127
51.879	8.80336
53.592	8.89899
55.423	9.00453
57.036	9.10247
58.351	9.17467
60.069	9.28986
61.240	9.36721
62.839	9.46936
64.345	9.55926
66.063	9.65651
67.221	9.77220
68.637	9.86916
69.718	9.99588
71.068	10.12729
71.798	10.26886
72.620	10.40414
73.566	10.57533
73.829	10.74651
74.495	10.94364
74.620	11.13901
74.843	11.39546
74.063	11.62368
69.504	12.03123
69.568	12.29534
70.015	12.50630
70.203	12.74623
70.627	12.96416
70.693	13.17054
68.077	13.38987
64.304	13.40479
61.103	13.33786
58.368	13.27942
55.472	13.21770
53.171	13.15031
50.607	13.09866
48.464	13.01564
46.012	12.94917
44.060	12.85324
41.921	12.77554
40.060	12.69684
37.994	12.61901
36.301	12.52785
34.744	12.44555
32.996	12.36498
31.482	12.27857
29.753	12.16524
28.369	12.08103
26.827	11.99869
25.309	11.88704
23.808	11.78805
22.671	11.67708
21.214	11.58811
19.993	11.46648
18.651	11.39210
17.445	11.25770
16.059	11.16679
14.848	11.00879
13.684	10.89963
12.744	10.78466
11.659	10.66595
10.508	10.56669
9.379	10.44376
8.362	10.34567
7.350	10.19135
6.165	10.06695
5.227	9.93491
4.259	9.80305
3.430	9.67130
2.400	9.55169
1.690	9.39493
0.834	9.28696
1.948	9.13687
4.879	9.17580
7.093	9.20407
9.605	9.27996
11.574	9.35202
13.803	9.42555
15.655	9.50555
17.785	9.56568
19.789	9.67371
21.636	9.73595
23.469	9.83527
25.729	9.92624
27.474	10.01431
29.189	10.10969
31.091	10.19818
33.171	10.30249
34.684	10.41015
36.505	10.53482
38.111	10.63314
39.917	10.73518
41.280	10.83685
42.779	10.93539
44.494	11.05078
46.237	11.16504
47.602	11.28340
49.068	11.38615
50.457	11.50942
51.973	11.63052
53.576	11.76199
54.890	11.87212
56.308	11.98983
57.640	12.11176
59.295	12.25274
60.425	12.38285
61.691	12.52036
62.754	12.64955
64.110	12.78599
64.970	12.91619
66.091	13.05133
66.926	13.22158
67.824	13.36855
68.202	13.53588
68.809	13.72060
68.562	13.88110
67.511	14.05092
65.952	14.24120
65.451	14.44920
64.879	14.60630
65.253	14.74139
61.958	14.86197
58.612	14.80830
55.293	14.73160
52.789	14.66845
49.939	14.57191
