# Supplementary material for: Characterisation of the mechanical and fracture properties of a uni-weave carbon fibre/epoxy non-crimp fabric composite
Source: Data Brief. 2016 Jan 15;6:680–95. doi: 10.1016/j.dib.2016.01.010 (PMC4773377; doi:10.1016/j.dib.2016.01.010)
Supplement: Supplementary file 1 — Supplementary material [file mmc1.zip › Supplementary_material/specimen_xy8.csv]

Stress (MPa)	Engineering shear strain (%)
-0.004	-0.01494
0.172	-0.00465
2.246	0.01618
4.457	0.04617
6.693	0.10016
4.841	0.14227
2.442	0.07416
0.629	0.04313
1.840	0.00860
3.895	0.04538
6.566	0.08481
8.536	0.15235
9.452	0.19273
7.455	0.20665
5.165	0.14721
2.577	0.09427
0.875	0.04817
1.453	0.01996
3.465	0.02632
6.063	0.07496
8.088	0.14176
9.985	0.19906
11.503	0.22671
13.195	0.25144
14.291	0.29861
12.392	0.31333
10.052	0.26142
8.026	0.21749
6.070	0.17002
4.050	0.11580
1.803	0.06810
0.576	0.02858
2.875	0.01730
5.474	0.06886
7.467	0.11626
9.575	0.17761
11.328	0.20859
13.368	0.25423
15.006	0.29329
16.455	0.34285
18.238	0.36892
18.968	0.42572
16.436	0.41750
14.512	0.35591
12.200	0.30544
10.094	0.26013
8.049	0.21028
6.218	0.16505
4.478	0.12722
2.683	0.09736
0.681	0.04114
1.989	0.00135
4.546	0.04254
6.688	0.10460
8.830	0.14541
10.587	0.19963
12.554	0.24147
14.377	0.27725
16.159	0.31884
18.041	0.36998
19.698	0.40748
21.321	0.43616
22.646	0.49843
22.523	0.53667
20.274	0.51528
18.182	0.46213
16.073	0.41080
13.838	0.36905
11.970	0.29945
9.983	0.26844
8.054	0.21525
6.450	0.17256
4.651	0.12575
3.015	0.09236
1.232	0.05456
1.270	0.00748
3.800	0.04123
5.901	0.06859
7.975	0.13038
9.873	0.17229
11.905	0.22175
13.822	0.26890
15.463	0.32318
17.521	0.36369
19.129	0.39562
20.905	0.42272
22.325	0.48298
24.138	0.52907
25.707	0.57427
27.062	0.61291
27.872	0.66618
25.325	0.68235
23.276	0.60774
20.999	0.56872
18.901	0.51900
17.270	0.44525
15.207	0.39974
13.212	0.35238
11.436	0.31818
9.642	0.26827
7.877	0.22256
6.067	0.17668
4.530	0.13686
2.990	0.09686
1.430	0.05428
1.198	0.01797
3.554	0.03940
5.639	0.08202
7.646	0.12877
9.647	0.17028
11.657	0.23175
13.571	0.26849
15.198	0.32174
17.192	0.36139
18.921	0.40785
20.566	0.43973
22.138	0.48394
24.053	0.53014
25.602	0.56974
27.082	0.59746
28.820	0.67416
30.102	0.73258
31.552	0.76612
31.124	0.79600
28.680	0.78187
26.951	0.73969
24.724	0.70060
22.642	0.62650
20.970	0.57586
18.697	0.53464
16.914	0.48506
15.182	0.42646
13.467	0.38373
11.398	0.34668
9.872	0.29926
8.187	0.24865
6.476	0.20781
5.037	0.16168
3.306	0.12066
1.809	0.07865
0.612	0.02458
3.025	0.03817
5.096	0.07465
7.002	0.12746
9.247	0.17529
11.224	0.23248
13.123	0.26974
14.767	0.31317
16.747	0.36877
18.472	0.41482
20.236	0.44452
21.873	0.48684
23.792	0.53415
25.310	0.58827
27.059	0.63535
28.604	0.69693
29.903	0.73502
31.535	0.76614
32.145	0.78922
29.585	0.81747
27.416	0.76680
25.725	0.73030
23.488	0.67665
21.647	0.61101
19.736	0.55832
17.628	0.51566
15.999	0.45030
14.210	0.41802
12.555	0.36639
10.512	0.33545
9.082	0.28204
7.435	0.23069
5.688	0.20340
4.204	0.16561
2.667	0.12091
1.178	0.07691
1.225	0.04306
3.455	0.05581
5.498	0.10264
7.457	0.14802
9.581	0.20341
11.656	0.24347
13.336	0.28196
15.369	0.33651
17.004	0.38130
18.810	0.42076
20.122	0.45511
21.988	0.50683
23.763	0.56931
25.290	0.57990
27.207	0.63223
28.552	0.69688
30.162	0.73470
31.632	0.77934
33.564	0.81961
34.718	0.89572
36.058	0.92591
35.555	0.96166
33.246	0.93574
31.448	0.92076
28.951	0.87959
27.118	0.80252
25.273	0.75518
23.629	0.71062
21.441	0.66058
19.822	0.58610
17.892	0.56301
16.061	0.50380
14.702	0.45254
12.852	0.40360
11.237	0.36891
9.441	0.33814
7.934	0.28501
6.338	0.24246
4.621	0.19277
3.296	0.14551
1.807	0.10991
0.565	0.08019
2.371	0.04228
4.449	0.08821
6.337	0.14493
8.596	0.19286
10.561	0.23812
12.445	0.28293
14.356	0.31297
16.084	0.38743
17.790	0.40379
19.147	0.45154
21.024	0.48652
22.826	0.54550
24.378	0.59010
26.231	0.62415
27.512	0.69019
29.083	0.74474
30.640	0.76512
32.639	0.80933
33.974	0.87585
35.309	0.90662
37.062	0.93995
38.307	1.01077
39.445	1.06552
40.909	1.11702
40.979	1.18587
38.009	1.17245
36.181	1.12887
34.272	1.07797
32.017	1.02121
30.292	0.99470
28.739	0.94822
26.510	0.89705
24.707	0.82218
23.090	0.78865
21.517	0.73357
19.536	0.67866
18.058	0.60919
16.468	0.58587
14.567	0.53445
13.243	0.47649
11.603	0.43708
10.052	0.39707
8.326	0.36009
6.961	0.31266
5.444	0.26958
3.840	0.22960
2.544	0.16943
0.653	0.12455
1.924	0.08665
4.082	0.11487
6.059	0.17115
8.105	0.22309
10.570	0.28123
12.184	0.32313
14.282	0.36775
15.980	0.42020
17.502	0.45075
19.534	0.48935
21.449	0.55377
22.908	0.60190
24.649	0.63263
26.144	0.68766
27.760	0.74882
29.370	0.78462
31.299	0.82155
32.711	0.88943
34.083	0.91999
36.036	0.94866
37.353	1.01825
38.559	1.06496
40.293	1.12603
41.696	1.16889
43.425	1.26947
44.698	1.33942
44.734	1.38850
42.021	1.41312
39.750	1.35916
37.390	1.28476
34.919	1.22107
33.321	1.16436
31.652	1.12870
29.554	1.07538
27.671	1.03284
26.239	0.98096
24.159	0.93751
22.669	0.84853
20.959	0.82729
19.345	0.76481
17.516	0.70719
16.112	0.64692
14.393	0.61592
12.762	0.56288
11.347	0.50657
9.730	0.46558
8.208	0.42748
6.634	0.36825
5.264	0.32196
3.469	0.28002
2.113	0.23120
0.719	0.18046
2.046	0.13361
4.082	0.18808
6.663	0.23950
8.844	0.28403
10.580	0.33844
12.656	0.38492
14.338	0.43989
16.349	0.48556
18.014	0.51266
19.885	0.56455
21.335	0.62712
23.073	0.65782
25.195	0.72663
26.618	0.77440
28.103	0.80421
30.087	0.84626
31.427	0.91316
32.944	0.95286
34.706	0.98781
36.062	1.03003
37.340	1.09511
38.976	1.14774
40.759	1.20260
42.283	1.27635
43.861	1.33692
45.144	1.39884
46.310	1.45817
47.703	1.53607
48.918	1.61810
49.210	1.68605
47.020	1.72096
44.650	1.70139
42.245	1.62033
40.547	1.55248
38.516	1.51423
36.444	1.47520
34.543	1.40559
32.093	1.34674
30.440	1.29454
28.903	1.22153
27.362	1.17108
25.630	1.13403
23.903	1.08323
22.243	1.02775
20.576	0.95604
19.030	0.92119
17.854	0.87733
15.848	0.80827
14.458	0.75353
13.138	0.72483
11.359	0.66110
10.013	0.60028
8.303	0.55688
6.945	0.51094
5.384	0.46236
4.072	0.40981
2.611	0.37196
0.948	0.31406
1.215	0.26102
3.512	0.26157
5.715	0.31635
7.660	0.36649
10.084	0.41652
11.844	0.47022
13.762	0.51738
15.053	0.55230
16.725	0.58668
18.705	0.64353
20.190	0.69525
22.097	0.72381
23.576	0.77574
24.951	0.82247
26.653	0.88781
28.624	0.91825
29.890	0.96444
31.321	1.03147
33.088	1.05575
34.574	1.08917
35.695	1.14754
37.577	1.20124
39.133	1.26060
40.666	1.30913
42.497	1.39151
43.754	1.44997
44.998	1.49601
46.422	1.55570
47.874	1.63886
49.403	1.71377
50.396	1.78028
51.586	1.85147
52.641	1.92935
53.724	1.99815
52.044	2.11977
49.739	2.11680
47.328	2.07586
45.518	2.01312
43.551	1.96504
41.297	1.89780
39.276	1.84109
37.461	1.78264
35.872	1.73156
34.130	1.68128
32.079	1.62651
30.325	1.56060
28.556	1.50762
26.876	1.45707
25.541	1.40263
23.712	1.34218
22.199	1.29577
20.799	1.25704
19.265	1.18822
17.687	1.11122
15.933	1.06308
14.705	0.99117
13.017	0.95011
11.655	0.89179
10.337	0.85764
8.402	0.78461
7.347	0.71975
5.813	0.68912
4.492	0.63928
3.038	0.57811
1.623	0.51104
0.658	0.46371
3.002	0.46537
5.101	0.49902
7.409	0.53451
9.767	0.59241
11.764	0.66493
13.265	0.69071
15.322	0.71792
16.917	0.79231
19.017	0.83536
20.591	0.87350
21.975	0.93059
23.741	0.99246
25.460	1.02548
27.123	1.05647
28.452	1.13174
30.262	1.19228
31.751	1.22460
33.091	1.25831
35.254	1.32175
36.825	1.38537
38.439	1.42919
39.895	1.49441
41.469	1.57393
43.024	1.62261
44.446	1.67120
45.982	1.74913
47.405	1.81503
48.675	1.87573
50.019	1.94447
51.361	2.02553
52.847	2.07228
54.012	2.16657
55.242	2.24124
56.387	2.35005
57.073	2.44881
58.217	2.53633
56.555	2.65067
53.672	2.64556
51.572	2.61910
49.317	2.57838
47.013	2.51676
44.944	2.45748
42.901	2.41288
40.775	2.34977
39.154	2.27341
37.380	2.22928
35.897	2.17211
34.009	2.11054
32.171	2.03232
30.774	1.99227
28.925	1.96652
27.437	1.89590
25.692	1.83395
23.707	1.77402
22.346	1.70451
21.040	1.63258
19.283	1.58021
18.080	1.54287
16.848	1.45840
15.005	1.40606
13.813	1.34424
12.366	1.29763
11.239	1.23332
9.152	1.15238
8.000	1.12263
6.476	1.06035
5.244	0.98197
4.178	0.95219
2.717	0.91240
1.392	0.83163
0.768	0.77819
3.346	0.74679
5.439	0.80127
7.950	0.85945
9.580	0.90258
11.970	0.93817
13.558	1.01798
15.043	1.05542
17.200	1.08843
18.627	1.13663
20.268	1.17114
21.897	1.23123
23.714	1.27307
25.297	1.33658
26.729	1.38849
28.420	1.43395
29.760	1.47488
31.360	1.50377
33.424	1.59377
35.001	1.63175
36.554	1.67357
38.096	1.75033
39.302	1.80646
40.969	1.84773
42.451	1.92209
43.803	1.98713
45.286	2.05566
46.412	2.10118
48.241	2.18293
49.585	2.23998
51.101	2.31326
52.442	2.37852
53.833	2.44012
54.839	2.53931
56.161	2.59660
57.395	2.68052
58.333	2.76376
59.504	2.85133
60.633	2.98337
61.228	3.07661
61.768	3.20089
62.714	3.31171
60.412	3.41904
57.451	3.41217
55.545	3.37109
53.442	3.33925
51.248	3.30756
49.259	3.25468
46.844	3.17264
44.722	3.13043
43.211	3.08448
41.746	3.02151
39.883	2.98797
38.211	2.90967
36.307	2.85002
34.833	2.80416
33.178	2.74507
32.017	2.66978
30.038	2.62522
28.557	2.57676
27.077	2.52098
25.874	2.46208
24.720	2.41123
23.093	2.36304
21.877	2.30378
20.329	2.23861
18.771	2.19246
17.468	2.11398
16.268	2.05168
15.037	2.00997
13.597	1.94043
12.482	1.87815
11.177	1.80675
9.634	1.76003
8.291	1.69184
7.341	1.61927
5.909	1.56687
4.866	1.51051
3.516	1.45697
1.924	1.36027
1.094	1.31165
1.081	1.27706
3.144	1.24076
5.830	1.29612
7.990	1.34049
9.882	1.39213
11.930	1.43760
13.395	1.47038
15.028	1.51522
16.679	1.56901
18.776	1.61313
20.120	1.62926
21.523	1.69875
24.092	1.78563
25.457	1.82862
27.254	1.87644
28.915	1.92944
30.601	1.98702
32.363	2.03429
33.929	2.09228
35.199	2.13862
36.643	2.20151
38.344	2.26184
39.738	2.32475
41.189	2.38331
42.360	2.44505
44.084	2.50100
45.500	2.57240
47.115	2.65738
48.671	2.71427
50.062	2.77669
51.050	2.84267
52.580	2.89243
56.027	3.09097
57.395	3.16650
58.596	3.24803
59.663	3.35282
61.144	3.41495
61.966	3.50677
62.837	3.59938
63.976	3.70544
64.621	3.80706
65.285	3.92001
66.122	4.05253
66.379	4.18548
65.845	4.32487
63.006	4.40746
60.015	4.38254
57.730	4.33598
55.547	4.29793
53.587	4.25747
51.018	4.18074
49.288	4.12459
47.299	4.07339
45.575	4.03071
43.635	3.96967
41.880	3.91656
40.127	3.85209
38.564	3.80168
36.937	3.74848
35.213	3.68627
33.960	3.62340
32.464	3.58500
30.818	3.52365
29.356	3.46900
27.756	3.38993
26.276	3.34326
25.011	3.27578
23.636	3.24161
22.297	3.15974
20.988	3.11386
19.593	3.05039
18.335	2.97848
17.009	2.93264
15.672	2.85098
14.078	2.77262
12.576	2.70400
11.337	2.64005
10.205	2.56243
8.976	2.50595
7.930	2.42962
6.854	2.37625
5.358	2.31473
4.206	2.24155
3.172	2.18247
2.173	2.09826
0.899	2.04006
1.286	1.96792
3.950	1.96989
6.063	2.00302
8.280	2.04580
10.147	2.10143
12.357	2.14942
13.772	2.19167
15.944	2.23967
17.498	2.28810
18.922	2.34544
20.693	2.36826
22.541	2.44696
24.141	2.49634
25.731	2.54584
27.418	2.58825
28.834	2.65752
30.364	2.69271
31.936	2.74221
33.452	2.79290
34.947	2.85699
36.179	2.91379
37.835	2.96462
39.526	3.02652
41.087	3.10590
42.785	3.17289
44.060	3.25329
45.278	3.31647
47.396	3.38036
48.570	3.45186
50.002	3.51423
51.484	3.58466
52.926	3.66267
54.012	3.72114
55.265	3.79164
56.733	3.86393
57.821	3.94275
59.693	4.03827
60.721	4.11618
61.875	4.18550
62.834	4.27299
64.114	4.36117
64.901	4.45346
65.920	4.53011
66.964	4.64109
67.387	4.74243
68.089	4.86023
69.165	5.01251
69.472	5.14594
69.763	5.29437
70.323	5.42968
70.507	5.59815
70.768	5.75075
69.675	5.90903
66.554	5.98102
63.807	5.96276
61.554	5.94197
59.245	5.89976
57.232	5.84615
54.716	5.80244
52.909	5.74732
50.823	5.69391
48.973	5.63448
47.119	5.58243
45.440	5.54821
43.964	5.48409
41.376	5.41713
39.815	5.34490
38.400	5.29057
36.520	5.23516
35.258	5.18071
33.770	5.13712
32.244	5.05685
31.090	4.99660
29.611	4.94224
28.077	4.90192
26.835	4.83039
25.578	4.77568
23.848	4.71427
22.928	4.64809
21.692	4.60914
20.138	4.53837
18.996	4.46060
17.414	4.38290
16.163	4.32371
14.690	4.22352
13.565	4.15803
12.243	4.08510
11.117	4.02072
9.923	3.95132
8.998	3.87968
7.604	3.81854
6.542	3.73855
5.239	3.66508
3.697	3.55025
2.733	3.47232
1.868	3.41030
0.634	3.31554
2.056	3.25637
4.784	3.26578
6.827	3.30712
8.977	3.35022
11.245	3.39554
13.676	3.46449
15.327	3.51803
17.144	3.57648
18.717	3.60884
20.512	3.65795
22.154	3.71373
24.012	3.76149
25.571	3.81845
27.312	3.85886
29.247	3.92756
30.721	3.98914
32.709	4.04010
34.320	4.10616
35.521	4.16421
37.381	4.22852
38.764	4.30173
40.220	4.36207
41.775	4.41772
43.356	4.49165
44.455	4.55633
45.857	4.62091
47.337	4.70096
48.716	4.76027
50.740	4.83461
51.840	4.90068
53.242	4.98348
54.656	5.05553
56.009	5.14162
57.156	5.20600
58.516	5.27296
59.803	5.35228
60.870	5.42063
62.057	5.50871
63.647	5.58940
64.625	5.67260
65.701	5.76236
66.851	5.85002
67.817	5.93875
68.602	6.05018
69.275	6.14717
67.225	6.25889
65.512	6.24056
66.182	6.28370
66.625	6.34316
64.041	6.37427
61.317	6.34687
58.614	6.27674
56.550	6.24079
54.349	6.20205
52.564	6.12162
50.325	6.08408
48.393	6.04559
46.731	5.95768
44.946	5.92090
42.994	5.86924
41.274	5.80486
39.739	5.74532
37.939	5.71108
36.521	5.65161
35.054	5.57417
33.267	5.54303
31.909	5.47918
30.551	5.41122
29.011	5.37719
27.640	5.30625
26.296	5.23997
24.780	5.19135
23.619	5.12182
22.494	5.07356
20.968	5.01908
19.594	4.95818
18.407	4.88934
16.805	4.82673
15.818	4.74401
14.701	4.69852
13.223	4.60784
12.152	4.55224
10.744	4.48096
9.575	4.40070
8.526	4.33620
7.485	4.27111
6.221	4.19723
5.130	4.14230
4.203	4.05724
3.095	3.98883
2.074	3.92019
0.871	3.83312
2.023	3.76259
4.620	3.77608
6.991	3.83360
9.227	3.87986
11.091	3.93450
12.856	3.97678
14.768	4.01061
16.335	4.05803
18.093	4.10482
19.780	4.16412
21.769	4.21502
23.153	4.26642
25.081	4.31747
26.477	4.36439
27.741	4.42131
29.658	4.47792
30.938	4.51821
32.793	4.56722
34.423	4.63986
35.810	4.69758
37.127	4.75237
38.777	4.83057
40.063	4.87629
41.864	4.93992
43.120	5.01499
44.626	5.07852
46.440	5.14471
47.727	5.22171
49.083	5.28480
50.562	5.35859
51.731	5.42684
52.928	5.47000
54.605	5.54039
55.795	5.63163
56.954	5.68895
58.226	5.76083
59.477	5.83395
60.612	5.89854
61.686	5.96176
62.985	6.04366
63.897	6.09177
64.917	6.18080
66.047	6.24138
66.572	6.30061
67.739	6.38364
68.235	6.46800
68.662	6.53034
69.406	6.61346
70.128	6.69687
70.497	6.75939
70.834	6.86224
70.959	6.94627
69.083	7.01504
66.326	7.02865
63.558	6.97164
61.272	6.92775
58.965	6.87865
56.394	6.82231
54.724	6.77571
52.819	6.74658
50.569	6.67508
48.990	6.60897
46.966	6.57463
45.310	6.50942
43.555	6.45679
42.139	6.41436
40.498	6.35911
38.946	6.30354
37.538	6.25858
35.870	6.20137
34.463	6.13929
33.072	6.07261
31.467	6.03471
30.174	5.97749
28.908	5.92028
27.390	5.86402
25.923	5.79837
24.821	5.74846
23.302	5.68715
22.212	5.62905
20.994	5.56574
19.770	5.50940
18.528	5.44821
17.516	5.38618
16.102	5.32935
15.105	5.25475
14.026	5.20395
12.731	5.13799
11.613	5.06753
10.737	5.00401
9.091	4.90807
8.282	4.85372
7.203	4.78914
6.001	4.70155
4.866	4.63537
3.903	4.56210
2.934	4.49896
2.125	4.43579
1.064	4.37278
1.518	4.28543
4.221	4.29101
6.391	4.31821
8.312	4.38262
10.450	4.42843
12.588	4.46139
14.137	4.51784
16.190	4.55793
17.388	4.61359
18.924	4.65592
20.954	4.71954
22.499	4.77060
24.185	4.81389
25.855	4.86730
27.165	4.92054
28.778	4.96148
30.259	5.02056
31.723	5.07011
33.726	5.14627
35.183	5.18688
36.364	5.24829
38.165	5.31760
39.342	5.37151
40.768	5.43621
42.291	5.50717
43.424	5.56863
44.843	5.62060
46.464	5.68556
47.677	5.75503
48.991	5.80704
50.369	5.88268
51.667	5.94743
52.779	6.00314
54.165	6.06951
55.276	6.14807
56.652	6.21618
57.962	6.27229
59.278	6.34989
60.268	6.43057
61.697	6.47832
62.663	6.56331
63.854	6.61215
64.955	6.69450
66.129	6.77052
67.096	6.85022
67.864	6.91828
68.600	7.00283
69.521	7.07377
70.255	7.15647
70.823	7.25158
71.347	7.35213
71.860	7.44992
72.138	7.56275
72.375	7.67575
72.487	7.82327
72.639	7.95214
72.605	8.11308
72.642	8.25116
71.716	8.40300
68.389	8.47733
65.660	8.45233
63.358	8.41493
61.034	8.36699
58.519	8.30390
56.406	8.26500
54.523	8.21926
52.438	8.16053
50.434	8.09589
48.770	8.05027
46.779	7.99071
45.251	7.92086
43.850	7.88840
42.128	7.82863
40.545	7.77949
39.023	7.70162
37.176	7.65146
35.972	7.56630
34.760	7.54412
33.057	7.47328
31.905	7.42977
30.461	7.35689
28.781	7.28192
27.668	7.22013
26.227	7.16003
25.146	7.09437
23.523	7.00489
22.271	6.94468
21.130	6.88830
19.976	6.81691
18.635	6.74123
17.444	6.67416
16.456	6.59738
15.196	6.52172
14.209	6.46166
13.298	6.38452
12.034	6.32307
11.183	6.22674
10.077	6.16975
8.749	6.07913
7.887	5.99391
7.000	5.91653
6.028	5.84637
5.249	5.75702
4.113	5.68573
3.234	5.60705
2.488	5.52336
1.340	5.45024
0.626	5.36854
2.127	5.28804
4.880	5.31496
7.040	5.35373
9.153	5.39850
11.117	5.46252
12.911	5.51375
14.451	5.56036
16.249	5.60572
17.752	5.66152
19.511	5.70435
21.240	5.76813
22.854	5.82877
24.954	5.89705
26.449	5.96120
27.803	6.01019
29.348	6.05923
30.779	6.12324
32.317	6.19160
33.768	6.23776
35.389	6.31321
36.746	6.37799
38.193	6.45465
39.637	6.50738
40.916	6.58038
42.309	6.64318
43.858	6.72978
45.210	6.79287
46.429	6.86644
47.846	6.93854
48.903	7.00897
50.366	7.07257
51.531	7.14429
52.880	7.21650
54.022	7.28820
55.387	7.36344
56.610	7.42904
57.707	7.52427
58.660	7.59021
59.873	7.64818
61.071	7.73843
62.172	7.80808
62.977	7.88263
64.299	7.97815
65.227	8.05437
66.335	8.14334
67.161	8.22880
67.987	8.32729
68.791	8.41782
69.537	8.51846
69.940	8.62567
70.888	8.74875
71.263	8.87296
71.430	9.02730
71.575	9.16260
71.809	9.30324
71.716	9.45675
71.498	9.61962
68.010	9.83636
67.614	10.03659
64.993	10.19028
62.160	10.19788
59.883	10.17707
57.396	10.11982
55.612	10.06689
53.353	10.02974
51.683	9.98052
49.964	9.92097
48.145	9.85180
46.099	9.79642
44.677	9.73641
42.736	9.66499
41.280	9.61006
39.695	9.56330
38.204	9.47440
36.629	9.41140
35.321	9.33960
33.904	9.29312
32.514	9.23227
31.441	9.16218
29.962	9.08468
28.761	9.01817
27.894	8.94481
26.523	8.88822
25.473	8.81859
24.209	8.74317
22.903	8.67337
21.945	8.58291
21.007	8.52657
19.750	8.43687
18.856	8.35190
17.622	8.28935
16.633	8.19230
15.747	8.09729
14.738	8.04034
13.738	7.93515
12.850	7.85659
11.844	7.77223
11.054	7.67947
10.156	7.58648
9.125	7.51259
8.275	7.42433
7.347	7.31601
6.475	7.22144
5.713	7.13962
5.039	7.04785
4.115	6.93975
3.330	6.84048
2.499	6.77099
1.717	6.65641
0.990	6.56048
0.818	6.46953
3.526	6.43916
5.891	6.48518
8.096	6.53609
9.846	6.60738
11.871	6.65395
13.518	6.72862
15.014	6.78441
16.956	6.85946
18.504	6.91970
19.992	7.00118
21.778	7.07231
23.352	7.16223
24.850	7.22281
26.495	7.29060
27.815	7.36924
29.520	7.44678
30.735	7.53501
32.143	7.59919
33.623	7.67157
34.952	7.76285
36.267	7.84076
37.600	7.91320
38.680	7.98677
40.481	8.09545
41.815	8.17190
43.023	8.24700
44.316	8.33860
45.454	8.43064
46.753	8.49749
47.927	8.60357
49.232	8.68477
50.588	8.78269
51.670	8.88808
52.827	8.95922
54.046	9.02869
55.172	9.14639
56.249	9.23064
57.273	9.31765
58.001	9.41431
59.576	9.52701
60.421	9.62198
61.168	9.72901
62.206	9.82684
62.793	9.94800
63.538	10.06396
63.717	10.17778
63.932	10.29295
63.808	10.43954
64.117	10.56203
64.503	10.66831
64.983	10.82112
65.188	10.95028
65.519	11.08191
65.757	11.22950
65.856	11.36231
65.599	11.52843
62.885	11.75264
57.543	12.05600
57.988	12.17968
58.175	12.32070
58.360	12.44080
55.469	12.61397
52.374	12.78131
49.496	12.39268
47.601	12.63770
45.574	12.59632
43.745	12.53682
41.898	12.45719
40.000	12.39637
38.610	12.31448
36.914	12.24406
35.214	12.17388
34.208	12.07780
32.494	12.00613
31.353	11.92517
29.957	11.82931
28.945	11.73324
27.858	11.64827
26.558	11.58334
25.669	11.47527
24.769	11.37965
23.729	11.26750
22.973	11.17941
22.051	11.09698
21.007	10.99707
20.342	10.88601
19.495	10.78532
18.747	10.68600
18.057	10.58945
17.100	10.48365
16.310	10.36681
15.604	10.26662
14.853	10.14058
14.049	10.03937
13.409	9.94863
12.666	9.81722
12.092	9.71816
11.330	9.62377
10.709	9.50014
10.014	9.39503
9.329	9.28985
8.666	9.15015
8.151	9.06294
7.400	8.94031
6.962	8.83981
6.136	8.73588
5.603	8.59532
5.039	8.49300
4.351	8.38364
3.856	8.24639
3.320	8.14093
2.853	8.02048
2.153	7.90732
1.574	7.80625
1.081	7.67746
0.512	7.56816
2.733	7.48050
4.739	7.56260
6.774	7.66349
8.107	7.74397
9.582	7.84478
10.998	7.93571
12.035	8.03390
13.686	8.14135
14.696	8.23698
15.777	8.33501
17.193	8.43221
18.234	8.53666
19.264	8.63787
17.605	8.68670
