# Supplementary material for: Characterisation of the mechanical and fracture properties of a uni-weave carbon fibre/epoxy non-crimp fabric composite
Source: Data Brief. 2016 Jan 15;6:680–95. doi: 10.1016/j.dib.2016.01.010 (PMC4773377; doi:10.1016/j.dib.2016.01.010)
Supplement: Supplementary file 1 — Supplementary material [file mmc1.zip › Supplementary_material/specimen_xz1.csv]

Stress (MPa)	Engineering shear strain (%)
-0.006	-0.01219
0.124	-0.02474
0.733	0.00405
1.209	0.01380
1.520	0.01787
2.003	0.02380
2.393	0.04445
2.792	0.06608
3.141	0.06380
3.462	0.06896
3.883	0.09448
4.204	0.10750
4.537	0.10547
4.943	0.10621
5.353	0.13253
5.650	0.14773
6.057	0.13832
6.401	0.15652
6.664	0.17873
7.257	0.17858
7.663	0.17839
8.087	0.20838
8.597	0.23282
9.127	0.22484
9.569	0.24642
10.041	0.27475
10.678	0.29001
11.043	0.27962
11.507	0.29310
12.275	0.32843
12.640	0.32440
13.119	0.33515
13.766	0.35823
14.298	0.37661
14.797	0.38556
15.383	0.40653
15.988	0.41889
16.501	0.44458
17.155	0.45204
17.661	0.47225
18.269	0.49009
18.751	0.51268
19.478	0.51953
19.998	0.54666
20.388	0.55837
21.119	0.57649
21.639	0.60469
22.189	0.61662
22.788	0.62622
23.465	0.64464
24.081	0.68754
24.737	0.69850
25.168	0.71363
25.659	0.71882
26.419	0.75252
26.899	0.76604
27.469	0.79821
28.184	0.80454
28.784	0.83363
29.277	0.84259
29.848	0.86857
30.532	0.90256
31.043	0.91545
31.809	0.93351
32.329	0.95605
32.769	0.98935
33.314	0.99692
34.028	1.02435
34.605	1.04631
34.994	1.08162
35.935	1.09074
36.374	1.12806
36.788	1.14340
37.427	1.17349
37.985	1.19252
38.610	1.21965
39.055	1.24638
39.832	1.28721
40.258	1.30341
40.745	1.32592
41.341	1.37743
41.804	1.40396
42.292	1.41153
42.868	1.44856
43.427	1.47712
43.818	1.50138
44.271	1.53171
44.916	1.57096
45.355	1.59309
45.960	1.62646
46.447	1.66559
46.925	1.70392
47.333	1.72696
47.815	1.77049
48.370	1.80842
48.775	1.84571
49.354	1.87768
49.794	1.91789
50.265	1.95428
50.627	1.99566
50.956	2.03386
51.506	2.07888
51.952	2.11525
52.388	2.15745
52.884	2.21177
53.396	2.25111
53.760	2.31818
54.214	2.35013
54.509	2.39866
54.969	2.45906
55.236	2.51424
55.640	2.56901
56.111	2.62544
56.530	2.67269
56.692	2.73409
57.342	2.79995
57.568	2.86829
57.846	2.92908
58.380	3.01350
58.728	3.07398
58.901	3.15531
59.298	3.24225
58.621	3.27677
58.874	3.33818
59.372	3.43744
43.266	4.06869
43.909	4.13362
44.411	4.19293
44.980	4.27525
45.436	4.31833
45.679	4.39437
46.457	4.47631
46.688	4.49456
46.966	4.60249
47.383	4.69013
47.700	4.75573
47.431	4.83766
40.923	5.58514
41.646	5.57953
42.023	5.64851
42.453	5.70502
42.928	5.89290
43.225	5.97858
43.616	5.84569
44.040	5.94353
44.347	5.96639
44.487	6.16485
44.933	6.32042
45.073	6.24534
45.087	5.75007
45.304	5.98184
36.190	6.96900
