# Supplementary material for: Characterisation of the mechanical and fracture properties of a uni-weave carbon fibre/epoxy non-crimp fabric composite
Source: Data Brief. 2016 Jan 15;6:680–95. doi: 10.1016/j.dib.2016.01.010 (PMC4773377; doi:10.1016/j.dib.2016.01.010)
Supplement: Supplementary file 1 — Supplementary material [file mmc1.zip › Supplementary_material/specimen_xz10.csv]

Stress (MPa)	Engineering shear strain (%)
0.018	0.00092
0.018	0.00712
0.018	0.00641
0.018	0.01353
0.016	-0.00153
0.018	0.00964
0.017	0.00920
0.018	0.00111
0.126	0.00269
0.329	0.02084
0.909	0.01335
1.343	0.02199
1.839	0.03886
2.192	0.06774
2.412	0.05154
2.722	0.06911
3.067	0.08812
3.361	0.08772
3.603	0.08475
3.904	0.09649
3.966	0.09597
3.118	0.12072
2.601	0.08438
2.255	0.07255
1.790	0.05805
1.387	0.05884
1.080	0.06103
0.779	0.05008
0.453	0.03376
1.177	0.02829
1.782	0.05811
2.239	0.06617
2.677	0.07157
3.008	0.07992
3.354	0.09013
3.737	0.09407
4.082	0.10425
4.341	0.12750
4.645	0.13409
4.952	0.13764
5.159	0.13753
5.495	0.13520
5.828	0.14083
6.083	0.15463
6.346	0.17227
6.590	0.18408
6.899	0.19111
7.204	0.18170
7.423	0.18292
7.670	0.18783
7.883	0.19043
8.186	0.21049
8.498	0.23248
8.753	0.23636
8.930	0.24376
9.207	0.22678
9.477	0.22993
9.760	0.23330
10.091	0.26564
9.458	0.27201
8.612	0.24447
8.014	0.21194
7.593	0.20098
7.233	0.21607
6.852	0.20405
6.467	0.19440
6.067	0.19137
5.677	0.16335
5.388	0.14647
5.063	0.13663
4.758	0.13067
4.332	0.13852
4.026	0.13974
3.696	0.12758
3.437	0.11748
3.097	0.09785
2.687	0.08948
2.450	0.07203
2.117	0.08215
1.855	0.08419
1.706	0.07466
1.375	0.06829
1.103	0.05445
0.873	0.04256
0.693	0.04476
0.510	0.03085
1.353	0.03115
1.881	0.04082
2.335	0.04530
2.779	0.07137
3.127	0.07384
3.422	0.10348
3.692	0.11727
3.987	0.10426
4.278	0.10363
4.750	0.11000
4.972	0.13449
5.257	0.13693
5.562	0.15382
5.898	0.16164
6.335	0.15861
6.662	0.16126
7.021	0.16776
7.253	0.17940
7.623	0.19554
8.012	0.21040
8.339	0.21556
8.587	0.22789
8.913	0.21877
9.192	0.21827
9.475	0.23112
9.886	0.25162
10.171	0.26664
10.510	0.29543
10.726	0.29505
11.027	0.29604
11.347	0.27138
11.810	0.29009
12.030	0.31706
12.420	0.33156
12.731	0.34037
13.026	0.34946
13.395	0.34750
13.789	0.35935
14.043	0.36560
14.217	0.38061
13.490	0.36606
12.833	0.35116
12.061	0.32604
11.551	0.31520
10.943	0.32284
10.432	0.30726
9.984	0.30762
9.618	0.27679
9.225	0.24665
8.832	0.23686
8.409	0.23865
8.097	0.24124
7.738	0.22889
7.361	0.24015
6.986	0.20575
6.663	0.17478
6.325	0.17222
6.047	0.16067
5.725	0.15604
5.378	0.17233
5.047	0.17341
4.706	0.12194
4.459	0.12995
4.194	0.12850
3.858	0.11905
3.535	0.12142
3.235	0.11348
3.016	0.14103
2.675	0.10630
2.407	0.08662
2.091	0.06479
1.857	0.07393
1.651	0.05668
1.421	0.06644
1.215	0.05860
1.019	0.05145
0.764	0.04352
0.593	0.03344
0.721	0.02459
1.422	0.03601
2.061	0.05665
2.406	0.05620
2.730	0.07886
3.081	0.08327
3.382	0.08660
3.650	0.08659
4.041	0.09690
4.301	0.11008
4.667	0.12168
4.933	0.14202
5.289	0.14592
5.631	0.14696
5.952	0.14461
6.184	0.14445
6.483	0.16760
6.789	0.18226
7.207	0.19489
7.562	0.20117
7.777	0.20886
8.124	0.20598
8.453	0.21266
8.817	0.20848
9.185	0.24095
9.545	0.24471
9.870	0.27387
10.163	0.27376
10.493	0.27405
10.814	0.26854
11.246	0.28037
11.609	0.29467
11.941	0.31566
12.236	0.33718
12.619	0.34471
13.003	0.35133
13.440	0.34001
13.728	0.35942
14.141	0.36996
14.497	0.39141
14.979	0.40915
15.387	0.41057
15.668	0.41850
15.937	0.41889
16.283	0.42220
16.759	0.44704
17.158	0.46453
17.378	0.47798
17.844	0.48494
18.135	0.48033
18.570	0.50113
18.845	0.50248
19.185	0.51478
18.529	0.51716
17.644	0.49773
16.881	0.47988
16.270	0.45697
15.675	0.45238
15.116	0.44070
14.632	0.43657
13.995	0.40780
13.499	0.38879
13.080	0.37244
12.656	0.36646
12.167	0.35410
11.742	0.35777
11.301	0.34610
10.897	0.31710
10.584	0.29637
10.173	0.28132
9.793	0.27703
9.409	0.27909
9.067	0.27357
8.690	0.26773
8.303	0.25386
7.916	0.22082
7.571	0.20617
7.290	0.20464
6.992	0.20420
6.656	0.20870
6.389	0.20958
6.008	0.19198
5.695	0.17381
5.437	0.14886
5.129	0.14049
4.870	0.14345
4.575	0.15471
4.198	0.16070
3.902	0.14743
3.612	0.11942
3.420	0.10698
3.113	0.10338
2.860	0.08870
2.576	0.09535
2.363	0.09712
2.138	0.09075
1.882	0.07783
1.591	0.05662
1.409	0.05246
1.264	0.03956
1.031	0.05386
0.854	0.04654
0.695	0.03946
0.483	0.03950
1.238	0.03724
1.737	0.06021
2.157	0.05569
2.514	0.06849
2.837	0.05850
3.147	0.07043
3.533	0.09633
3.854	0.10655
4.113	0.11950
4.413	0.12752
4.777	0.13030
5.137	0.12612
5.399	0.13415
5.665	0.14241
5.978	0.14653
6.238	0.17943
6.654	0.19321
6.917	0.19432
7.157	0.19756
7.529	0.19142
7.748	0.19434
8.177	0.23073
8.541	0.23621
8.885	0.25215
9.174	0.26692
9.543	0.25662
9.867	0.25351
10.225	0.25170
10.579	0.28218
10.976	0.29310
11.261	0.31368
11.636	0.32211
11.905	0.32733
12.402	0.32400
12.751	0.33742
13.092	0.34795
13.481	0.36006
13.933	0.39306
14.387	0.40166
14.863	0.39958
15.110	0.40693
15.549	0.41421
15.942	0.42198
16.386	0.45544
16.783	0.46486
17.146	0.48154
17.503	0.47614
17.966	0.48634
18.344	0.49610
18.747	0.51113
19.084	0.52059
19.524	0.53473
19.921	0.54822
20.389	0.57178
20.746	0.56197
21.080	0.58374
21.592	0.59539
21.936	0.60562
22.253	0.62601
22.684	0.63657
23.073	0.65075
23.482	0.66220
23.935	0.67695
24.013	0.68765
23.226	0.69007
22.283	0.66353
21.517	0.63115
20.838	0.61789
20.081	0.60088
19.628	0.58753
19.043	0.57690
18.561	0.55497
18.058	0.53172
17.523	0.52472
17.005	0.50918
16.497	0.50629
15.979	0.49482
15.630	0.47225
15.260	0.46011
14.797	0.45221
14.291	0.42755
13.866	0.43063
13.388	0.42069
12.992	0.40684
12.515	0.38733
12.046	0.35969
11.724	0.34165
11.306	0.33221
10.832	0.32808
10.424	0.32101
10.012	0.31483
9.740	0.28340
9.403	0.26880
9.061	0.25711
8.589	0.24407
8.251	0.24048
7.923	0.24643
7.561	0.24158
7.259	0.24620
6.893	0.21344
6.534	0.19831
6.282	0.18407
5.986	0.18679
5.695	0.20475
5.407	0.18863
5.107	0.18757
4.800	0.15815
4.529	0.12741
4.270	0.12402
4.041	0.13168
3.755	0.13347
3.395	0.13319
3.155	0.13235
2.931	0.11650
2.714	0.09596
2.517	0.09574
2.280	0.08072
2.070	0.08847
1.837	0.08540
1.592	0.08105
1.412	0.06945
1.196	0.07132
1.024	0.04372
0.797	0.03560
0.636	0.02400
0.470	0.05674
1.078	0.05003
1.662	0.04832
2.069	0.06097
2.446	0.05412
2.899	0.07755
3.135	0.09116
3.459	0.10905
3.780	0.10831
4.078	0.11177
4.409	0.11462
4.718	0.11558
5.017	0.12691
5.283	0.15172
5.573	0.16005
5.954	0.16848
6.261	0.18668
6.509	0.18907
6.842	0.16576
7.077	0.17992
7.417	0.18801
7.747	0.22314
8.019	0.23902
8.330	0.25350
8.782	0.25493
9.086	0.23479
9.477	0.23672
9.890	0.26096
10.186	0.28432
10.520	0.30751
10.888	0.30620
11.218	0.29997
11.536	0.30666
11.927	0.31266
12.294	0.31870
12.650	0.34155
13.118	0.36367
13.538	0.37549
14.045	0.38268
14.333	0.39556
14.691	0.39012
15.101	0.41776
15.546	0.42526
15.930	0.45404
16.347	0.45465
16.723	0.45728
17.145	0.47228
17.489	0.48496
17.850	0.49688
18.329	0.51061
18.690	0.53130
19.196	0.54284
19.599	0.54675
20.003	0.56423
20.455	0.56968
20.911	0.58588
21.275	0.59906
21.708	0.61379
22.228	0.61704
22.666	0.63157
23.084	0.64062
23.520	0.66345
23.915	0.67725
24.224	0.69207
24.660	0.71210
25.016	0.70856
25.389	0.73041
25.863	0.74147
26.247	0.76202
26.660	0.77216
26.924	0.78251
27.358	0.79130
27.613	0.80775
28.184	0.81873
27.927	0.83176
26.682	0.80995
25.930	0.78859
25.184	0.76133
24.524	0.75029
23.882	0.74113
23.347	0.73254
22.728	0.70927
22.146	0.68061
21.597	0.66822
21.083	0.65314
20.588	0.63830
20.130	0.62801
19.586	0.61397
19.092	0.60313
18.451	0.59316
17.914	0.56746
17.514	0.55789
16.909	0.54609
16.474	0.53269
16.036	0.50417
15.533	0.49085
15.059	0.48978
14.558	0.47868
14.163	0.45990
13.793	0.43527
13.287	0.42007
12.890	0.39056
12.403	0.39366
11.980	0.38900
11.461	0.37740
11.019	0.35496
10.674	0.33924
10.307	0.32090
9.889	0.30924
9.436	0.30957
9.058	0.30608
8.678	0.29303
8.437	0.26624
8.107	0.24753
7.606	0.23532
7.277	0.24412
6.926	0.23506
6.573	0.25425
6.289	0.25753
5.854	0.19253
5.550	0.17758
5.263	0.17976
5.005	0.18102
4.692	0.16468
4.390	0.18121
4.110	0.16878
3.849	0.14166
3.641	0.12152
3.368	0.11498
3.067	0.13036
2.802	0.13160
2.551	0.12583
2.335	0.10491
2.163	0.08596
1.891	0.06813
1.693	0.07658
1.483	0.07870
1.279	0.08056
1.124	0.07957
0.886	0.06199
0.664	0.04934
0.490	0.04769
0.981	0.04943
1.607	0.06331
2.242	0.07946
2.556	0.08840
2.927	0.10356
3.236	0.10875
3.576	0.11816
4.005	0.10192
4.288	0.12742
4.521	0.12982
4.909	0.14961
5.246	0.17438
5.612	0.16320
5.858	0.15737
6.153	0.16192
6.442	0.17494
6.808	0.18815
7.144	0.21360
7.485	0.22550
7.772	0.24040
8.072	0.24449
8.453	0.23435
8.962	0.24055
9.279	0.27201
9.712	0.27729
10.070	0.30219
10.455	0.30140
10.840	0.30543
11.150	0.29973
11.546	0.32219
11.916	0.35499
12.398	0.36832
13.017	0.38460
13.408	0.37186
13.793	0.38524
14.132	0.39849
14.662	0.40978
15.043	0.45651
15.462	0.45631
15.925	0.45239
16.318	0.45051
16.832	0.48608
17.239	0.50093
17.723	0.50520
18.175	0.52455
18.691	0.54204
19.105	0.54230
19.541	0.55679
20.024	0.57019
20.433	0.59252
20.852	0.61254
21.396	0.62399
21.937	0.62581
22.555	0.66257
22.907	0.66864
23.315	0.69263
23.809	0.68266
24.274	0.70835
24.742	0.72232
25.253	0.72946
25.684	0.74236
26.059	0.76102
26.638	0.77104
27.010	0.78217
27.615	0.78990
28.158	0.82112
28.442	0.84434
28.783	0.84984
29.231	0.86129
29.730	0.86983
30.119	0.88855
30.503	0.91246
30.774	0.91761
31.311	0.93733
31.725	0.95291
32.142	0.96487
32.333	0.97049
32.688	0.99385
33.071	1.00451
33.653	1.02366
33.916	1.04555
33.715	1.05228
32.531	1.03531
31.354	1.01240
30.581	0.98648
29.864	0.96074
29.192	0.93988
28.556	0.92477
27.851	0.90533
27.209	0.88606
26.629	0.87573
26.076	0.85589
25.511	0.84543
24.984	0.81215
24.407	0.79819
23.921	0.78593
23.332	0.77759
22.627	0.76370
22.141	0.72953
21.682	0.71430
21.097	0.71207
20.702	0.68673
20.155	0.68489
19.572	0.67908
19.022	0.66299
18.623	0.65345
17.941	0.63130
17.580	0.60615
17.038	0.59476
16.482	0.58298
16.063	0.56113
15.542	0.55394
15.123	0.53998
14.631	0.52971
14.235	0.49018
13.811	0.49384
13.159	0.46819
12.676	0.46040
12.205	0.44797
11.849	0.42797
11.469	0.42320
11.066	0.39302
10.686	0.37052
10.231	0.37520
9.852	0.37052
9.309	0.36646
9.021	0.33791
8.681	0.31336
8.344	0.29280
7.923	0.29323
7.464	0.29335
7.231	0.29625
6.899	0.27724
6.513	0.24686
6.171	0.21872
5.819	0.21880
5.504	0.23104
5.220	0.23111
4.862	0.22677
4.531	0.20741
4.301	0.18275
4.004	0.17222
3.748	0.18195
3.487	0.17877
3.206	0.18674
2.990	0.17745
2.759	0.15442
2.549	0.13704
2.330	0.13459
2.093	0.12778
1.850	0.14069
1.649	0.13524
1.466	0.12357
1.251	0.09875
1.049	0.08516
0.906	0.08595
0.667	0.08588
0.473	0.09552
1.303	0.08619
1.935	0.11210
2.439	0.09588
2.807	0.10293
3.146	0.10751
3.443	0.14086
3.825	0.15626
4.236	0.16449
4.505	0.16452
4.909	0.18962
5.170	0.17006
5.456	0.18951
5.816	0.21390
6.244	0.22924
6.523	0.23348
6.856	0.22817
7.169	0.21988
7.547	0.24311
7.945	0.26472
8.315	0.29383
8.860	0.28915
9.227	0.28950
9.656	0.28941
10.036	0.29519
10.398	0.32700
10.766	0.34833
11.274	0.35572
11.784	0.36666
12.089	0.37926
12.495	0.38030
12.916	0.40601
13.370	0.42482
13.778	0.44885
14.275	0.45267
14.770	0.45065
15.200	0.46838
15.634	0.48239
15.901	0.49923
16.461	0.51148
16.927	0.51431
17.442	0.53329
17.860	0.53871
18.316	0.55243
18.842	0.57676
19.245	0.58384
19.806	0.60344
20.325	0.61605
20.832	0.61970
21.276	0.64893
21.674	0.66531
22.147	0.67513
22.683	0.68875
23.231	0.70428
23.856	0.73399
24.264	0.75555
24.733	0.75239
25.173	0.77160
25.683	0.78815
26.229	0.79893
26.665	0.81511
27.159	0.84326
27.640	0.84213
28.113	0.84928
28.600	0.87306
29.093	0.88408
29.598	0.88965
30.096	0.91668
30.633	0.93518
31.151	0.94205
31.447	0.95793
31.985	0.97715
32.495	0.99693
33.145	1.00937
33.569	1.03437
33.935	1.04096
34.348	1.04516
34.740	1.07446
35.276	1.08617
35.657	1.12025
36.026	1.12427
36.392	1.14097
36.797	1.15070
37.238	1.16793
37.720	1.19697
38.045	1.21529
38.418	1.22980
38.953	1.24869
39.325	1.26434
39.613	1.27529
39.919	1.29855
39.901	1.31872
38.805	1.29958
37.691	1.28829
36.826	1.25412
35.859	1.23713
34.984	1.20943
34.275	1.18597
33.673	1.17896
32.851	1.16030
32.245	1.12942
31.662	1.11006
31.070	1.09512
30.513	1.07944
29.852	1.06408
29.241	1.04789
28.719	1.02189
28.174	0.99522
27.654	0.99171
27.013	0.97641
26.390	0.96266
25.845	0.94866
25.415	0.92943
24.899	0.91119
24.320	0.89311
23.736	0.89916
23.270	0.87639
22.732	0.85587
22.068	0.84195
21.492	0.81484
21.079	0.80888
20.594	0.78177
20.151	0.77776
19.518	0.76460
19.092	0.74031
18.555	0.73190
18.094	0.70557
17.584	0.71052
17.067	0.68050
16.509	0.66488
16.031	0.65309
15.628	0.63528
15.164	0.61754
14.727	0.61931
14.294	0.60138
13.792	0.58398
13.373	0.56341
12.848	0.55125
12.446	0.53857
11.973	0.52785
11.574	0.50868
11.172	0.49906
10.709	0.47295
10.339	0.46276
9.892	0.44951
9.552	0.44255
9.139	0.41513
8.731	0.40509
8.390	0.38825
7.957	0.37171
7.658	0.37674
7.314	0.36409
7.040	0.34595
6.740	0.33018
6.311	0.31459
5.954	0.29304
5.599	0.31588
5.292	0.31086
5.020	0.27833
4.698	0.26779
4.357	0.24090
4.064	0.25630
3.798	0.24607
3.488	0.25850
3.226	0.22936
2.979	0.21433
2.747	0.19819
2.490	0.19664
2.303	0.20832
2.016	0.22409
1.805	0.19735
1.642	0.16934
1.440	0.14967
1.222	0.14220
1.028	0.15709
0.851	0.16174
0.646	0.14387
0.488	0.13469
1.214	0.13982
1.786	0.16493
2.265	0.17077
2.775	0.17190
3.129	0.16729
3.412	0.17767
3.718	0.19764
4.057	0.21112
4.497	0.23247
4.923	0.23869
5.262	0.23291
5.541	0.23477
5.960	0.24620
6.358	0.27706
6.676	0.29681
7.048	0.28751
7.445	0.29769
7.750	0.30308
8.160	0.30943
8.593	0.33846
8.941	0.36036
9.389	0.36315
10.007	0.37514
10.435	0.36637
10.855	0.37855
11.247	0.43030
11.782	0.47723
12.158	0.44490
12.594	0.44313
12.908	0.44537
13.396	0.46299
13.798	0.48755
14.237	0.50575
14.671	0.52269
15.233	0.52861
15.824	0.55088
16.314	0.55715
16.768	0.57207
17.279	0.60048
17.815	0.62356
18.236	0.61938
18.803	0.63348
19.332	0.63953
19.785	0.66866
20.272	0.67847
20.709	0.68989
21.278	0.70809
21.851	0.72631
22.318	0.74395
22.799	0.74590
23.196	0.75928
23.760	0.77842
24.425	0.79483
24.892	0.82711
25.419	0.84398
25.899	0.84705
26.473	0.86539
27.089	0.89203
27.565	0.90203
28.043	0.92555
28.607	0.93696
29.175	0.95391
29.483	0.97061
30.020	0.98312
30.493	0.99613
31.168	1.02841
31.519	1.02425
31.964	1.04196
32.607	1.05721
33.004	1.07046
33.728	1.11264
34.187	1.11798
34.668	1.12608
35.201	1.13928
35.684	1.15582
36.222	1.18494
36.697	1.20243
37.133	1.22253
37.654	1.23279
38.209	1.25251
38.618	1.26858
39.072	1.29103
39.411	1.30711
39.921	1.32063
40.349	1.34540
40.761	1.34928
41.246	1.35985
41.605	1.39791
41.972	1.40906
42.373	1.42655
42.817	1.45431
43.264	1.47363
43.618	1.48613
44.006	1.52169
44.404	1.54619
43.002	1.54505
41.650	1.51151
40.755	1.47193
39.818	1.45282
38.884	1.43734
38.098	1.41266
37.382	1.39281
36.755	1.36993
36.106	1.34980
35.424	1.32497
34.782	1.31528
34.170	1.31046
33.582	1.29106
33.009	1.26883
32.292	1.24106
31.701	1.22237
31.055	1.18669
30.478	1.18076
29.898	1.16797
29.188	1.15436
28.637	1.12430
28.105	1.09907
27.570	1.09586
27.113	1.08384
26.478	1.07710
25.935	1.05094
25.356	1.03404
24.853	1.02105
24.352	1.00091
23.646	0.97910
23.119	0.98058
22.573	0.95111
22.109	0.93029
21.479	0.91359
20.828	0.90107
20.412	0.88624
19.945	0.86605
19.297	0.85149
18.780	0.82227
18.358	0.80977
17.918	0.79994
17.366	0.79409
16.732	0.78689
16.276	0.75659
15.795	0.73606
15.359	0.71956
14.881	0.70144
14.270	0.69188
13.689	0.66716
13.299	0.65534
12.843	0.63590
12.488	0.61264
11.848	0.60140
11.359	0.58827
10.864	0.56776
10.557	0.55733
9.942	0.52466
9.575	0.52207
9.175	0.49696
8.767	0.49206
8.369	0.46269
7.969	0.47215
7.660	0.45062
7.280	0.43867
6.916	0.42036
6.553	0.40836
6.299	0.40418
5.939	0.40727
5.603	0.38644
5.335	0.37182
4.956	0.34876
4.589	0.35445
4.296	0.35402
4.007	0.34893
3.696	0.33049
3.428	0.30717
3.088	0.29707
2.808	0.29371
2.556	0.29934
2.275	0.28930
2.058	0.25907
1.858	0.24031
1.596	0.24910
1.403	0.24841
1.145	0.26307
0.934	0.22199
0.816	0.21305
0.632	0.20063
0.880	0.21764
1.689	0.21893
2.134	0.22391
2.568	0.24196
2.988	0.26444
3.434	0.27338
3.772	0.27396
4.150	0.27511
4.504	0.28272
4.889	0.31058
5.358	0.33568
5.733	0.33265
6.104	0.32924
6.571	0.33324
6.949	0.34846
7.305	0.38025
7.781	0.39172
8.415	0.40571
8.818	0.41143
9.258	0.41359
9.783	0.45029
10.370	0.47989
10.824	0.48086
11.214	0.49229
11.681	0.49610
12.199	0.49796
12.529	0.52652
12.917	0.53921
13.614	0.54338
14.152	0.56603
14.640	0.57299
15.243	0.59260
15.669	0.60350
16.397	0.62384
16.878	0.64337
17.396	0.66132
17.824	0.68318
18.454	0.70089
18.863	0.70748
19.455	0.72089
20.049	0.75346
20.582	0.76633
21.204	0.79121
21.632	0.79024
22.242	0.80510
22.877	0.84545
23.341	0.85846
23.858	0.87798
24.367	0.87504
25.076	0.89673
25.578	0.90743
25.961	0.93249
26.703	0.94925
27.303	0.96058
27.770	0.97200
28.209	0.98343
28.750	1.01038
29.429	1.03575
29.953	1.05505
30.323	1.06219
30.946	1.08007
31.525	1.10061
32.119	1.13049
32.553	1.14002
33.102	1.14563
33.663	1.16462
34.306	1.18587
34.783	1.21809
35.286	1.23338
36.018	1.25476
36.534	1.26539
37.020	1.28252
37.559	1.29788
38.060	1.32577
38.588	1.34074
39.144	1.36189
39.622	1.36237
40.291	1.41099
40.780	1.43034
41.258	1.43793
41.814	1.45483
42.425	1.47473
42.856	1.50202
43.346	1.52193
43.824	1.54778
44.389	1.57375
44.856	1.59039
45.187	1.61155
45.773	1.62954
46.190	1.65695
46.488	1.68143
46.867	1.70386
47.352	1.71542
47.819	1.74546
48.146	1.77378
46.973	1.79277
45.719	1.76376
44.108	1.72491
43.210	1.70834
42.416	1.68890
41.506	1.65557
40.461	1.63188
39.655	1.60591
39.008	1.58884
38.282	1.57125
37.511	1.55254
36.810	1.52134
36.214	1.49621
35.533	1.47503
34.670	1.44856
34.088	1.42881
33.429	1.41946
32.900	1.39869
32.252	1.37164
31.563	1.36444
30.908	1.33463
30.309	1.31870
29.589	1.30871
29.038	1.27251
28.415	1.25748
27.724	1.24606
27.113	1.22669
26.493	1.19981
25.906	1.18614
25.328	1.16162
24.747	1.13732
24.263	1.12682
23.554	1.09783
23.056	1.09438
22.415	1.06887
21.959	1.04960
21.325	1.03273
20.743	1.03060
20.182	1.00887
19.783	0.99045
19.185	0.96803
18.560	0.95339
18.067	0.94722
17.544	0.93465
17.012	0.90852
16.485	0.88125
15.896	0.86296
15.394	0.84790
14.913	0.83864
14.339	0.81313
13.818	0.79224
13.368	0.77203
12.865	0.75796
12.397	0.75193
11.808	0.72754
11.467	0.71204
10.968	0.69600
10.570	0.67942
10.135	0.67184
9.674	0.65546
9.204	0.63044
8.812	0.62648
8.378	0.60654
8.093	0.57867
7.649	0.57412
7.192	0.53873
6.859	0.54137
6.473	0.52472
6.140	0.51584
5.823	0.49085
5.473	0.47642
5.168	0.46145
4.902	0.46322
4.490	0.45571
4.238	0.44293
3.932	0.41524
3.556	0.40471
3.220	0.38648
2.996	0.39941
2.729	0.39055
2.410	0.39437
2.197	0.34933
1.983	0.34955
1.721	0.36043
1.504	0.36019
1.290	0.33714
1.122	0.31605
0.970	0.29278
0.747	0.31280
0.534	0.30279
1.126	0.30771
1.864	0.33299
2.336	0.32494
2.761	0.32142
3.146	0.34045
3.592	0.35664
3.910	0.36597
4.281	0.39634
4.684	0.38129
5.257	0.40284
5.640	0.42309
5.982	0.44494
6.409	0.43480
6.896	0.44724
7.344	0.45364
7.718	0.46634
8.240	0.49502
8.694	0.51889
9.246	0.51630
9.756	0.52269
10.220	0.53973
10.650	0.57233
11.067	0.57756
11.507	0.58835
12.025	0.60572
12.456	0.60894
13.004	0.63194
13.595	0.64751
14.055	0.66117
14.672	0.67363
15.220	0.69635
15.753	0.70464
16.276	0.71736
16.746	0.74318
17.240	0.74957
17.838	0.76959
18.463	0.79332
19.030	0.80952
19.511	0.81832
20.000	0.83169
20.710	0.84824
21.186	0.88660
21.651	0.89724
22.301	0.91195
22.777	0.92169
23.412	0.94145
23.931	0.97324
24.533	0.98920
25.140	0.99898
25.719	1.01091
26.190	1.03503
26.644	1.04590
27.498	1.07630
28.027	1.09163
28.457	1.08797
29.049	1.11297
29.587	1.14023
30.181	1.17497
30.634	1.17916
31.365	1.19327
31.911	1.20878
32.515	1.24031
33.066	1.25821
33.567	1.27211
34.259	1.29352
34.768	1.30098
35.276	1.33215
35.856	1.35987
36.453	1.37850
36.999	1.39712
37.595	1.41192
38.010	1.42135
38.652	1.44748
39.122	1.46659
39.666	1.46970
40.375	1.50572
40.854	1.52945
41.434	1.55647
42.031	1.57071
42.538	1.59953
43.137	1.62078
43.618	1.63004
44.266	1.64975
44.754	1.68397
45.269	1.70473
45.703	1.69914
46.308	1.72816
46.800	1.76243
47.328	1.78665
47.620	1.80717
48.121	1.84006
48.618	1.85568
49.076	1.88186
49.484	1.91216
49.927	1.93273
50.421	1.96422
50.739	1.99980
51.027	2.02215
51.408	2.05700
51.776	2.09866
51.996	2.12515
52.363	2.16140
51.435	2.18697
50.097	2.16296
48.877	2.13432
47.649	2.10303
46.498	2.06005
45.663	2.05186
44.810	2.01413
43.971	2.00324
43.092	1.96924
42.371	1.95508
41.636	1.92996
40.948	1.91673
40.291	1.89276
39.729	1.88171
39.032	1.84533
38.225	1.82607
37.627	1.80319
37.086	1.77572
36.353	1.78428
35.759	1.74700
34.972	1.71908
34.406	1.70397
33.723	1.69161
33.170	1.66708
32.433	1.64605
31.881	1.62475
31.327	1.59839
30.626	1.58627
30.001	1.56599
29.430	1.54505
28.849	1.52168
28.248	1.49629
27.586	1.47861
27.018	1.46822
26.452	1.44845
25.835	1.44328
25.259	1.40418
24.735	1.38174
24.013	1.35241
23.428	1.35415
22.900	1.33850
22.247	1.30794
21.739	1.29549
21.086	1.27532
20.645	1.26238
20.009	1.23908
19.535	1.21834
18.945	1.19909
18.575	1.16357
17.912	1.15760
17.319	1.14873
16.807	1.12430
16.460	1.10425
15.771	1.07969
15.176	1.06605
14.717	1.05235
14.279	1.03265
13.686	1.00262
13.176	0.98953
12.702	0.98368
12.253	0.97465
11.626	0.96077
11.183	0.92862
10.763	0.90542
10.306	0.88810
9.907	0.87797
9.389	0.85728
8.968	0.83674
8.585	0.80890
8.213	0.79926
7.741	0.80548
7.371	0.77113
6.923	0.74916
6.611	0.72267
6.215	0.71937
5.932	0.70689
5.531	0.67859
5.168	0.66755
4.834	0.65956
4.565	0.65338
4.250	0.64247
3.987	0.62638
3.659	0.61949
3.350	0.59339
3.054	0.60611
2.804	0.59817
2.560	0.57888
2.251	0.55292
1.968	0.55196
1.767	0.53807
1.548	0.54614
1.386	0.50916
1.142	0.49434
1.007	0.49206
0.796	0.50300
0.636	0.50101
0.739	0.48656
1.561	0.49511
2.170	0.52197
2.556	0.51376
3.069	0.50803
3.423	0.52092
3.857	0.54702
4.164	0.56868
4.562	0.57234
4.989	0.56610
5.429	0.57985
5.888	0.60656
6.397	0.62620
6.865	0.64078
7.290	0.63810
7.870	0.67964
8.336	0.67801
8.771	0.68350
9.413	0.70872
9.965	0.72152
10.400	0.73543
10.951	0.74273
11.348	0.75631
11.937	0.76653
12.470	0.79048
13.079	0.79447
13.612	0.82632
14.091	0.84080
14.645	0.85269
15.144	0.87486
15.849	0.90151
16.371	0.91992
16.861	0.92370
17.368	0.94415
18.102	0.95531
18.669	0.98934
19.217	1.00456
19.830	0.99726
20.372	1.02464
20.949	1.04519
21.586	1.07932
22.285	1.09954
22.932	1.11137
23.326	1.11781
23.937	1.13654
24.609	1.17241
25.190	1.18027
25.771	1.21869
26.428	1.21749
27.089	1.24905
27.561	1.28044
28.133	1.28745
28.806	1.30234
29.426	1.31816
30.098	1.35535
30.636	1.36824
31.236	1.37831
31.875	1.40578
32.424	1.41311
33.052	1.44601
33.623	1.46212
34.221	1.48176
34.818	1.51223
35.284	1.52139
35.957	1.54512
36.567	1.57453
37.212	1.59665
37.868	1.62508
38.370	1.62932
39.035	1.65564
39.493	1.68431
40.127	1.71184
40.660	1.72029
41.366	1.74106
41.889	1.77596
42.466	1.79835
42.997	1.81393
43.642	1.83058
44.289	1.85494
44.781	1.88712
45.347	1.91100
45.944	1.92669
46.520	1.95762
47.082	1.97027
47.676	1.99545
48.255	2.02235
48.805	2.04019
49.323	2.07903
50.015	2.09640
50.533	2.12988
50.945	2.16214
51.473	2.19411
51.927	2.21704
52.415	2.23032
52.773	2.28082
53.271	2.29677
53.625	2.32886
54.053	2.36713
53.724	2.40593
44.939	2.97657
45.454	3.04332
45.950	3.11907
46.456	3.17439
46.914	3.25911
40.393	3.97102
38.960	4.06004
39.573	4.06087
40.038	4.13390
40.583	4.17964
40.975	4.21583
41.551	4.26955
41.951	4.34280
42.331	4.40086
42.731	4.44829
43.133	4.49585
43.460	4.55313
43.794	4.60996
44.127	4.66439
44.461	4.70221
44.777	4.76823
45.091	4.82565
45.479	4.87576
45.618	4.94218
45.561	4.98779
44.259	4.99264
43.217	4.96800
42.122	4.94921
41.169	4.91294
40.374	4.86519
39.590	4.84668
38.761	4.81852
38.049	4.77909
37.401	4.75832
36.851	4.72159
36.119	4.69879
35.580	4.67510
34.982	4.64482
34.422	4.61202
33.837	4.58443
33.294	4.56163
32.821	4.51766
32.278	4.48177
31.737	4.45497
31.224	4.42261
30.733	4.37975
30.236	4.36704
29.689	4.31727
29.233	4.27698
28.719	4.23979
28.215	4.20411
27.714	4.15109
27.232	4.12406
26.775	4.08950
26.359	4.03859
25.884	4.01124
25.509	3.97039
25.092	3.92966
24.646	3.89614
24.112	3.85223
23.766	3.81072
23.402	3.77417
22.829	3.74030
22.410	3.68119
22.017	3.64691
21.602	3.61167
21.212	3.59529
20.792	3.54219
20.471	3.50073
20.118	3.46048
19.551	3.42621
19.231	3.36192
18.892	3.35018
18.423	3.29895
17.970	3.25207
17.596	3.21318
17.256	3.17627
16.857	3.11727
16.520	3.08650
16.134	3.03121
15.730	3.00145
15.299	2.95938
14.922	2.92136
14.547	2.87588
14.232	2.83997
13.870	2.80546
13.557	2.76639
13.186	2.72497
12.818	2.67762
12.503	2.63552
12.144	2.60106
11.805	2.56222
11.510	2.52429
11.126	2.47497
10.766	2.43565
10.424	2.40627
10.093	2.36669
9.788	2.31939
9.461	2.28141
9.096	2.24859
8.866	2.20837
8.449	2.16544
8.154	2.11069
7.837	2.07853
7.584	2.03935
7.246	2.01103
6.942	1.97429
6.667	1.93754
6.388	1.90129
6.092	1.86364
5.864	1.81180
5.609	1.79209
5.274	1.75695
5.027	1.71365
4.768	1.67701
4.515	1.64464
4.208	1.62100
4.041	1.57147
3.799	1.54809
3.551	1.51360
3.307	1.48345
3.086	1.45629
2.844	1.42692
2.646	1.40145
2.393	1.37212
2.170	1.34625
1.981	1.32112
1.794	1.29355
1.608	1.27187
1.439	1.25351
1.313	1.22691
1.096	1.20159
0.946	1.18517
0.805	1.17466
0.673	1.14687
0.500	1.13836
1.203	1.13615
1.681	1.15639
2.161	1.19071
2.500	1.20903
2.832	1.23057
3.144	1.25801
3.468	1.28601
3.699	1.31359
4.065	1.31446
4.385	1.34974
4.724	1.37078
5.122	1.39313
5.437	1.42431
5.858	1.45921
6.230	1.49397
6.684	1.52622
7.063	1.55477
7.448	1.58505
7.782	1.61997
8.274	1.64587
8.655	1.68195
8.951	1.71388
9.363	1.73156
9.801	1.76065
10.147	1.79729
10.568	1.84514
11.007	1.85860
11.480	1.89902
11.833	1.92021
12.318	1.95844
12.796	1.98904
13.156	2.03219
13.607	2.05666
14.029	2.09343
14.508	2.13040
14.869	2.16582
15.289	2.19797
15.755	2.23031
16.191	2.26408
16.569	2.30248
17.052	2.33776
17.593	2.36856
17.996	2.41436
18.392	2.45542
18.927	2.49053
19.348	2.52444
19.722	2.55889
20.201	2.59165
20.587	2.63385
21.093	2.66958
21.428	2.70839
21.888	2.74288
22.342	2.78145
22.804	2.82071
23.321	2.84573
23.708	2.88849
24.061	2.92428
24.634	2.97374
25.005	2.99130
25.392	3.04005
25.903	3.07376
26.307	3.11284
26.837	3.16131
27.223	3.19730
27.689	3.22963
28.179	3.28030
28.565	3.30586
28.944	3.34530
29.368	3.37500
29.818	3.41815
30.265	3.45945
30.747	3.49731
31.229	3.53041
31.516	3.57891
31.932	3.61636
32.546	3.65020
32.978	3.70457
33.372	3.74932
33.718	3.79126
34.310	3.83840
34.845	3.87692
35.187	3.91381
35.756	3.96792
36.143	4.00824
36.658	4.04147
37.027	4.08824
37.446	4.11501
37.939	4.17633
38.271	4.19852
38.664	4.24444
39.130	4.28188
39.509	4.31290
39.882	4.36462
40.283	4.39335
40.748	4.43400
41.123	4.46913
41.532	4.53012
41.863	4.55515
42.300	4.60803
42.674	4.64292
43.127	4.68514
43.516	4.74056
43.934	4.77745
44.409	4.82650
44.706	4.87043
45.100	4.92446
45.442	4.98145
45.649	5.01606
45.982	5.05332
46.182	5.09613
46.470	5.16036
46.532	5.20341
46.884	5.25351
46.885	5.31408
46.733	5.36188
44.888	5.35692
45.092	5.40600
37.744	6.03637
38.310	6.09464
38.800	6.13422
39.181	6.19770
39.743	6.24855
38.969	6.31014
37.683	6.26926
36.852	6.24087
36.054	6.21894
35.321	6.18311
34.634	6.16596
34.046	6.13935
33.357	6.11419
32.732	6.08339
32.115	6.05938
31.561	6.01387
30.988	5.91180
30.433	5.98027
29.933	5.92341
29.402	5.88087
28.948	5.85412
28.343	5.80821
27.853	5.77430
27.353	5.73123
26.848	5.68379
26.367	5.62922
25.914	5.59035
25.454	5.55467
24.995	5.50242
24.579	5.46061
24.210	5.42102
23.741	5.35302
23.364	5.30391
22.997	5.24930
22.592	5.21799
22.193	5.18414
21.764	5.13065
21.430	5.07537
21.028	5.03086
20.671	4.98869
20.338	4.93626
19.972	4.88678
19.553	4.82403
19.236	4.77878
18.830	4.73284
18.497	4.68840
18.183	4.62968
17.822	4.59258
17.521	4.53392
17.185	4.48067
16.954	4.45566
16.635	4.40325
16.186	4.33209
15.974	4.28374
15.558	4.23133
15.227	4.19490
14.932	4.13577
14.627	4.08219
14.322	4.02347
14.018	3.98830
13.791	3.93941
13.538	3.89472
13.132	3.84015
12.896	3.79885
12.662	3.75232
12.350	3.69858
11.987	3.64928
11.741	3.59467
11.457	3.55301
11.268	3.51051
10.938	3.45594
10.666	3.40970
10.389	3.36634
10.098	3.31221
9.852	3.27086
9.616	3.21135
9.346	3.17649
9.076	3.13303
8.845	3.07420
8.605	3.02796
8.346	2.97844
8.096	2.93838
7.822	2.88970
7.593	2.84683
7.345	2.80134
7.064	2.75048
6.841	2.69716
6.620	2.65418
6.454	2.61236
6.154	2.57161
5.932	2.51860
5.750	2.47294
5.544	2.44373
5.306	2.38626
5.108	2.34550
4.948	2.29771
4.703	2.26269
4.483	2.20693
4.267	2.17790
4.081	2.11909
3.860	2.08287
3.668	2.04960
3.537	2.00701
3.316	1.96869
3.148	1.93354
2.995	1.90381
2.808	1.87250
2.586	1.82944
2.454	1.78168
2.272	1.75876
2.108	1.73305
1.915	1.69443
1.769	1.66494
1.576	1.62256
1.440	1.59096
1.302	1.58094
1.199	1.53076
1.039	1.50254
0.899	1.47081
0.832	1.46326
0.679	1.43807
0.538	1.41809
0.821	1.39440
1.306	1.42368
1.744	1.45462
2.038	1.48395
2.284	1.50965
2.599	1.53453
2.876	1.56064
3.113	1.59561
3.324	1.62392
3.626	1.64799
3.916	1.67858
4.172	1.71131
4.441	1.75615
4.725	1.78150
5.015	1.81849
5.383	1.86384
5.698	1.90155
5.996	1.94433
6.277	1.97322
6.720	2.01773
7.023	2.04079
7.256	2.11019
7.649	2.13769
7.965	2.16758
8.226	2.20911
8.552	2.24488
8.937	2.29044
9.125	2.31924
9.512	2.35082
9.839	2.39349
10.266	2.45165
10.584	2.48418
10.866	2.53586
11.275	2.56528
11.644	2.62276
11.946	2.65684
12.278	2.70304
12.741	2.74714
13.056	2.79932
13.399	2.82521
13.767	2.87622
14.143	2.91282
14.491	2.96173
14.906	3.00412
15.255	3.06346
15.635	3.09650
14.725	3.11419
14.001	3.08070
