# Supplementary material for: Characterisation of the mechanical and fracture properties of a uni-weave carbon fibre/epoxy non-crimp fabric composite
Source: Data Brief. 2016 Jan 15;6:680–95. doi: 10.1016/j.dib.2016.01.010 (PMC4773377; doi:10.1016/j.dib.2016.01.010)
Supplement: Supplementary file 1 — Supplementary material [file mmc1.zip › Supplementary_material/specimen_xz2.csv]

Stress (MPa)	Engineering shear strain (%)
0.001	0.00058
0.000	0.00181
0.001	0.00217
0.090	-0.00138
0.498	0.00503
0.717	0.01009
0.910	0.02328
1.177	0.02126
1.337	0.02639
1.595	0.02928
1.893	0.03724
2.146	0.04748
2.505	0.05254
2.787	0.04497
3.164	0.05868
3.431	0.08543
3.842	0.08340
4.149	0.07332
4.453	0.08144
4.772	0.10353
5.096	0.12084
5.476	0.11024
5.789	0.10363
6.221	0.13117
6.531	0.15695
7.039	0.14645
7.454	0.15367
7.848	0.17819
8.410	0.19999
8.838	0.18948
9.344	0.20867
9.827	0.23381
10.426	0.25435
10.802	0.23097
11.388	0.25330
12.015	0.28533
12.530	0.29399
13.005	0.28652
13.566	0.30081
14.136	0.33468
14.634	0.35002
15.211	0.34274
15.917	0.37723
16.331	0.39880
16.940	0.40741
17.622	0.41478
18.196	0.44491
18.651	0.45819
19.324	0.47552
19.924	0.47846
20.333	0.50242
21.055	0.51094
21.617	0.53674
22.245	0.54627
22.707	0.56931
23.332	0.58963
23.797	0.59994
24.357	0.60782
25.056	0.64095
25.533	0.65361
26.015	0.66057
26.629	0.68524
27.224	0.70064
27.734	0.72271
28.156	0.73635
28.800	0.75071
29.307	0.77463
29.753	0.78469
30.385	0.81160
30.866	0.83514
31.459	0.84879
31.895	0.87296
32.486	0.89023
32.861	0.91719
33.524	0.93331
33.867	0.95574
34.382	0.97178
34.956	1.00400
35.367	1.01573
35.935	1.03188
36.441	1.06874
36.951	1.07126
37.285	1.10059
37.875	1.10955
38.318	1.14455
38.665	1.16591
39.314	1.17753
39.745	1.20670
40.093	1.23274
40.510	1.25160
41.134	1.28030
41.469	1.30549
41.891	1.32038
42.492	1.33674
42.774	1.36741
43.085	1.38375
43.777	1.42428
44.074	1.45104
44.386	1.46739
45.079	1.48926
45.527	1.53489
45.740	1.56774
46.173	1.58675
46.665	1.62029
47.035	1.65864
47.549	1.68043
47.822	1.71704
48.210	1.73483
48.667	1.78042
49.133	1.81303
49.463	1.83435
49.783	1.87553
50.272	1.90758
50.485	1.94613
50.894	1.97546
51.230	2.01473
48.514	1.98313
49.156	2.01295
49.730	2.05228
49.953	2.09024
50.374	2.10768
50.926	2.13846
51.274	2.18422
51.564	2.21669
52.228	2.25440
52.438	2.29331
52.852	2.33174
53.149	2.36920
53.573	2.42049
53.707	2.46744
54.042	2.50722
54.487	2.56146
47.646	2.61399
48.219	2.58162
48.794	2.62882
42.296	3.23249
42.801	3.44011
43.564	3.49919
44.002	3.56763
44.278	3.57294
44.692	4.19076
43.089	4.09317
37.329	5.24759
37.866	5.12118
38.504	5.19059
38.840	5.24965
39.225	5.32832
39.654	5.90873
39.987	5.44665
