# Supplementary material for: Characterisation of the mechanical and fracture properties of a uni-weave carbon fibre/epoxy non-crimp fabric composite
Source: Data Brief. 2016 Jan 15;6:680–95. doi: 10.1016/j.dib.2016.01.010 (PMC4773377; doi:10.1016/j.dib.2016.01.010)
Supplement: Supplementary file 1 — Supplementary material [file mmc1.zip › Supplementary_material/specimen_xz3.csv]

Stress (MPa)	Engineering shear strain (%)
0.019	-0.00217
0.020	-0.00689
0.020	-0.00145
0.159	0.00824
0.445	0.01684
0.647	0.01782
0.806	0.01610
0.894	0.01637
1.019	0.02774
1.151	0.02773
1.320	0.03622
1.523	0.03987
1.742	0.03241
2.048	0.05274
2.230	0.06332
2.513	0.07079
2.728	0.06197
3.023	0.07467
3.283	0.09416
3.522	0.11158
3.808	0.09638
4.124	0.11921
4.352	0.13100
4.647	0.14070
4.975	0.12288
5.183	0.12559
5.507	0.16577
5.885	0.16077
6.121	0.16121
6.291	0.16367
6.785	0.18580
6.971	0.20529
7.295	0.19315
7.629	0.19749
8.048	0.21989
8.283	0.23426
8.579	0.23353
9.042	0.22344
9.328	0.24428
9.718	0.27027
10.100	0.28133
10.415	0.27421
10.704	0.28585
11.133	0.29353
11.439	0.30982
11.691	0.30767
12.182	0.32959
12.508	0.36086
12.822	0.34478
13.258	0.36985
13.595	0.37089
14.045	0.38630
14.401	0.39418
14.834	0.41011
15.139	0.41303
15.567	0.42028
15.950	0.43053
16.261	0.45050
16.770	0.46149
17.152	0.47063
17.578	0.48329
17.903	0.49686
18.479	0.50682
18.795	0.50489
19.310	0.53701
19.800	0.55897
20.179	0.55476
20.732	0.56487
21.205	0.58127
21.802	0.60760
22.133	0.61414
22.793	0.62985
23.248	0.64578
23.601	0.66327
24.136	0.66705
24.653	0.67175
25.131	0.70053
25.588	0.70826
26.319	0.72330
26.675	0.73115
27.105	0.75872
27.742	0.77938
28.115	0.76998
28.649	0.79954
29.064	0.81954
29.673	0.83686
29.996	0.83976
30.452	0.85440
31.071	0.88220
31.547	0.89663
32.069	0.90724
32.553	0.91703
33.010	0.94517
33.383	0.97117
33.920	0.96749
34.507	0.98296
34.720	1.01394
35.419	1.02795
35.817	1.04598
36.225	1.05771
36.603	1.08435
36.971	1.09601
37.681	1.11607
38.038	1.13057
38.462	1.16249
38.885	1.17412
39.369	1.18277
39.802	1.20262
40.231	1.23185
40.625	1.25205
41.033	1.26504
41.464	1.27369
41.841	1.30501
42.186	1.33531
42.711	1.35231
43.047	1.36926
43.670	1.38703
44.010	1.41529
44.373	1.44187
44.839	1.46582
45.214	1.47491
45.534	1.50176
45.952	1.52313
46.450	1.54489
46.726	1.56220
47.093	1.58409
47.627	1.63877
48.078	1.66076
48.282	1.66435
48.769	1.69737
49.172	1.75560
49.441	1.75267
49.883	1.80148
50.442	1.83745
50.665	1.85609
51.105	1.88969
51.523	1.92454
51.688	1.96551
51.982	1.99321
50.057	1.96710
50.545	1.99845
50.864	2.02305
51.479	2.04430
51.892	2.07977
52.345	2.11359
52.717	2.15720
53.253	2.21179
52.807	2.33087
48.403	2.78537
49.070	2.86893
49.373	2.94325
49.836	3.01383
50.243	3.06336
44.185	3.69235
44.638	3.77344
45.182	3.84368
45.568	3.89639
45.989	3.91404
46.558	4.03226
46.754	4.09291
47.231	4.11750
47.646	4.21613
47.918	4.27702
48.243	4.32825
48.327	4.39369
48.490	4.47213
48.634	4.52458
49.007	4.63052
32.850	4.43758
33.157	4.46251
33.801	4.48326
34.311	4.51825
34.659	4.55730
35.104	4.59424
35.532	4.63952
35.922	4.63806
