# Supplementary material for: Characterisation of the mechanical and fracture properties of a uni-weave carbon fibre/epoxy non-crimp fabric composite
Source: Data Brief. 2016 Jan 15;6:680–95. doi: 10.1016/j.dib.2016.01.010 (PMC4773377; doi:10.1016/j.dib.2016.01.010)
Supplement: Supplementary file 1 — Supplementary material [file mmc1.zip › Supplementary_material/specimen_xz4.csv]

Stress (MPa)	Engineering shear strain (%)
-0.001	-0.00514
0.000	0.00068
0.000	0.00797
-0.001	0.00306
0.000	0.00300
0.001	0.00568
0.055	0.00608
0.133	-0.00492
0.207	0.00596
0.249	0.00842
0.283	0.01592
0.313	0.01025
0.350	0.01010
0.343	0.00490
0.394	0.00822
0.459	-0.00107
0.486	-0.00329
0.526	0.00064
0.538	0.00530
0.606	-0.00070
0.645	0.00486
0.708	-0.01302
0.775	-0.00392
0.806	-0.00813
0.907	-0.00577
0.943	0.00585
1.141	0.01114
1.190	0.01235
1.305	-0.00527
1.395	-0.01024
1.490	0.00108
1.651	0.00453
1.804	0.01213
1.914	0.02398
2.092	0.03145
2.164	0.01710
2.291	0.01324
2.504	0.00032
2.664	0.01533
2.798	0.01692
2.873	0.02161
3.091	0.04914
3.264	0.04005
3.411	0.02442
3.517	0.01783
3.685	0.01990
3.875	0.02312
4.005	0.03463
4.217	0.05585
4.455	0.05772
4.590	0.06411
4.759	0.04793
4.917	0.04136
5.217	0.05041
5.369	0.05033
5.499	0.07058
5.684	0.08388
5.948	0.09070
6.163	0.09701
6.363	0.07998
6.576	0.07231
6.885	0.09273
7.129	0.09924
7.357	0.12820
7.586	0.12873
7.828	0.12882
8.029	0.13212
8.207	0.12051
8.522	0.12861
8.787	0.14921
8.942	0.15895
9.185	0.16650
9.407	0.17806
9.764	0.17894
9.916	0.17242
10.167	0.17266
10.381	0.17610
10.541	0.19623
10.832	0.20106
11.072	0.20275
11.451	0.20711
11.683	0.19832
11.931	0.21273
12.145	0.23011
12.604	0.23770
12.759	0.25942
12.932	0.25759
13.125	0.25766
13.408	0.26050
13.716	0.27152
13.991	0.27895
14.250	0.29070
14.395	0.29605
14.613	0.30081
14.900	0.31054
15.306	0.32361
15.622	0.32466
15.770	0.33190
15.968	0.34232
16.174	0.35015
16.520	0.34995
16.784	0.36431
17.049	0.37832
17.255	0.38247
17.639	0.38861
17.823	0.39336
18.160	0.40007
18.364	0.41835
18.662	0.42327
18.854	0.43498
19.104	0.43799
19.438	0.43897
19.799	0.45379
20.039	0.46283
20.221	0.46818
20.489	0.47291
20.795	0.48514
21.052	0.49463
21.312	0.49787
21.564	0.50420
21.754	0.50805
21.995	0.51772
22.238	0.53086
22.536	0.54866
22.965	0.56017
23.239	0.56318
23.398	0.56656
23.845	0.56530
24.017	0.57432
24.308	0.58755
24.690	0.60472
24.890	0.62023
25.163	0.62714
25.486	0.62549
25.696	0.62719
26.147	0.63628
26.285	0.65541
26.575	0.65977
26.764	0.66898
27.079	0.67693
27.440	0.67621
27.715	0.69276
27.976	0.70378
28.286	0.70947
28.508	0.72045
28.828	0.72877
29.132	0.74180
29.431	0.75030
29.641	0.74987
29.992	0.76202
30.170	0.77100
30.414	0.78726
30.686	0.80723
31.036	0.81123
31.325	0.81397
31.592	0.81071
31.827	0.82547
32.078	0.84752
32.556	0.85130
32.787	0.86367
32.855	0.87843
33.129	0.88016
33.454	0.89513
33.552	0.90091
34.049	0.90852
34.272	0.92006
34.558	0.94043
34.723	0.95623
34.846	0.97685
35.161	0.96975
35.537	0.97985
35.847	0.99229
35.972	1.01127
36.157	1.01965
36.631	1.03747
36.934	1.04393
37.196	1.05518
37.499	1.06008
37.671	1.08440
37.906	1.08567
38.212	1.10044
38.604	1.12350
38.736	1.12287
38.964	1.13259
39.166	1.14712
39.362	1.15824
39.807	1.17120
40.217	1.19028
40.380	1.20728
40.715	1.22281
41.068	1.22413
41.138	1.24047
41.353	1.25056
41.746	1.27105
41.979	1.28094
42.268	1.29455
42.548	1.30433
42.864	1.31801
43.084	1.33780
43.360	1.34803
43.571	1.35179
43.958	1.38323
44.267	1.40066
44.387	1.40291
45.094	1.44042
45.351	1.46057
45.565	1.48035
45.929	1.48924
46.169	1.50128
46.490	1.53193
46.969	1.56663
47.187	1.58697
47.349	1.59136
47.538	1.60665
47.869	1.62358
48.336	1.64733
48.504	1.67281
48.719	1.68646
48.904	1.69797
49.280	1.72277
49.577	1.74671
49.646	1.76575
49.892	1.78631
49.997	1.81008
50.253	1.83130
50.484	1.83419
50.783	1.85199
50.957	1.88579
51.148	1.89939
51.300	1.92421
51.634	1.94057
51.910	1.97188
52.029	1.97786
52.194	2.00188
52.480	2.02249
52.673	2.04705
52.951	2.08156
53.297	2.09539
53.478	2.11699
53.595	2.13730
53.800	2.16244
54.040	2.18610
54.428	2.22680
54.573	2.24799
54.672	2.26242
54.761	2.28983
55.155	2.30744
55.407	2.34291
55.589	2.37383
55.839	2.40636
55.963	2.43375
56.173	2.45768
56.322	2.48953
56.596	2.52391
56.767	2.55232
56.813	2.58730
57.011	2.62501
57.419	2.65702
57.467	2.69314
57.567	2.71228
57.685	2.74682
58.032	2.78788
58.285	2.83072
58.434	2.86338
58.495	2.90059
58.747	2.94051
58.963	2.98415
59.078	3.03510
59.351	3.07072
59.485	3.11669
59.648	3.15871
59.791	3.21172
57.857	3.25229
57.062	3.41363
51.900	3.56830
51.971	3.64213
48.999	4.12964
43.348	4.85888
43.723	4.93489
43.889	4.97273
44.153	5.05076
44.429	5.09863
44.700	5.12438
45.059	5.17422
45.363	5.22705
45.474	5.20914
45.681	5.25009
45.817	5.31664
46.244	5.36180
46.376	4.96774
44.205	5.41805
37.808	6.08630
38.054	6.14185
38.424	6.20159
38.647	6.23025
38.753	6.25290
39.014	6.31321
39.033	6.36430
39.298	6.41698
39.684	6.43964
39.954	6.49088
40.005	6.55617
40.183	6.57774
40.393	6.55981
40.663	6.65176
