# Supplementary material for: Characterisation of the mechanical and fracture properties of a uni-weave carbon fibre/epoxy non-crimp fabric composite
Source: Data Brief. 2016 Jan 15;6:680–95. doi: 10.1016/j.dib.2016.01.010 (PMC4773377; doi:10.1016/j.dib.2016.01.010)
Supplement: Supplementary file 1 — Supplementary material [file mmc1.zip › Supplementary_material/specimen_xz5.csv]

Stress (MPa)	Engineering shear strain (%)
0.002	-0.01261
0.002	-0.01317
0.005	0.00524
0.144	0.00630
0.408	0.00349
0.813	0.00455
1.136	0.00969
1.470	0.02059
1.650	0.01480
1.854	0.03243
2.061	0.03693
2.416	0.04512
2.662	0.04405
2.898	0.06830
3.138	0.05744
3.440	0.06623
3.768	0.09165
4.150	0.09171
4.515	0.11572
4.896	0.12729
5.176	0.12856
5.487	0.12887
5.943	0.14271
6.329	0.15938
6.634	0.17703
6.914	0.17943
7.283	0.18406
7.766	0.18858
8.090	0.20216
8.414	0.21239
8.741	0.23148
9.216	0.24246
9.600	0.25705
9.949	0.24949
10.322	0.25644
10.724	0.26130
11.051	0.28911
11.416	0.29459
11.895	0.30800
12.129	0.31650
12.486	0.30858
12.816	0.31157
13.325	0.33627
13.582	0.35999
13.940	0.37094
14.232	0.36753
14.603	0.36758
15.067	0.36088
15.412	0.37546
15.787	0.40967
16.173	0.42209
16.466	0.43569
16.833	0.43794
17.318	0.42308
17.756	0.44879
17.918	0.46430
18.291	0.47964
18.558	0.49823
19.175	0.49813
19.487	0.51314
19.784	0.50823
20.177	0.52183
20.690	0.53172
21.091	0.56776
21.384	0.57426
21.748	0.57668
22.105	0.58010
22.333	0.58966
22.687	0.59976
23.331	0.62195
23.587	0.64521
23.905	0.65054
24.205	0.65601
24.583	0.65666
24.979	0.67354
25.444	0.70584
25.747	0.70363
26.054	0.70610
26.316	0.71697
26.718	0.74009
27.088	0.75269
27.628	0.75635
27.904	0.76736
28.188	0.78845
28.633	0.79974
29.070	0.81445
29.331	0.82634
29.718	0.83426
29.928	0.84776
30.332	0.86006
30.607	0.86683
31.084	0.88281
31.367	0.90561
31.800	0.91894
32.034	0.92700
32.362	0.93938
32.809	0.95378
33.208	0.97029
33.504	0.98970
33.774	0.99648
34.140	1.00610
34.530	1.02665
34.832	1.03303
35.218	1.05042
35.685	1.06611
35.909	1.08312
36.209	1.10452
36.468	1.10333
36.931	1.12179
37.157	1.14005
37.421	1.14803
37.927	1.16508
38.309	1.18650
38.585	1.18971
38.948	1.20691
39.387	1.22700
39.632	1.24210
39.989	1.26163
40.170	1.26783
40.415	1.29869
40.876	1.30961
41.125	1.32554
41.403	1.34240
41.736	1.36002
42.191	1.37776
42.573	1.40331
42.867	1.40479
43.267	1.42780
43.466	1.45299
43.688	1.47197
43.966	1.49240
44.375	1.50627
44.637	1.53321
44.978	1.54865
45.074	1.55628
45.494	1.58337
45.636	1.61926
46.144	1.62895
46.425	1.64332
46.716	1.66257
46.790	1.69726
47.146	1.70911
47.343	1.72909
47.804	1.75299
48.105	1.77843
48.403	1.80484
48.707	1.82736
48.979	1.85192
49.263	1.87413
49.526	1.89463
49.771	1.92689
49.975	1.94639
50.261	1.98480
50.521	1.99844
50.846	2.03057
51.226	2.05644
51.280	2.09410
51.613	2.10161
51.717	2.14641
52.175	2.17133
52.468	2.21258
52.730	2.24958
52.923	2.27546
53.088	2.29141
53.309	2.33085
53.501	2.36631
53.938	2.40828
54.001	2.45178
54.342	2.49525
54.374	2.52870
54.784	2.56746
55.131	2.60189
55.207	2.65622
55.262	2.69752
55.640	2.72903
55.885	2.79665
56.111	2.85066
56.330	2.91390
56.403	2.99376
56.347	3.05829
44.925	3.53588
41.878	3.61371
42.334	3.63596
42.755	3.67307
43.065	3.69297
43.322	3.71949
43.729	3.74041
44.024	3.78382
44.360	3.82100
44.582	3.85562
44.974	3.88334
45.280	3.92357
45.521	3.94482
45.804	3.97804
46.039	4.02041
46.210	4.05881
46.328	4.09724
46.675	4.13329
46.746	4.17217
46.322	4.21608
39.352	4.84436
39.761	4.88107
40.167	4.90193
40.362	5.08880
40.487	5.20028
40.889	4.96940
40.898	4.75894
40.919	5.04827
41.113	5.08968
41.332	5.15871
41.388	5.33052
41.389	5.60802
41.192	5.20113
41.483	5.22655
41.578	5.27909
41.634	5.31211
41.880	5.32619
42.253	5.36559
42.460	5.41939
42.555	5.43974
42.727	5.47588
42.850	5.49657
42.840	5.52114
42.811	5.56573
42.279	5.59266
41.841	5.61418
41.852	5.63978
41.530	5.66748
35.149	6.43722
35.554	6.53244
35.649	6.57168
