# Supplementary material for: Characterisation of the mechanical and fracture properties of a uni-weave carbon fibre/epoxy non-crimp fabric composite
Source: Data Brief. 2016 Jan 15;6:680–95. doi: 10.1016/j.dib.2016.01.010 (PMC4773377; doi:10.1016/j.dib.2016.01.010)
Supplement: Supplementary file 1 — Supplementary material [file mmc1.zip › Supplementary_material/specimen_xz6.csv]

Stress (MPa)	Engineering shear strain (%)
	0.00000
	-0.00448
	-0.00307
	-0.00218
	-0.00171
	0.00086
	-0.00576
	-0.00618
	-0.00110
	-0.00294
	0.00237
	-0.00266
	-0.01128
	0.00037
	-0.00053
	-0.00368
	0.00043
	0.00715
	-0.00868
	-0.00568
	-0.00378
	0.00122
	-0.00350
	-0.00104
	-0.00716
	-0.00284
	-0.00203
	-0.00329
	-0.00486
	-0.00385
	-0.02077
	0.00042
	-0.00108
	0.00072
	-0.00071
	-0.00034
	-0.00690
	-0.00655
	-0.00345
	-0.00270
	-0.00740
	-0.00572
	0.00322
	-0.00530
	-0.00457
	-0.00312
	0.00839
	0.01537
	0.00682
	0.01350
	0.01891
	0.02974
	0.02472
	0.03318
	0.04151
	0.04636
	0.05649
	0.06472
	0.07144
	0.08029
	0.07759
	0.08585
	0.08625
	0.11100
	0.10594
	0.12358
	0.13247
	0.13211
	0.11686
	0.09716
	0.08628
	0.06995
	0.06910
	0.05243
	0.03925
	0.03079
	0.02346
	0.02011
	0.01445
	0.03292
	0.04319
	0.04389
	0.04931
	0.06543
	0.09668
	0.07509
	0.09636
	0.10245
	0.11644
	0.12309
	0.12950
	0.15118
	0.15126
	0.16922
	0.18430
	0.17533
	0.18785
	0.18839
	0.19474
	0.20821
	0.22321
	0.23518
	0.24358
	0.23701
	0.22912
	0.25342
	0.24060
	0.22551
	0.22103
	0.21781
	0.19327
	0.17901
	0.16527
	0.15132
	0.13885
	0.13644
	0.13805
	0.11804
	0.10046
	0.08154
	0.07226
	0.06973
	0.05766
	0.04892
	0.04972
	0.03618
	0.02530
	0.00970
	0.00913
	0.00312
	-0.00111
	0.01238
	0.01831
	0.02791
	0.04271
	0.06061
	0.07124
	0.07685
	0.08680
	0.09908
	0.09728
	0.11959
	0.12551
	0.14766
	0.16201
	0.16216
	0.15987
	0.17535
	0.19260
	0.20750
	0.21296
	0.22489
	0.22742
	0.22489
	0.23229
	0.25375
	0.26059
	0.28496
	0.29155
	0.27335
	0.28653
	0.29715
	0.30824
	0.32904
	0.34651
	0.35554
	0.34449
	0.36234
	0.36404
	0.38190
	0.40476
	0.37183
	0.35502
	0.32658
	0.32278
	0.32162
	0.30653
	0.29911
	0.28588
	0.25661
	0.25271
	0.24788
	0.22795
	0.22558
	0.21413
	0.20245
	0.17822
	0.16710
	0.14698
	0.15191
	0.15118
	0.13793
	0.11449
	0.11377
	0.08995
	0.08059
	0.09188
	0.08572
	0.08180
	0.06603
	0.07004
	0.04750
	0.05013
	0.03762
	0.01907
	0.02565
	0.01859
	0.00265
	-0.00920
	-0.00555
	0.00547
	0.02415
	0.04618
	0.05819
	0.05551
	0.05927
	0.07325
	0.08396
	0.09209
	0.11720
	0.12356
	0.12178
	0.12150
	0.13437
	0.14227
	0.16107
	0.18067
	0.19107
	0.19090
	0.19957
	0.20169
	0.21118
	0.23078
	0.24082
	0.24398
	0.25900
	0.26849
	0.24768
	0.27878
	0.28735
	0.31153
	0.32289
	0.32831
	0.33474
	0.34093
	0.34828
	0.35994
	0.39077
	0.40160
	0.40627
	0.40985
	0.41489
	0.42712
	0.43047
	0.46117
	0.46993
	0.47336
	0.47409
	0.48132
	0.49613
	0.51824
	0.53309
	0.52440
	0.49920
	0.46851
	0.45403
	0.44439
	0.43576
	0.42269
	0.40981
	0.39166
	0.36684
	0.35991
	0.34495
	0.34513
	0.33520
	0.32695
	0.30965
	0.29174
	0.26953
	0.26150
	0.26091
	0.25893
	0.24556
	0.22820
	0.21189
	0.19315
	0.19015
	0.19107
	0.18832
	0.18079
	0.17765
	0.14369
	0.13446
	0.11743
	0.11467
	0.11405
	0.10571
	0.08058
	0.07827
	0.06844
	0.06054
	0.05752
	0.06982
	0.05590
	0.04806
	0.03651
	0.03593
	0.02306
	0.01400
	0.00115
	0.00869
	-0.00180
	0.00378
	0.00356
	0.02647
	0.03772
	0.04368
	0.04285
	0.05479
	0.07445
	0.08432
	0.09523
	0.10582
	0.11252
	0.10639
	0.11651
	0.12848
	0.15255
	0.16404
	0.16663
	0.17167
	0.16281
	0.17611
	0.18846
	0.21424
	0.22583
	0.23126
	0.24764
	0.22997
	0.25900
	0.25544
	0.27668
	0.28645
	0.30983
	0.30822
	0.30976
	0.31698
	0.32890
	0.35182
	0.36799
	0.37857
	0.38173
	0.38600
	0.39280
	0.40741
	0.43159
	0.44393
	0.44416
	0.45708
	0.45718
	0.47236
	0.48820
	0.50609
	0.52199
	0.53553
	0.53725
	0.54196
	0.54960
	0.56906
	0.57991
	0.59049
	0.60409
	0.61062
	0.62241
	0.61184
	0.64671
	0.65634
	0.68076
	0.65341
	0.62145
	0.60798
	0.59603
	0.58064
	0.56602
	0.55461
	0.53705
	0.53087
	0.50672
	0.49135
	0.48246
	0.46663
	0.46286
	0.44628
	0.43532
	0.41669
	0.39992
	0.39133
	0.38479
	0.37215
	0.36968
	0.35621
	0.33813
	0.32229
	0.30692
	0.30289
	0.29669
	0.28511
	0.26523
	0.25607
	0.23732
	0.22914
	0.22816
	0.22179
	0.22023
	0.20357
	0.17810
	0.16208
	0.14934
	0.15232
	0.16104
	0.14585
	0.15137
	0.12357
	0.10035
	0.10888
	0.10756
	0.08003
	0.08095
	0.06934
	0.06272
	0.04976
	0.06780
	0.03844
	0.05715
	0.04140
	0.03504
	0.03773
	0.01798
	0.01275
	0.01583
	0.00261
	0.01286
	0.02270
	0.02987
	0.05177
	0.06204
	0.06456
	0.07281
	0.07916
	0.09812
	0.10636
	0.09802
	0.10170
	0.11966
	0.13296
	0.15680
	0.14936
	0.15323
	0.15785
	0.16581
	0.18996
	0.19479
	0.20768
	0.21377
	0.23434
	0.22785
	0.23245
	0.24702
	0.25977
	0.28772
	0.29238
	0.28506
	0.29228
	0.31251
	0.32544
	0.34747
	0.36145
	0.34504
	0.36671
	0.36603
	0.38136
	0.40551
	0.42149
	0.42592
	0.41966
	0.45138
	0.45197
	0.46734
	0.48383
	0.50296
	0.51468
	0.51560
	0.52453
	0.53957
	0.55317
	0.58115
	0.57841
	0.58661
	0.60096
	0.61309
	0.62291
	0.64215
	0.64994
	0.66439
	0.67276
	0.68612
	0.69553
	0.70845
	0.72376
	0.73890
	0.74893
	0.75487
	0.77802
	0.77740
	0.79957
	0.81755
	0.82611
	0.79612
	0.77238
	0.75314
	0.74037
	0.72927
	0.71547
	0.70247
	0.68343
	0.65413
	0.65132
	0.62103
	0.61628
	0.60936
	0.59809
	0.57279
	0.54700
	0.54357
	0.52644
	0.52890
	0.51489
	0.49666
	0.48323
	0.46195
	0.44688
	0.44203
	0.43344
	0.42834
	0.41052
	0.40894
	0.38113
	0.36673
	0.35283
	0.36147
	0.34466
	0.33621
	0.31864
	0.30809
	0.28475
	0.26996
	0.26939
	0.26693
	0.26107
	0.24542
	0.23946
	0.21256
	0.20395
	0.19525
	0.19709
	0.20320
	0.18740
	0.16933
	0.15275
	0.13376
	0.13912
	0.15365
	0.13762
	0.12719
	0.11174
	0.09895
	0.08947
	0.08458
	0.09039
	0.07937
	0.06776
	0.04858
	0.04712
	0.04848
	0.04325
	0.05756
	0.04256
	0.04191
	0.02094
	0.02075
	0.01366
	0.00604
	0.00771
	0.03207
	0.04280
	0.05982
	0.06924
	0.07833
	0.08195
	0.08921
	0.09370
	0.09541
	0.11664
	0.12680
	0.13676
	0.13990
	0.13904
	0.13745
	0.14258
	0.16712
	0.17172
	0.19796
	0.20033
	0.20513
	0.19593
	0.21265
	0.22707
	0.23714
	0.25874
	0.26758
	0.28435
	0.26658
	0.28071
	0.29595
	0.31771
	0.33702
	0.33568
	0.34197
	0.32840
	0.35508
	0.34341
	0.39020
	0.40536
	0.41672
	0.41741
	0.43793
	0.43528
	0.45218
	0.47465
	0.48035
	0.49030
	0.49995
	0.51110
	0.51187
	0.53404
	0.54964
	0.56328
	0.56507
	0.58087
	0.58507
	0.59941
	0.61819
	0.63455
	0.65033
	0.65871
	0.66922
	0.67433
	0.69638
	0.69569
	0.72900
	0.74420
	0.75130
	0.75812
	0.76909
	0.78812
	0.80799
	0.81822
	0.83522
	0.84068
	0.85391
	0.87378
	0.88489
	0.90084
	0.91530
	0.92988
	0.94944
	0.95844
	0.97493
	0.98139
	1.00592
	0.99775
	0.97492
	0.95827
	0.94712
	0.92731
	0.89721
	0.89380
	0.87263
	0.85490
	0.83997
	0.81831
	0.80504
	0.78585
	0.77838
	0.76407
	0.74401
	0.72560
	0.71283
	0.70562
	0.69528
	0.67994
	0.66395
	0.65021
	0.63128
	0.62338
	0.59463
	0.59997
	0.58825
	0.56968
	0.55328
	0.53474
	0.51263
	0.50648
	0.50478
	0.48841
	0.47310
	0.45371
	0.44796
	0.43135
	0.42633
	0.41563
	0.40728
	0.40448
	0.37589
	0.36239
	0.34462
	0.32990
	0.32796
	0.32682
	0.30630
	0.28978
	0.27593
	0.26023
	0.25310
	0.25664
	0.24753
	0.23948
	0.21603
	0.19532
	0.19435
	0.19768
	0.19308
	0.18371
	0.17190
	0.15179
	0.14104
	0.13386
	0.13704
	0.13725
	0.12837
	0.10907
	0.09122
	0.09577
	0.09445
	0.09172
	0.07657
	0.06703
	0.06017
	0.06045
	0.05794
	0.06210
	0.05622
	0.04008
	0.03719
	0.03093
	0.05138
	0.06105
	0.07629
	0.07681
	0.09620
	0.08511
	0.09492
	0.10828
	0.13060
	0.13473
	0.13010
	0.13354
	0.14035
	0.15368
	0.14850
	0.17711
	0.19745
	0.20218
	0.20384
	0.19900
	0.21421
	0.22805
	0.24730
	0.26619
	0.26593
	0.26881
	0.27195
	0.29102
	0.31048
	0.32987
	0.33394
	0.33243
	0.33949
	0.36557
	0.37468
	0.39690
	0.39961
	0.40918
	0.41708
	0.42352
	0.43990
	0.46178
	0.47648
	0.48486
	0.49099
	0.49689
	0.49844
	0.52834
	0.53606
	0.54612
	0.55663
	0.57552
	0.58370
	0.60806
	0.61269
	0.63144
	0.64470
	0.65438
	0.66825
	0.67012
	0.69645
	0.71580
	0.71903
	0.73148
	0.74301
	0.74873
	0.77657
	0.78039
	0.80049
	0.82793
	0.83228
	0.84925
	0.87334
	0.87832
	0.89204
	0.91183
	0.92720
	0.94129
	0.95766
	0.96223
	0.98672
	1.00020
	1.01877
	1.01342
	1.03247
	1.06621
	1.08089
	1.11245
	1.11735
	1.11832
	1.15103
	1.17404
	1.17730
	1.19954
39.953	1.21106
38.559	1.17532
37.640	1.15233
36.804	1.13149
36.084	1.11116
35.362	1.09792
34.740	1.07716
34.230	1.05916
33.551	1.04618
33.065	1.03068
32.523	1.01185
31.984	0.99940
31.290	0.97722
30.693	0.95840
30.122	0.94940
29.623	0.93210
29.208	0.92461
28.600	0.90523
28.067	0.88873
27.475	0.87428
26.961	0.86202
26.368	0.83154
25.736	0.82784
25.221	0.80178
24.786	0.79116
24.266	0.78163
23.652	0.76188
23.099	0.74772
22.607	0.73094
22.107	0.70210
21.739	0.70387
21.074	0.69209
20.533	0.67652
19.938	0.66080
19.538	0.65122
19.110	0.62832
18.631	0.61341
18.122	0.59806
17.578	0.58602
17.097	0.57677
16.631	0.56562
16.137	0.54539
15.572	0.52591
15.175	0.51497
14.703	0.50298
14.248	0.49800
13.715	0.47307
13.155	0.45217
12.829	0.44481
12.463	0.43370
11.884	0.41996
11.566	0.41666
11.107	0.41461
10.620	0.38363
10.247	0.37610
9.767	0.35175
9.395	0.35103
8.937	0.33822
8.576	0.34019
8.210	0.32972
7.901	0.29638
7.576	0.28544
7.167	0.26687
6.769	0.27214
6.292	0.25849
6.013	0.25748
5.655	0.23406
5.327	0.21475
5.117	0.22013
4.811	0.21302
4.446	0.22299
4.221	0.20844
3.923	0.18767
3.578	0.16875
3.271	0.16003
3.018	0.14686
2.742	0.14820
2.572	0.14977
2.201	0.11982
2.028	0.11181
1.884	0.11619
1.692	0.11585
1.546	0.12360
1.337	0.09160
1.184	0.10211
1.050	0.09526
0.920	0.08184
0.729	0.08201
0.576	0.08237
0.436	0.07330
1.007	0.09234
1.462	0.09058
1.923	0.10218
2.155	0.10937
2.431	0.12208
2.610	0.13352
3.046	0.14692
3.385	0.15563
3.717	0.15250
3.972	0.15970
4.316	0.15967
4.651	0.18230
4.942	0.19718
5.255	0.21487
5.581	0.21323
6.001	0.21067
6.423	0.21627
6.763	0.23585
7.054	0.25147
7.514	0.27052
7.941	0.27833
8.315	0.28334
8.827	0.28692
9.194	0.29735
9.619	0.31482
10.126	0.34308
10.531	0.33400
10.922	0.34618
11.328	0.34923
11.773	0.36791
12.076	0.38075
12.593	0.39394
13.068	0.41716
13.533	0.41583
13.979	0.42124
14.447	0.43903
15.074	0.44953
15.487	0.47383
15.901	0.48775
16.371	0.49051
16.664	0.49864
17.151	0.51348
17.676	0.52002
18.122	0.54913
18.715	0.54343
19.120	0.57006
19.709	0.58329
20.190	0.59359
20.630	0.60547
21.044	0.62583
21.511	0.65110
22.035	0.65518
22.598	0.65542
23.095	0.67467
23.532	0.68529
23.981	0.70323
24.623	0.72436
25.108	0.74078
25.478	0.74482
25.913	0.75587
26.392	0.75926
26.859	0.78980
27.499	0.80698
28.065	0.81615
28.475	0.83063
28.912	0.84810
29.603	0.86786
30.019	0.87569
30.374	0.90255
30.906	0.91311
31.508	0.93294
31.967	0.94001
32.444	0.95478
32.805	0.96754
33.375	0.98961
33.836	0.99891
34.546	1.02555
35.020	1.03802
35.460	1.04813
35.972	1.06749
36.418	1.08509
36.927	1.10271
37.449	1.11980
37.937	1.14107
38.383	1.15525
39.033	1.16764
39.430	1.19581
39.917	1.21390
40.367	1.22798
40.774	1.23470
41.320	1.26470
41.629	1.27480
41.992	1.29999
42.524	1.32469
42.988	1.33439
43.309	1.35149
43.730	1.37196
44.047	1.38617
44.470	1.42205
44.739	1.43836
44.877	1.45430
43.907	1.43785
42.893	1.41554
41.845	1.38882
40.955	1.36751
40.233	1.33491
39.520	1.32849
38.902	1.31207
38.203	1.28955
37.683	1.28387
37.051	1.26360
36.284	1.22948
35.747	1.22489
35.050	1.20395
34.522	1.18775
33.926	1.16527
33.276	1.15645
32.646	1.13378
31.989	1.11590
31.453	1.09478
30.901	1.07634
30.304	1.05838
29.715	1.04624
29.283	1.03041
28.707	1.02029
28.025	0.99836
27.460	0.98181
26.839	0.95805
26.479	0.95516
25.926	0.93435
25.403	0.90786
24.772	0.89453
24.294	0.88537
23.901	0.87596
23.246	0.85663
22.745	0.82462
22.153	0.81610
21.645	0.81076
21.089	0.79045
20.581	0.77772
20.031	0.74727
19.563	0.73446
19.200	0.73298
18.703	0.71737
17.978	0.70792
17.547	0.68251
17.150	0.67654
16.695	0.65038
16.151	0.64425
15.633	0.62457
15.145	0.61592
14.717	0.60590
14.305	0.58312
13.857	0.56489
13.340	0.55854
12.948	0.54946
12.478	0.53778
12.002	0.52599
11.604	0.51038
11.139	0.48999
10.796	0.48210
10.434	0.46415
10.027	0.45440
9.634	0.45196
9.149	0.43389
8.774	0.41328
8.412	0.39868
7.986	0.38364
7.595	0.37856
7.249	0.37739
6.905	0.36937
6.608	0.34254
6.273	0.32258
5.869	0.30877
5.551	0.29357
5.189	0.31185
4.893	0.29867
4.551	0.27988
4.234	0.26150
3.989	0.25217
3.691	0.25389
3.412	0.25758
3.177	0.25063
2.930	0.21732
2.630	0.20498
2.382	0.20356
2.175	0.20888
1.975	0.20494
1.841	0.19126
1.593	0.17437
1.411	0.16313
1.301	0.16340
1.146	0.17449
0.898	0.16798
0.785	0.15499
0.675	0.13935
0.551	0.13693
0.729	0.13261
1.238	0.14310
1.632	0.16715
1.922	0.17699
2.281	0.19459
2.581	0.19319
2.859	0.19335
3.135	0.19704
3.475	0.20438
3.736	0.22316
4.054	0.24175
4.400	0.24776
4.788	0.24242
5.150	0.24384
5.510	0.26184
5.831	0.28328
6.224	0.30353
6.679	0.31035
7.078	0.31935
7.470	0.31545
7.861	0.32756
8.290	0.33074
8.785	0.35763
9.239	0.37289
9.730	0.36974
10.131	0.38233
10.617	0.39685
10.917	0.41860
11.486	0.43625
11.900	0.44397
12.414	0.44824
12.845	0.46086
13.352	0.47454
13.905	0.49690
14.324	0.51148
14.871	0.52260
15.189	0.51497
15.631	0.53984
16.180	0.54853
16.601	0.57192
17.080	0.58910
17.618	0.59972
18.087	0.60671
18.703	0.62479
19.089	0.63637
19.569	0.64893
20.195	0.66034
20.682	0.68925
21.213	0.68839
21.651	0.70384
22.114	0.72040
22.838	0.72958
23.342	0.75982
23.810	0.77321
24.179	0.77480
24.696	0.78010
25.240	0.80493
25.845	0.82938
26.421	0.84306
26.954	0.85777
27.390	0.87540
28.008	0.89311
28.404	0.90579
28.872	0.93011
29.527	0.93882
30.145	0.95431
30.568	0.97275
31.057	0.97559
31.584	1.00312
32.055	1.02137
32.723	1.03972
33.163	1.05400
33.706	1.06236
34.160	1.08183
34.699	1.10487
35.242	1.11626
35.796	1.13384
36.362	1.15190
36.800	1.16399
37.329	1.18552
37.881	1.20234
38.351	1.22293
38.865	1.25009
39.381	1.26293
40.108	1.28332
40.488	1.29846
40.988	1.30687
41.502	1.34298
41.923	1.35058
42.482	1.36490
40.962	1.34611
41.497	1.36779
42.029	1.37555
42.446	1.39446
42.993	1.41299
43.506	1.43817
44.050	1.45687
44.464	1.48625
44.837	1.49260
45.442	1.51542
45.803	1.54224
45.585	1.54604
44.523	1.52008
43.272	1.48627
42.396	1.46965
41.633	1.44909
40.815	1.42632
40.150	1.40117
39.281	1.38468
38.755	1.36809
38.103	1.35238
37.573	1.33817
36.899	1.31390
36.320	1.30127
35.807	1.28142
35.144	1.26541
34.556	1.25020
33.989	1.23474
33.422	1.20908
32.728	1.19471
32.226	1.17639
31.598	1.15984
31.058	1.15465
30.420	1.12784
29.879	1.11749
29.314	1.08975
28.780	1.07794
28.168	1.06115
27.587	1.04525
26.994	1.02707
26.528	1.01801
26.101	0.99087
25.314	0.97684
24.877	0.96833
24.255	0.94944
23.855	0.93215
23.348	0.91639
22.729	0.89795
22.223	0.88159
21.788	0.86943
21.356	0.85846
20.508	0.83485
20.134	0.81303
19.615	0.80120
19.040	0.79255
18.444	0.76666
17.935	0.75234
17.431	0.73282
17.023	0.72487
16.556	0.71988
15.992	0.68322
15.487	0.68166
15.094	0.66939
14.653	0.64964
14.127	0.63142
13.595	0.61286
13.187	0.60783
12.699	0.60556
12.258	0.58243
11.759	0.56932
11.353	0.54074
10.880	0.53402
10.467	0.52197
10.053	0.51048
9.579	0.49704
9.342	0.49061
8.852	0.48992
8.477	0.45023
8.119	0.45606
7.700	0.43590
7.294	0.41585
6.892	0.39086
6.497	0.37668
6.135	0.37502
5.799	0.36494
5.496	0.35190
5.190	0.33279
4.851	0.31651
4.481	0.31892
4.151	0.31750
3.860	0.31221
3.598	0.28728
3.294	0.27101
3.002	0.25967
2.686	0.26609
2.488	0.25843
2.217	0.24274
1.936	0.22380
1.750	0.21331
1.608	0.22003
1.412	0.22879
1.270	0.21431
1.121	0.19740
0.947	0.19827
0.830	0.19140
0.628	0.18801
0.456	0.18491
0.916	0.20159
1.477	0.19837
1.842	0.18974
2.069	0.20490
2.401	0.21573
2.744	0.22484
2.986	0.25220
3.252	0.24785
3.603	0.25303
3.925	0.25785
4.252	0.26815
4.649	0.28576
4.982	0.30224
5.415	0.31378
5.782	0.29827
6.149	0.31945
6.619	0.32831
6.975	0.35232
7.439	0.36975
7.884	0.37217
8.305	0.36980
8.695	0.36956
9.086	0.40948
9.469	0.42383
9.966	0.43372
10.422	0.43487
10.906	0.44617
11.299	0.45481
11.829	0.47907
12.313	0.50576
12.771	0.51576
13.349	0.51935
13.691	0.52834
14.197	0.54296
14.779	0.56131
15.228	0.57749
15.654	0.60807
16.092	0.59940
16.727	0.60995
17.211	0.62766
17.676	0.63777
18.187	0.65366
18.753	0.66266
19.327	0.68285
19.721	0.70667
20.151	0.70891
20.794	0.72782
21.307	0.74242
21.826	0.75074
22.234	0.76563
22.774	0.78293
23.408	0.80373
24.025	0.82167
24.528	0.82811
24.978	0.84012
25.641	0.87493
26.167	0.88670
26.571	0.90194
27.036	0.90848
27.776	0.92814
28.275	0.95369
28.666	0.96212
29.204	0.97193
29.850	0.99555
30.523	1.02456
30.963	1.03028
31.514	1.04649
32.072	1.06675
32.625	1.08820
33.128	1.09576
33.673	1.12116
34.344	1.12960
34.872	1.15125
35.322	1.17904
35.930	1.20024
36.536	1.22258
37.108	1.22762
37.646	1.25276
38.115	1.27821
38.734	1.29141
39.254	1.30101
39.706	1.32161
40.223	1.34608
40.882	1.35728
41.308	1.38166
41.822	1.38733
42.313	1.41230
43.023	1.43831
43.555	1.46461
43.985	1.48258
44.545	1.49864
45.244	1.53155
45.660	1.56034
46.076	1.56826
46.529	1.59100
47.149	1.61654
47.502	1.63906
47.874	1.66280
48.347	1.69046
48.880	1.71065
49.253	1.73191
49.571	1.76926
49.925	1.79600
50.412	1.83818
50.780	1.85177
50.986	1.88702
51.385	1.92166
51.834	1.95699
52.183	2.00097
52.460	2.02349
52.731	2.05240
53.230	2.10034
53.641	2.13799
53.759	2.16220
53.544	2.18771
52.199	2.17791
50.998	2.14472
49.791	2.10271
48.963	2.08302
47.953	2.06931
47.089	2.03994
46.225	2.01497
45.508	1.98679
44.953	1.96969
44.346	1.96497
43.591	1.93285
42.932	1.92905
42.307	1.90867
41.757	1.87918
41.063	1.85934
40.347	1.84754
39.824	1.83383
39.244	1.79251
38.739	1.78549
38.018	1.76998
37.440	1.74855
36.906	1.73374
36.341	1.71342
35.548	1.68088
35.010	1.67469
34.468	1.65176
33.855	1.63545
33.224	1.60757
32.598	1.57844
32.091	1.57508
31.537	1.56633
30.832	1.54847
30.306	1.51823
29.818	1.50059
29.249	1.48072
28.606	1.47038
28.174	1.44550
27.530	1.43119
26.888	1.40032
26.339	1.37667
25.828	1.37796
25.304	1.35322
24.714	1.32992
24.175	1.31710
23.603	1.29828
23.031	1.28330
22.535	1.27411
21.994	1.24871
21.577	1.22767
21.032	1.21712
20.424	1.18827
19.870	1.17412
19.416	1.15867
19.006	1.13972
18.417	1.12725
17.872	1.10532
17.402	1.09369
17.081	1.08431
16.506	1.05929
15.858	1.03487
15.433	1.02151
14.900	0.99575
14.413	1.00099
13.838	0.96113
13.430	0.95869
13.083	0.92805
12.573	0.91987
11.999	0.90438
11.616	0.88746
11.207	0.87010
10.720	0.84974
10.245	0.83355
9.847	0.81516
9.430	0.81627
9.068	0.79833
8.530	0.76932
8.195	0.75331
7.813	0.74296
7.427	0.73671
6.908	0.70346
6.686	0.70630
6.348	0.68468
5.974	0.67089
5.596	0.67099
5.307	0.64945
4.970	0.63395
4.628	0.61203
4.256	0.59516
4.079	0.59165
3.769	0.59173
3.482	0.58084
3.235	0.55662
2.932	0.54699
2.674	0.54082
2.433	0.54552
2.206	0.52293
1.902	0.50045
1.727	0.48828
1.445	0.48786
1.355	0.50172
1.192	0.49220
0.988	0.46581
0.851	0.46004
0.744	0.45237
0.628	0.45701
0.542	0.46842
1.128	0.46015
1.455	0.46077
1.790	0.45910
2.087	0.45888
2.425	0.47445
2.691	0.50393
2.993	0.50883
3.356	0.50834
3.654	0.50548
4.010	0.51756
4.431	0.53589
4.813	0.55129
5.374	0.56536
5.794	0.57317
6.091	0.57306
6.593	0.58933
7.033	0.61710
7.455	0.61399
7.844	0.62209
8.348	0.63639
8.863	0.65241
9.405	0.67437
9.849	0.68832
10.335	0.70449
10.754	0.70924
11.236	0.71955
11.735	0.74216
12.254	0.75758
12.745	0.75458
13.231	0.77510
13.793	0.79357
14.266	0.79955
14.793	0.82126
15.402	0.84514
15.992	0.84824
16.487	0.85764
16.913	0.88255
17.366	0.89964
18.039	0.91331
18.525	0.92626
19.094	0.93680
19.561	0.95303
20.214	0.97051
20.700	0.99999
21.399	1.00937
21.890	1.02166
22.510	1.03473
23.025	1.05886
23.476	1.08159
24.078	1.09262
24.666	1.11188
25.190	1.11741
25.498	1.13653
26.138	1.15008
26.639	1.17132
27.426	1.18207
27.906	1.19912
28.417	1.22301
28.954	1.24519
29.480	1.25845
30.193	1.26998
30.721	1.30425
31.213	1.31191
31.845	1.32777
32.429	1.36166
32.925	1.36775
33.558	1.40001
34.176	1.40908
34.741	1.45731
35.302	1.46527
35.724	1.46808
36.250	1.49832
36.974	1.52417
37.520	1.54183
37.984	1.55586
38.454	1.56869
39.219	1.59878
39.778	1.61113
40.380	1.63210
40.734	1.65317
41.445	1.67654
42.030	1.70473
42.509	1.73041
42.993	1.74727
43.736	1.76670
44.101	1.79341
44.664	1.81956
45.153	1.83633
45.917	1.85494
46.342	1.87991
46.809	1.89216
47.435	1.92135
47.960	1.94933
48.469	1.96715
48.955	1.98227
49.418	2.00968
49.945	2.03985
50.547	2.05020
50.942	2.06630
51.313	2.10395
51.947	2.13522
52.505	2.16661
52.839	2.17393
53.310	2.20512
53.832	2.23726
54.311	2.26817
54.720	2.30462
55.040	2.34145
55.285	2.38854
55.542	2.43473
55.983	2.49556
52.239	2.46643
52.683	2.50185
53.154	2.53081
53.590	2.56885
54.023	2.61879
54.286	2.66865
54.087	2.81789
49.853	3.16781
49.944	3.24694
50.337	3.28971
50.842	3.35377
51.277	3.41569
51.467	3.46247
50.013	3.49438
50.325	3.55152
50.626	3.58726
50.844	3.65140
43.913	4.38536
43.376	4.55623
37.612	4.62957
37.992	4.67933
38.432	4.76690
38.724	4.77544
39.200	4.83075
39.288	4.86124
39.523	4.95422
38.683	4.94321
37.751	4.87994
36.966	4.89588
36.306	4.81355
35.685	4.81025
35.119	4.78241
34.367	4.75488
33.894	4.77220
33.270	4.74469
32.709	4.69905
32.124	4.66280
31.675	4.68151
31.103	4.65181
30.516	4.62079
30.052	4.55123
29.510	4.53372
29.077	4.53278
28.661	4.50763
28.246	4.44186
27.705	4.45003
27.356	4.41787
