# Supplementary material for: Characterisation of the mechanical and fracture properties of a uni-weave carbon fibre/epoxy non-crimp fabric composite
Source: Data Brief. 2016 Jan 15;6:680–95. doi: 10.1016/j.dib.2016.01.010 (PMC4773377; doi:10.1016/j.dib.2016.01.010)
Supplement: Supplementary file 1 — Supplementary material [file mmc1.zip › Supplementary_material/specimen_xz7.csv]

Stress (MPa)	Engineering shear strain (%)
0.026	-0.00150
0.024	0.00018
0.026	0.00489
0.026	-0.00242
0.074	-0.00141
0.133	-0.00027
0.314	0.00520
0.660	0.00661
0.938	0.00990
1.067	0.01209
1.258	0.01755
1.417	0.02255
1.512	0.03246
1.709	0.03993
1.784	0.04017
1.967	0.04214
2.138	0.04523
2.310	0.05477
2.496	0.05544
2.755	0.05810
3.011	0.06078
3.209	0.06426
3.504	0.07144
3.804	0.07967
4.072	0.08726
4.482	0.08733
4.800	0.09187
5.188	0.09912
4.657	0.11687
3.976	0.08103
3.342	0.07303
2.922	0.05811
2.576	0.07106
2.201	0.05917
1.867	0.04871
1.583	0.04804
1.244	0.02478
1.014	0.02156
0.780	0.01808
0.603	0.01826
0.552	0.00340
1.073	0.01090
1.385	0.01602
1.673	0.02466
1.904	0.02999
2.211	0.04038
2.504	0.04418
2.836	0.05263
3.150	0.06551
3.611	0.06901
4.031	0.08466
4.508	0.08899
4.892	0.09106
5.317	0.10224
5.624	0.12347
5.890	0.14043
6.352	0.14725
6.683	0.15546
6.982	0.14722
7.355	0.15403
7.703	0.16391
8.110	0.18321
8.444	0.20599
8.711	0.20087
8.995	0.20736
9.400	0.19907
9.787	0.20408
10.200	0.21971
10.574	0.24367
10.904	0.25288
11.243	0.25087
11.599	0.25309
12.003	0.25420
12.339	0.25983
11.957	0.27467
11.076	0.25679
10.392	0.23582
9.876	0.23353
9.358	0.22951
8.872	0.22806
8.337	0.20239
7.853	0.17589
7.394	0.16579
7.016	0.16198
6.615	0.16005
6.318	0.15376
5.890	0.14544
5.388	0.13228
5.005	0.11244
4.685	0.10436
4.370	0.09191
3.935	0.09109
3.594	0.07174
3.295	0.08366
2.978	0.06303
2.649	0.04733
2.308	0.03105
1.948	0.03416
1.588	0.03396
1.309	0.03658
1.050	0.01502
0.908	0.01487
0.694	-0.00323
0.503	-0.00371
0.770	-0.00725
1.276	0.00486
1.597	0.01537
1.835	0.02403
2.083	0.02954
2.442	0.03637
2.768	0.04383
3.292	0.06523
3.644	0.05914
4.017	0.07179
4.368	0.07938
4.764	0.09580
5.191	0.11432
5.573	0.11339
5.947	0.11127
6.226	0.12461
6.619	0.13136
7.128	0.14874
7.538	0.17067
7.874	0.17516
8.232	0.18590
8.575	0.17139
9.013	0.18390
9.475	0.19383
9.904	0.20598
10.305	0.23390
10.701	0.24068
11.096	0.23674
11.538	0.24569
11.907	0.24835
12.381	0.26901
12.781	0.27775
13.174	0.31596
13.531	0.31137
13.922	0.31472
14.317	0.31501
14.730	0.32281
15.136	0.32644
15.464	0.35652
15.990	0.36775
16.392	0.38857
16.809	0.39056
17.150	0.39115
17.559	0.40149
18.044	0.41068
18.315	0.43232
18.729	0.44536
19.117	0.45354
19.519	0.46231
18.837	0.45598
17.932	0.45860
17.232	0.42675
16.591	0.42287
15.957	0.39021
15.454	0.36691
14.995	0.35363
14.436	0.34981
13.826	0.34927
13.363	0.33192
12.876	0.31146
12.383	0.29456
11.922	0.28140
11.402	0.27215
10.888	0.26657
10.514	0.26686
10.071	0.25814
9.621	0.23108
9.177	0.21332
8.826	0.19356
8.306	0.18004
7.914	0.17424
7.579	0.19104
7.135	0.17425
6.716	0.16110
6.277	0.14562
5.914	0.11928
5.518	0.11927
5.176	0.11937
4.940	0.12894
4.531	0.10842
4.134	0.09548
3.885	0.07744
3.574	0.06278
3.323	0.06535
2.950	0.06016
2.638	0.05593
2.373	0.05497
2.137	0.04115
1.826	0.03077
1.600	0.02850
1.291	0.01215
1.053	0.01710
0.884	0.01224
0.700	0.00508
0.543	0.00243
0.464	0.00363
0.933	0.00484
1.256	0.00643
1.566	0.01677
1.822	0.03908
2.195	0.02658
2.562	0.02702
2.900	0.04105
3.235	0.05752
3.573	0.07023
3.905	0.07146
4.318	0.08437
4.678	0.09868
5.007	0.09200
5.313	0.09089
5.639	0.09565
6.158	0.12778
6.468	0.14190
6.782	0.15541
7.124	0.15105
7.536	0.15079
7.947	0.15506
8.358	0.16486
8.794	0.18761
9.187	0.20805
9.559	0.22453
9.938	0.21746
10.402	0.21375
10.797	0.20912
11.194	0.23492
11.659	0.25569
12.038	0.27686
12.459	0.29215
12.842	0.28569
13.411	0.28763
13.764	0.30704
14.233	0.31166
14.745	0.33051
15.131	0.35527
15.670	0.37774
16.093	0.37227
16.534	0.37121
17.026	0.39030
17.448	0.39473
17.874	0.40975
18.346	0.44721
18.857	0.43969
19.257	0.45795
19.694	0.44623
20.121	0.46058
20.470	0.46930
20.900	0.48865
21.373	0.50678
21.828	0.52439
22.278	0.53088
22.692	0.53246
23.117	0.55606
23.517	0.56130
24.035	0.57708
24.344	0.60211
24.794	0.61594
25.214	0.61871
25.652	0.62259
26.073	0.63850
26.431	0.66560
25.862	0.65877
25.010	0.65827
24.179	0.61896
23.319	0.60693
22.761	0.58711
22.177	0.57168
21.580	0.56934
20.918	0.54450
20.352	0.51616
19.870	0.50188
19.333	0.49445
18.720	0.48774
18.234	0.47576
17.675	0.45292
17.223	0.44166
16.811	0.41701
16.325	0.40851
15.852	0.40649
15.334	0.39595
14.845	0.38997
14.374	0.38006
13.974	0.34875
13.446	0.33903
13.032	0.32092
12.636	0.30963
12.089	0.31225
11.608	0.30944
11.205	0.29700
10.732	0.26588
10.310	0.25196
9.838	0.23087
9.417	0.23058
9.002	0.23365
8.681	0.22324
8.203	0.22128
7.851	0.18965
7.438	0.18269
7.042	0.15953
6.612	0.16386
6.314	0.16419
5.934	0.15745
5.581	0.14484
5.156	0.12272
4.834	0.10291
4.389	0.09523
4.023	0.10021
3.764	0.09384
3.488	0.09508
3.152	0.08520
2.862	0.06558
2.636	0.05749
2.377	0.04755
2.095	0.04756
1.819	0.03808
1.670	0.04245
1.413	0.02223
1.231	0.02367
1.026	0.01008
0.844	0.01477
0.646	0.01376
0.481	0.01149
0.780	0.00908
1.179	0.01653
1.514	0.02934
1.781	0.02812
2.192	0.03142
2.501	0.05500
2.796	0.06143
3.087	0.06166
3.459	0.07203
3.781	0.07778
4.068	0.06418
4.376	0.08364
4.799	0.09350
5.164	0.10804
5.534	0.13422
5.794	0.13662
6.098	0.14183
6.542	0.13289
6.907	0.13739
7.417	0.15451
7.793	0.17323
8.111	0.18741
8.558	0.19667
9.018	0.19664
9.382	0.19334
9.825	0.20161
10.217	0.21725
10.668	0.24603
11.048	0.25187
11.577	0.26433
12.065	0.27976
12.435	0.27007
12.932	0.28796
13.350	0.29542
13.835	0.32639
14.423	0.35110
14.829	0.34637
15.270	0.34091
15.777	0.35804
16.194	0.37249
16.604	0.39433
17.093	0.41113
17.649	0.43777
18.098	0.43796
18.608	0.43687
18.961	0.43889
19.418	0.45743
20.004	0.46928
20.508	0.50078
21.155	0.51188
21.558	0.51643
21.951	0.52104
22.455	0.53455
23.088	0.55916
23.585	0.56995
23.985	0.59051
24.486	0.59830
24.977	0.61109
25.473	0.62957
25.865	0.64035
26.310	0.65251
26.786	0.66738
27.229	0.68625
27.711	0.68845
28.230	0.70213
28.532	0.72451
28.976	0.73933
29.317	0.73861
29.707	0.76589
30.131	0.76816
30.471	0.78041
30.934	0.79265
31.361	0.81641
31.740	0.82575
32.152	0.84434
32.531	0.85582
32.816	0.85979
33.256	0.87903
33.145	0.89832
32.147	0.88706
31.377	0.85897
30.529	0.83597
29.734	0.82219
29.039	0.79105
28.377	0.78518
27.774	0.76084
27.181	0.74316
26.681	0.73575
26.075	0.72147
25.599	0.70962
25.105	0.69556
24.609	0.67900
24.067	0.67352
23.479	0.65465
22.743	0.63917
22.227	0.61854
21.815	0.60904
21.379	0.58565
20.804	0.57166
20.156	0.56719
19.673	0.55626
19.308	0.55560
18.836	0.52914
18.188	0.51974
17.606	0.48305
17.166	0.48460
16.676	0.47397
16.162	0.47135
15.713	0.45157
15.095	0.42614
14.704	0.40852
14.253	0.39573
13.872	0.38983
13.410	0.39663
12.816	0.37627
12.416	0.35039
11.959	0.33837
11.654	0.32132
11.180	0.30939
10.778	0.31291
10.354	0.31320
9.822	0.29897
9.411	0.27700
9.080	0.26028
8.561	0.22816
8.173	0.22517
7.715	0.22392
7.368	0.23515
7.006	0.21557
6.605	0.20231
6.200	0.17601
5.869	0.16582
5.522	0.15936
5.145	0.16430
4.749	0.16907
4.483	0.14893
4.048	0.13323
3.736	0.11932
3.546	0.10972
3.164	0.09838
2.977	0.10564
2.823	0.09847
2.527	0.09889
2.236	0.07588
1.975	0.06408
1.820	0.06500
1.626	0.05276
1.432	0.05420
1.225	0.05265
1.071	0.04462
0.930	0.04148
0.786	0.02979
0.601	0.03416
0.507	0.03125
0.837	0.03765
1.289	0.03784
1.523	0.03884
1.806	0.05925
2.081	0.05628
2.455	0.07011
2.742	0.08344
3.027	0.08883
3.277	0.08601
3.587	0.08211
3.990	0.09483
4.305	0.11219
4.560	0.12899
4.853	0.13489
5.227	0.13995
5.570	0.14140
5.981	0.13359
6.403	0.15310
6.696	0.16887
7.024	0.18565
7.545	0.20084
7.890	0.19961
8.214	0.20485
8.660	0.20342
9.071	0.21122
9.530	0.22481
9.919	0.25531
10.387	0.27218
10.843	0.27212
11.324	0.27667
11.765	0.26987
12.230	0.28758
12.709	0.30966
13.192	0.33290
13.599	0.34797
14.168	0.34493
14.521	0.35468
14.984	0.35435
15.419	0.38267
15.982	0.40546
16.485	0.42562
16.915	0.42626
17.366	0.42795
17.721	0.42659
18.187	0.44706
18.742	0.47119
19.341	0.49169
19.764	0.51121
20.256	0.51382
20.704	0.51945
21.426	0.52662
21.810	0.54090
22.186	0.56613
22.737	0.58527
23.214	0.59204
23.715	0.60562
24.128	0.61357
24.497	0.62528
24.980	0.63704
25.506	0.65579
26.067	0.67750
26.646	0.68574
27.095	0.69575
27.511	0.71009
27.935	0.72422
28.501	0.74346
28.969	0.75391
29.435	0.76528
29.877	0.78005
30.318	0.78568
30.899	0.80826
31.364	0.82952
31.819	0.83759
32.127	0.84559
32.651	0.85461
33.139	0.87120
33.630	0.89487
34.068	0.90881
34.515	0.92672
34.792	0.93327
35.462	0.95064
35.751	0.96300
36.073	0.98482
36.536	0.99765
36.956	1.02402
37.273	1.03598
37.694	1.04688
38.008	1.06451
38.452	1.06823
38.839	1.08844
39.320	1.12082
39.762	1.13564
40.005	1.14557
40.100	1.15368
39.071	1.16042
38.149	1.13609
37.236	1.12100
36.345	1.08958
35.480	1.06560
34.885	1.04012
34.182	1.03237
33.628	1.01672
33.178	1.00589
32.470	0.98651
31.925	0.97469
31.486	0.94617
30.866	0.94283
30.291	0.92112
29.849	0.90029
29.358	0.89456
28.688	0.88108
28.134	0.86113
27.601	0.85103
27.153	0.82580
26.689	0.81505
26.160	0.80336
25.659	0.79282
25.100	0.78108
24.637	0.76583
24.128	0.75296
23.547	0.73174
22.983	0.72104
22.472	0.70710
22.057	0.69741
21.680	0.68024
21.031	0.65527
20.549	0.66120
20.029	0.64828
19.497	0.62886
19.078	0.61481
18.649	0.59383
18.239	0.57660
17.648	0.57293
17.151	0.56290
16.777	0.54337
16.273	0.53441
15.789	0.51551
15.200	0.50229
14.775	0.48819
14.350	0.48669
13.886	0.48234
13.352	0.45883
12.869	0.43637
12.464	0.41202
12.130	0.40711
11.684	0.40685
11.301	0.39106
10.899	0.39988
10.356	0.37314
10.014	0.34084
9.582	0.32520
9.211	0.32328
8.830	0.31731
8.411	0.32026
8.027	0.30739
7.615	0.27801
7.208	0.25518
6.930	0.23763
6.512	0.24804
6.148	0.25398
5.755	0.24526
5.395	0.22679
5.042	0.19863
4.696	0.18836
4.404	0.18555
4.150	0.18279
3.771	0.18794
3.502	0.17374
3.255	0.15922
2.983	0.14892
2.687	0.12905
2.469	0.12776
2.248	0.12571
2.039	0.12137
1.895	0.12529
1.658	0.10402
1.476	0.09217
1.301	0.09097
1.162	0.08602
1.041	0.09400
0.900	0.09842
0.762	0.08387
0.633	0.08147
0.507	0.07646
0.733	0.06834
1.129	0.07426
1.476	0.08729
1.741	0.09351
2.015	0.10795
2.279	0.11184
2.563	0.11005
2.868	0.11292
3.117	0.12953
3.425	0.13907
3.667	0.15278
3.991	0.16243
4.262	0.15722
4.617	0.16072
4.972	0.16257
5.324	0.17070
5.665	0.16693
6.055	0.19660
6.354	0.21492
6.738	0.21687
7.123	0.21493
7.599	0.21272
8.009	0.22891
8.373	0.25701
8.748	0.27651
9.310	0.28754
9.814	0.28902
10.250	0.28373
10.668	0.29515
11.228	0.31653
11.661	0.34242
12.248	0.35116
12.641	0.35614
13.038	0.35715
13.559	0.36247
14.091	0.38104
14.511	0.42051
14.901	0.43269
15.368	0.44167
15.736	0.43797
16.260	0.44471
16.942	0.46984
17.454	0.49374
17.910	0.51245
18.411	0.52016
18.950	0.51384
19.665	0.54660
20.110	0.54885
20.552	0.56643
21.063	0.58757
21.552	0.59316
22.216	0.61953
22.593	0.62203
23.133	0.63246
23.702	0.64995
24.168	0.67161
24.791	0.68656
25.237	0.70080
25.648	0.71302
26.094	0.72554
26.697	0.74982
27.271	0.76243
27.809	0.77224
28.270	0.78265
28.847	0.79320
29.254	0.82842
29.794	0.83394
30.319	0.84457
30.818	0.85509
31.345	0.87069
31.834	0.89029
32.552	0.90661
32.986	0.92531
33.482	0.93400
33.975	0.94484
34.359	0.95796
34.885	0.98942
35.439	1.00261
35.795	1.02391
36.346	1.03451
36.752	1.04155
37.200	1.06243
37.690	1.07034
38.212	1.08924
38.731	1.10887
39.117	1.12823
39.730	1.13720
40.108	1.16705
40.815	1.16931
41.033	1.20320
41.390	1.21845
41.846	1.22012
42.274	1.24489
42.736	1.26864
43.042	1.27919
43.396	1.29730
43.744	1.32429
44.122	1.34568
44.648	1.35681
45.021	1.39459
45.403	1.41269
45.630	1.42736
46.077	1.45269
46.537	1.47428
46.805	1.48924
47.066	1.51038
46.277	1.52673
45.348	1.51646
44.429	1.49345
43.221	1.46245
42.434	1.43981
41.677	1.42392
40.994	1.39825
40.139	1.37291
39.499	1.35193
38.898	1.33431
38.220	1.31197
37.732	1.28468
37.153	1.27559
36.473	1.25921
35.924	1.25787
35.385	1.24177
34.985	1.21938
34.321	1.20466
33.755	1.18702
33.194	1.16798
32.500	1.15184
31.915	1.13652
31.326	1.12723
30.732	1.09995
30.294	1.08407
29.724	1.06879
29.154	1.05966
28.655	1.04409
28.141	1.02207
27.632	1.00259
27.165	0.99402
26.649	0.95644
26.067	0.95414
25.565	0.96141
24.873	0.92978
24.364	0.91264
23.938	0.89976
23.362	0.87659
22.852	0.87680
22.375	0.85083
21.855	0.84644
21.391	0.83011
20.851	0.81061
20.335	0.80302
19.805	0.78996
19.264	0.76900
18.719	0.74982
18.366	0.73218
17.870	0.71302
17.099	0.69935
16.677	0.68212
16.131	0.66951
15.692	0.65251
15.290	0.63632
14.829	0.63895
14.375	0.61808
13.908	0.60377
13.472	0.58484
13.063	0.57599
12.406	0.55880
11.911	0.54236
11.485	0.54107
11.090	0.52475
10.547	0.49593
10.153	0.47800
9.718	0.46376
9.408	0.47003
9.002	0.45781
8.623	0.45340
8.183	0.42253
7.742	0.39752
7.390	0.38547
7.107	0.38764
6.709	0.38548
6.186	0.38063
5.793	0.36275
5.426	0.32683
5.078	0.31097
4.830	0.31902
4.375	0.30836
4.118	0.31427
3.850	0.29399
3.550	0.27117
3.223	0.25233
2.916	0.23951
2.721	0.25655
2.510	0.25008
2.258	0.24445
2.086	0.21399
1.792	0.19849
1.635	0.19449
1.486	0.20403
1.356	0.21446
1.151	0.20846
1.019	0.18809
0.874	0.17051
0.761	0.16713
0.689	0.17031
0.576	0.18121
0.454	0.17638
0.968	0.18910
1.306	0.18710
1.613	0.18207
1.876	0.18003
2.101	0.18213
2.369	0.19849
2.615	0.21553
2.987	0.22555
3.197	0.21794
3.604	0.21719
3.913	0.22863
4.241	0.24444
4.535	0.26070
4.807	0.27338
5.139	0.28074
5.574	0.27345
5.953	0.27541
6.320	0.27538
6.652	0.30295
7.164	0.33296
7.588	0.33312
8.031	0.33676
8.520	0.33598
9.078	0.34617
9.556	0.39271
10.029	0.39887
10.426	0.41638
10.870	0.40668
11.333	0.40518
11.888	0.41431
12.366	0.44880
12.846	0.46608
13.237	0.48704
13.768	0.48952
14.254	0.49901
15.060	0.51625
15.505	0.53281
16.034	0.54567
16.544	0.56873
17.145	0.56113
17.647	0.58924
18.092	0.60112
18.631	0.62011
19.150	0.63650
19.720	0.64768
20.160	0.65256
20.679	0.65895
21.189	0.68627
21.685	0.69270
22.499	0.72283
23.005	0.74313
23.403	0.75246
24.051	0.76869
24.452	0.78068
25.033	0.79098
25.521	0.81566
26.139	0.82026
26.539	0.84423
27.039	0.85476
27.634	0.87898
28.192	0.89200
28.682	0.91233
29.190	0.92091
29.796	0.93817
30.316	0.95310
30.854	0.96924
31.352	0.98787
31.973	0.98837
32.460	1.01180
33.054	1.03804
33.532	1.05643
34.082	1.08096
34.498	1.08702
35.038	1.09442
35.668	1.11741
36.198	1.12945
36.769	1.16275
37.263	1.18471
37.752	1.19601
38.478	1.21013
38.736	1.22453
39.299	1.24180
39.762	1.26091
40.402	1.27870
40.906	1.29870
41.386	1.31633
41.836	1.33042
42.378	1.34893
42.799	1.37579
43.494	1.38639
43.902	1.40780
44.399	1.41908
44.843	1.43932
45.446	1.45490
45.940	1.49075
46.332	1.51570
46.817	1.53798
47.234	1.54828
47.614	1.56901
48.105	1.58635
48.579	1.60943
48.938	1.62942
49.426	1.65918
49.972	1.68969
50.249	1.70717
50.577	1.72911
51.040	1.75891
51.341	1.79294
51.718	1.84476
52.048	1.85476
52.307	1.86454
52.638	1.90459
52.956	1.92880
53.213	1.97472
53.524	2.00286
53.519	2.02275
53.860	2.05172
54.035	2.08683
53.047	2.11946
51.975	2.09416
50.801	2.09016
49.660	2.06550
48.722	2.04419
47.795	2.00616
47.064	1.99229
46.338	1.97326
45.606	1.95558
44.912	1.93951
44.298	1.91883
43.659	1.90874
42.953	1.86653
42.570	1.86242
41.947	1.84856
41.237	1.82755
40.570	1.80644
40.011	1.79128
39.376	1.76536
38.802	1.74849
38.257	1.73814
37.653	1.72290
37.078	1.70339
36.492	1.68255
35.957	1.66488
35.262	1.63342
34.693	1.61846
34.196	1.60987
33.550	1.59157
32.956	1.57157
32.425	1.55166
31.920	1.54009
31.436	1.51887
30.940	1.51026
30.323	1.48987
29.712	1.47745
29.237	1.45099
28.781	1.43140
28.150	1.41626
27.527	1.39397
27.068	1.38675
26.573	1.36533
25.981	1.34917
25.362	1.32460
24.814	1.30425
24.391	1.30012
23.885	1.27467
23.353	1.25531
22.744	1.25033
22.263	1.22793
21.845	1.20386
21.376	1.18437
20.784	1.18371
20.244	1.17561
19.703	1.14591
19.275	1.11869
18.785	1.10090
18.145	1.08749
17.622	1.05968
17.207	1.04650
16.823	1.02448
16.234	1.02066
15.759	0.99682
15.320	0.98166
14.912	0.97215
14.386	0.95747
13.949	0.94656
13.525	0.91797
12.973	0.89901
12.645	0.88594
12.086	0.88076
11.721	0.85660
11.278	0.84382
10.760	0.82057
10.425	0.81316
9.933	0.79225
9.571	0.78843
9.140	0.75941
8.689	0.74853
8.325	0.72763
7.862	0.72071
7.501	0.70876
7.096	0.68305
6.678	0.66412
6.251	0.65875
5.951	0.66068
5.599	0.64199
5.187	0.62232
4.869	0.59671
4.598	0.60314
4.295	0.58633
3.979	0.58834
3.710	0.56198
3.357	0.54486
3.083	0.53053
2.835	0.51640
2.590	0.51546
2.311	0.50513
2.159	0.51126
1.911	0.49630
1.725	0.46665
1.526	0.45052
1.379	0.46343
1.237	0.46683
1.102	0.45953
0.964	0.44904
0.838	0.42673
0.743	0.41879
0.629	0.42013
0.533	0.43157
0.437	0.43632
0.918	0.42432
1.238	0.43175
1.531	0.44035
1.785	0.43126
2.075	0.43017
2.332	0.45619
2.613	0.47534
2.849	0.47265
3.102	0.47657
3.469	0.46567
3.746	0.46575
4.011	0.47316
4.332	0.49842
4.722	0.51214
5.074	0.52082
5.409	0.52117
5.795	0.51232
6.175	0.50878
6.708	0.54990
7.126	0.57903
7.472	0.57752
7.913	0.58541
8.385	0.58750
8.843	0.59328
9.295	0.62568
9.698	0.64644
10.224	0.65455
10.766	0.64956
11.306	0.66844
11.821	0.68284
12.306	0.70333
12.966	0.71799
13.540	0.71831
14.067	0.73548
14.617	0.76168
15.153	0.77572
15.656	0.79144
16.231	0.80633
16.653	0.82525
17.281	0.83345
17.795	0.85280
18.351	0.86327
18.930	0.88727
19.430	0.90017
20.019	0.91417
20.548	0.92888
20.981	0.94573
21.584	0.96032
22.207	0.97160
22.629	0.98591
23.196	1.01332
23.707	1.02647
24.339	1.04122
24.832	1.05643
25.499	1.07430
26.053	1.09234
26.667	1.12797
27.336	1.14520
27.784	1.16094
28.345	1.16675
28.916	1.18388
29.612	1.21353
30.106	1.22863
30.521	1.24209
31.051	1.26124
31.724	1.28244
32.268	1.28600
32.740	1.31467
33.243	1.33640
33.813	1.35451
34.485	1.37096
34.892	1.38922
35.444	1.40767
35.973	1.42668
36.629	1.45316
37.146	1.47246
37.593	1.49275
38.140	1.50679
38.680	1.52720
39.342	1.55000
39.866	1.57008
40.270	1.58504
40.929	1.60729
41.386	1.62156
41.945	1.63669
42.445	1.66616
42.937	1.67895
43.389	1.69896
43.867	1.71131
44.431	1.74041
44.941	1.75838
45.443	1.79325
45.916	1.81149
46.629	1.82296
47.014	1.84002
47.523	1.86511
48.076	1.90078
48.483	1.92517
48.970	1.95332
49.530	1.96727
49.970	1.99257
50.180	2.01387
50.409	2.08002
50.505	2.17606
50.622	2.24888
48.126	2.32035
48.434	2.51095
49.026	2.55776
49.837	2.63920
50.210	2.70189
50.577	2.75501
50.800	2.79614
50.855	2.88593
46.480	2.91234
46.758	2.97256
40.262	3.04442
40.790	3.68609
41.339	3.74533
41.665	3.80314
42.112	3.82717
42.518	3.87686
42.953	3.90276
43.300	3.94761
43.656	3.91583
44.024	3.92797
44.430	4.10084
44.747	4.12173
45.049	4.17104
45.373	4.20363
45.565	4.25634
42.635	4.20514
43.160	4.32423
43.559	4.33852
44.111	4.36450
44.429	4.41313
44.738	4.45036
45.045	4.47788
45.002	4.53531
43.840	4.53890
42.876	4.41940
42.030	4.47503
40.988	4.44246
40.287	4.42009
39.667	4.39533
38.981	4.38667
38.409	4.36596
37.863	4.33410
37.350	4.29854
36.847	4.28056
36.301	4.25577
35.806	4.23116
35.197	4.21626
34.723	4.17702
34.292	4.20517
33.689	4.08005
33.208	4.11594
32.797	3.89540
32.382	4.05084
31.789	4.02244
31.302	4.01024
30.853	4.01473
30.452	3.97831
29.997	3.94163
29.597	3.92606
29.150	3.89073
28.779	3.86612
28.351	3.84188
27.832	3.80465
27.446	3.75747
27.091	3.74549
26.616	3.70518
26.218	3.67225
25.820	3.63539
25.431	3.61152
25.019	3.57558
24.609	3.53616
24.188	3.50433
23.814	3.48469
23.453	3.43518
22.964	3.39852
22.648	3.37400
22.288	3.33885
21.929	3.30579
21.565	3.28105
21.130	3.23808
20.700	3.20006
20.426	3.16285
20.065	3.13154
19.710	3.11291
19.420	3.05758
19.014	3.02865
18.706	3.00418
18.298	2.96255
18.091	2.94469
17.665	2.90663
17.214	2.86113
16.953	2.81511
16.560	2.76975
16.377	2.75264
16.013	2.72962
15.592	2.67448
15.244	2.64348
14.939	2.60847
14.701	2.57518
14.200	2.55053
13.910	2.50266
13.614	2.46437
13.216	2.43318
12.918	2.39082
12.591	2.37483
12.329	2.32950
12.020	2.30647
11.665	2.26886
11.283	2.21739
11.037	2.18151
10.760	2.16114
10.502	2.11728
10.178	2.07957
9.808	2.04488
9.502	2.01807
9.246	1.96903
8.973	1.95874
8.611	1.91822
8.377	1.88631
8.045	1.83784
7.769	1.80956
7.452	1.78097
7.276	1.74631
6.958	1.72141
6.676	1.68857
6.389	1.65151
6.111	1.62674
5.833	1.59238
5.581	1.55654
5.286	1.51216
5.057	1.49196
4.783	1.45725
4.570	1.43753
4.344	1.40261
4.094	1.35996
3.877	1.33687
3.622	1.31024
3.407	1.28612
3.150	1.26160
2.898	1.22395
2.707	1.18535
2.481	1.16321
2.368	1.15322
2.147	1.12444
1.968	1.11267
1.825	1.07129
1.669	1.04502
1.510	1.03309
1.334	1.02453
1.209	1.00088
1.070	0.97646
0.943	0.95882
0.837	0.93625
0.730	0.93560
0.599	0.92686
0.533	0.91000
0.495	0.89116
1.016	0.90094
1.339	0.91454
1.668	0.94942
1.882	0.95426
2.154	0.95428
2.416	0.97521
2.647	0.99654
2.989	1.02256
3.198	1.03982
3.409	1.05018
3.686	1.05786
4.027	1.09474
4.305	1.10559
4.543	1.13531
4.858	1.15038
5.177	1.17249
5.534	1.18085
5.855	1.21971
6.201	1.25994
6.598	1.28189
6.949	1.30606
7.346	1.32461
7.658	1.32943
8.086	1.39688
8.457	1.41724
8.826	1.43864
9.194	1.46283
9.663	1.49809
10.038	1.53142
10.453	1.56275
10.818	1.59091
11.291	1.61961
11.662	1.64134
11.955	1.67937
12.413	1.69033
12.872	1.73756
13.236	1.76598
13.565	1.79108
14.093	1.83788
14.473	1.86484
14.813	1.90166
15.331	1.92517
15.739	1.96355
16.134	1.99964
16.531	2.02441
16.922	2.03664
17.371	2.07855
17.832	2.11157
18.203	2.14264
18.619	2.17851
19.013	2.21160
19.587	2.23388
19.959	2.28587
20.371	2.31687
20.797	2.33560
21.226	2.37309
21.567	2.40210
22.006	2.44579
22.420	2.47553
22.920	2.50358
23.215	2.54965
23.587	2.57696
24.011	2.60473
24.561	2.64056
24.977	2.68562
25.340	2.70577
25.791	2.74914
26.084	2.77697
26.590	2.81372
27.020	2.85092
27.273	2.89449
27.781	2.92155
28.180	2.94827
28.625	2.98027
29.018	3.02339
29.480	3.05535
29.891	3.09427
30.221	3.11837
30.716	3.14961
31.191	3.20206
31.623	3.24493
32.036	3.27706
32.399	3.32256
33.153	3.36784
33.515	3.41414
33.961	3.44860
34.323	3.47059
34.680	3.51950
35.262	3.56479
35.734	3.60898
36.096	3.64394
36.501	3.70114
36.898	3.70837
37.247	3.74754
37.616	3.78014
38.112	3.80337
38.507	3.87793
38.816	3.88402
39.250	3.92269
39.667	3.96659
40.053	4.03260
40.462	4.03078
40.890	4.05255
41.280	4.01139
41.571	4.14547
41.966	4.18702
42.324	4.18939
42.657	4.13488
43.173	4.26355
43.537	4.31151
43.780	4.34158
44.313	4.39179
44.543	4.43523
44.954	4.46433
45.224	4.42297
45.532	4.54291
45.703	4.57497
45.916	4.61253
44.738	4.63266
45.189	4.65160
45.423	4.70382
45.788	4.74949
46.070	4.68672
46.285	4.70808
46.590	4.88225
46.867	4.83334
47.140	4.85296
47.358	4.90916
47.493	4.97790
47.809	5.01687
48.070	4.51973
48.226	5.20116
48.306	5.24345
48.435	5.29113
47.920	5.28592
38.246	5.37285
38.850	5.94816
39.392	5.99810
39.866	5.63222
40.365	6.15745
40.753	6.20574
41.099	6.23448
41.545	6.30879
41.769	5.45850
42.094	6.03985
42.470	5.79227
42.748	6.39347
42.936	6.54949
43.257	5.83868
42.185	6.60823
41.182	6.47929
40.215	5.58859
39.147	6.45080
38.371	6.46057
37.713	5.66922
36.966	6.38145
36.327	5.50121
35.761	6.40618
35.241	5.58142
34.653	5.49196
34.205	5.27254
33.706	5.48169
33.174	6.16051
32.906	5.39727
13.083	6.16155
12.573	6.22291
11.999	5.34475
11.616	5.36088
11.207	6.16842
10.720	5.65521
10.245	5.45415
9.847	6.15899
9.430	2.11254
9.068	1.15093
8.530	1.11547
8.195	1.08537
7.813	1.11005
7.427	1.07788
6.908	1.07312
6.686	1.06128
6.348	0.68468
5.974	0.67089
5.596	0.67099
5.307	0.64945
4.970	0.63395
4.628	0.61203
4.256	0.59516
4.079	0.59165
3.769	0.59173
3.482	0.58084
3.235	0.55662
2.932	0.54699
2.674	0.54082
2.433	0.54552
2.206	0.52293
1.902	0.50045
1.727	0.48828
1.445	0.48786
1.355	0.50172
1.192	0.49220
0.988	0.46581
0.851	0.46004
0.744	0.45237
0.628	0.45701
0.542	0.46842
1.128	0.46015
1.455	0.46077
1.790	0.45910
2.087	0.45888
2.425	0.47445
2.691	0.50393
2.993	0.50883
3.356	0.50834
3.654	0.50548
4.010	0.51756
4.431	0.53589
4.813	0.55129
5.374	0.56536
5.794	0.57317
6.091	0.57306
6.593	0.58933
7.033	0.61710
7.455	0.61399
7.844	0.62209
8.348	0.63639
8.863	0.65241
9.405	0.67437
9.849	0.68832
10.335	0.70449
10.754	0.70924
11.236	0.71955
11.735	0.74216
12.254	0.75758
12.745	0.75458
13.231	0.77510
13.793	0.79357
14.266	0.79955
14.793	0.82126
15.402	0.84514
15.992	0.84824
16.487	0.85764
16.913	0.88255
17.366	0.89964
18.039	0.91331
18.525	0.92626
19.094	0.93680
19.561	0.95303
20.214	0.97051
20.700	0.99999
21.399	1.00937
21.890	1.02166
22.510	1.03473
23.025	1.05886
23.476	1.08159
24.078	1.09262
24.666	1.11188
25.190	1.11741
25.498	1.13653
26.138	1.15008
26.639	1.17132
27.426	1.18207
27.906	1.19912
28.417	1.22301
28.954	1.24519
29.480	1.25845
30.193	1.26998
30.721	1.30425
31.213	1.31191
31.845	1.32777
32.429	1.36166
32.925	1.36775
33.558	1.40001
34.176	1.40908
34.741	1.45731
35.302	1.46527
35.724	1.46808
36.250	1.49832
36.974	1.52417
37.520	1.54183
37.984	1.55586
38.454	1.56869
39.219	1.59878
39.778	1.61113
40.380	1.63210
40.734	1.65317
41.445	1.67654
42.030	1.70473
42.509	1.73041
42.993	1.74727
43.736	1.76670
44.101	1.79341
44.664	1.81956
45.153	1.83633
45.917	1.85494
46.342	1.87991
46.809	1.89216
47.435	1.92135
47.960	1.94933
48.469	1.96715
48.955	1.98227
49.418	2.00968
49.945	2.03985
50.547	2.05020
50.942	2.06630
51.313	2.10395
51.947	2.13522
52.505	2.16661
52.839	2.17393
53.310	2.20512
53.832	2.23726
54.311	2.26817
54.720	2.30462
55.040	2.34145
55.285	2.38854
55.542	2.43473
55.983	2.49556
52.239	2.46643
52.683	2.50185
53.154	2.53081
53.590	2.56885
54.023	2.61879
54.286	2.66865
54.087	2.81789
49.853	3.16781
49.944	3.24694
50.337	3.28971
50.842	3.35377
51.277	3.41569
51.467	3.46247
50.013	3.49438
50.325	3.55152
50.626	3.58726
50.844	3.65140
43.913	4.38536
43.376	4.55623
37.612	4.62957
37.992	4.67933
38.432	4.76690
38.724	4.77544
39.200	4.83075
39.288	4.86124
39.523	4.95422
38.683	4.94321
37.751	4.87994
36.966	4.89588
36.306	4.81355
35.685	4.81025
35.119	4.78241
34.367	4.75488
33.894	4.77220
33.270	4.74469
32.709	4.69905
32.124	4.66280
31.675	4.68151
31.103	4.65181
30.516	4.62079
30.052	4.55123
29.510	4.53372
29.077	4.53278
28.661	4.50763
28.246	4.44186
27.705	4.45003
27.356	4.41787
