# Supplementary material for: Characterisation of the mechanical and fracture properties of a uni-weave carbon fibre/epoxy non-crimp fabric composite
Source: Data Brief. 2016 Jan 15;6:680–95. doi: 10.1016/j.dib.2016.01.010 (PMC4773377; doi:10.1016/j.dib.2016.01.010)
Supplement: Supplementary file 1 — Supplementary material [file mmc1.zip › Supplementary_material/specimen_xz8.csv]

Stress (MPa)	Engineering shear strain (%)
0.043	0.00283
0.044	0.00933
0.126	0.00856
0.272	-0.00025
0.775	0.01929
1.232	0.04149
1.464	0.04189
1.683	0.04272
1.903	0.04771
2.262	0.05826
2.466	0.07081
2.736	0.07554
2.979	0.08058
3.225	0.09192
3.477	0.10412
3.876	0.11465
4.200	0.12279
4.548	0.13971
4.841	0.14284
5.085	0.15129
5.456	0.14583
5.772	0.15182
6.044	0.16375
6.443	0.18487
6.751	0.20274
7.142	0.20200
7.461	0.20618
7.735	0.19898
8.071	0.21568
8.379	0.23754
8.725	0.25142
9.057	0.26504
9.465	0.27109
9.803	0.26349
10.057	0.26685
9.704	0.25465
8.978	0.25106
8.213	0.25691
7.723	0.24167
7.166	0.21595
6.750	0.19596
6.385	0.18082
5.964	0.17350
5.525	0.17625
4.981	0.16713
4.525	0.15681
4.146	0.14013
3.750	0.12093
3.403	0.11208
3.033	0.10889
2.675	0.10552
2.371	0.10067
2.055	0.08998
1.722	0.08235
1.378	0.06720
1.068	0.05777
0.812	0.06239
0.615	0.06515
0.779	0.06354
1.356	0.06742
1.821	0.07434
2.296	0.08416
2.835	0.10338
3.247	0.10824
3.637	0.12042
4.311	0.12531
4.611	0.13069
5.034	0.14562
5.460	0.16849
5.794	0.18552
6.140	0.18986
6.666	0.19639
6.978	0.19260
7.389	0.19998
7.802	0.21355
8.172	0.24063
8.510	0.25588
8.865	0.27230
9.409	0.27234
9.792	0.26955
10.177	0.27298
10.458	0.29956
10.911	0.29884
11.288	0.32573
11.660	0.33906
12.038	0.32458
12.485	0.32621
12.745	0.33080
13.180	0.34227
13.499	0.36095
13.804	0.40483
14.310	0.39825
14.718	0.40464
15.077	0.40062
15.486	0.39464
15.254	0.38959
14.376	0.38458
13.738	0.37479
12.966	0.37204
12.275	0.36408
11.738	0.33432
11.275	0.30616
10.943	0.29404
10.369	0.28824
9.946	0.28508
9.311	0.29447
8.882	0.27867
8.358	0.25565
7.971	0.22777
7.614	0.22151
7.277	0.21665
6.732	0.21829
6.337	0.20089
5.898	0.20000
5.540	0.17412
5.158	0.16003
4.705	0.14174
4.395	0.15344
4.000	0.14758
3.610	0.13715
3.204	0.12352
2.891	0.11337
2.590	0.10231
2.285	0.08386
2.022	0.09434
1.720	0.09625
1.409	0.07514
1.135	0.07074
0.838	0.05889
0.606	0.05074
0.699	0.05799
1.248	0.06471
1.837	0.07844
2.367	0.09852
2.798	0.09827
3.233	0.11124
3.651	0.11342
3.950	0.11863
4.262	0.13503
4.708	0.14978
5.162	0.16286
5.504	0.17593
5.878	0.18655
6.313	0.17852
6.616	0.17952
6.986	0.19958
7.303	0.22236
7.779	0.24251
8.167	0.25026
8.593	0.24791
9.018	0.24403
9.401	0.25000
9.674	0.27190
10.134	0.28167
10.598	0.31263
11.000	0.31565
11.416	0.31584
11.887	0.31159
12.248	0.31667
12.614	0.34696
12.945	0.35661
13.333	0.37518
13.852	0.39369
14.390	0.39251
14.694	0.38718
15.123	0.39295
15.562	0.40258
15.992	0.44068
16.412	0.45995
16.858	0.46903
17.148	0.47315
17.548	0.46849
18.072	0.47193
18.459	0.48508
18.759	0.51691
19.222	0.53289
19.519	0.54030
19.841	0.54401
20.336	0.53437
20.808	0.54947
21.172	0.54730
21.499	0.57148
21.832	0.59889
22.306	0.61216
22.630	0.61935
23.271	0.62163
23.608	0.63313
24.050	0.64289
24.414	0.66396
24.810	0.68677
25.332	0.69891
25.537	0.69903
25.982	0.71583
26.263	0.71684
26.729	0.73136
27.139	0.74495
27.746	0.76799
28.077	0.77525
28.422	0.78741
28.847	0.79726
29.204	0.80761
29.545	0.82590
29.960	0.84055
29.794	0.83409
28.771	0.81862
27.940	0.79509
26.927	0.76801
26.230	0.74741
25.561	0.74685
25.156	0.72793
24.587	0.71641
23.851	0.69694
23.321	0.68307
22.863	0.66193
22.343	0.65252
21.936	0.64667
21.260	0.63382
20.821	0.61160
20.246	0.58846
19.838	0.57186
19.397	0.55971
18.774	0.55329
18.300	0.55190
17.880	0.54333
17.453	0.53370
17.003	0.51418
16.461	0.48893
15.968	0.48363
15.493	0.47834
15.100	0.47542
14.704	0.46489
14.222	0.44278
13.755	0.41524
13.343	0.41025
12.854	0.39400
12.467	0.39276
12.076	0.39363
11.610	0.38681
11.137	0.35448
10.714	0.33593
10.326	0.31469
9.896	0.31049
9.477	0.31020
9.042	0.31755
8.682	0.30647
8.310	0.27317
7.895	0.25476
7.519	0.24253
7.133	0.24929
6.740	0.24660
6.343	0.25485
5.850	0.23215
5.499	0.19783
5.207	0.19031
4.932	0.18324
4.511	0.17856
4.051	0.17697
3.783	0.17100
3.486	0.14639
3.293	0.13407
2.993	0.15151
2.698	0.12004
2.481	0.11942
2.204	0.12675
1.998	0.11340
1.755	0.11007
1.487	0.09997
1.264	0.08753
1.109	0.08168
0.869	0.07424
0.711	0.07574
0.655	0.07272
1.346	0.08837
1.718	0.08957
2.169	0.09251
2.545	0.11349
2.986	0.12242
3.354	0.14740
3.754	0.15839
4.084	0.15450
4.395	0.15523
4.858	0.15311
5.257	0.17931
5.555	0.19809
5.903	0.20654
6.313	0.21421
6.750	0.22493
7.206	0.22850
7.488	0.22915
7.898	0.24557
8.237	0.25710
8.794	0.29967
9.247	0.28501
9.648	0.29331
10.024	0.29234
10.393	0.30035
10.770	0.32984
11.102	0.34123
11.523	0.35929
11.958	0.36907
12.483	0.35180
12.773	0.36449
13.236	0.36111
13.673	0.39188
14.108	0.40975
14.475	0.43691
14.947	0.44205
15.258	0.43131
15.733	0.43411
16.152	0.44234
16.609	0.46629
17.065	0.49869
17.383	0.51173
17.869	0.51493
18.248	0.51710
18.651	0.51921
19.214	0.53187
19.617	0.55160
20.041	0.56380
20.490	0.58153
20.787	0.59282
21.326	0.59562
21.899	0.60073
22.301	0.60981
22.679	0.62221
23.196	0.64933
23.572	0.66595
24.124	0.67663
24.535	0.68117
24.931	0.68865
25.322	0.69715
25.765	0.71769
26.351	0.73581
26.851	0.77045
27.236	0.76698
27.616	0.78370
27.985	0.78196
28.551	0.79520
29.033	0.80621
29.392	0.82482
29.795	0.83298
30.178	0.84688
30.578	0.85123
31.000	0.87046
31.231	0.88175
31.741	0.89915
32.202	0.90999
32.540	0.92340
32.977	0.94473
33.347	0.95098
33.726	0.97353
34.033	0.98856
34.502	1.00286
34.948	1.00825
35.304	1.02189
35.694	1.04344
36.070	1.05832
36.398	1.07137
36.717	1.09337
37.070	1.07501
37.362	1.11190
37.827	1.12315
38.196	1.13652
38.518	1.15505
38.888	1.16312
39.180	1.17561
39.435	1.20707
39.934	1.20558
40.330	1.22432
39.349	1.20969
38.170	1.18475
37.263	1.17461
36.580	1.15888
35.742	1.12205
35.087	1.11517
34.431	1.10166
33.757	1.08009
33.242	1.06245
32.770	1.05443
32.183	1.04308
31.756	1.03113
31.249	1.01268
30.731	0.99701
30.157	0.97393
29.614	0.95793
29.107	0.95106
28.596	0.94184
28.199	0.93068
27.684	0.90961
27.064	0.89560
26.653	0.87805
26.122	0.86574
25.641	0.85137
25.213	0.84631
24.756	0.83567
24.321	0.81932
23.841	0.80563
23.453	0.79076
23.029	0.78253
22.574	0.76406
21.992	0.74508
21.552	0.74364
21.162	0.73404
20.746	0.71658
20.309	0.70907
19.817	0.69468
19.309	0.67192
18.931	0.66616
18.468	0.65689
18.058	0.63998
17.606	0.62934
17.167	0.61763
16.712	0.60670
16.318	0.58632
15.903	0.57124
15.471	0.56459
14.951	0.55826
14.578	0.55037
14.212	0.54295
13.783	0.52090
13.406	0.51467
12.983	0.48323
12.550	0.47546
12.222	0.48113
11.789	0.47514
11.394	0.47328
11.071	0.45178
10.652	0.43945
10.267	0.40676
9.833	0.39649
9.574	0.39744
9.168	0.38919
8.770	0.38233
8.354	0.37446
8.057	0.34151
7.615	0.32810
7.336	0.32185
6.952	0.32397
6.511	0.32779
6.204	0.32355
5.957	0.28816
5.593	0.27150
5.286	0.26691
4.974	0.26086
4.625	0.24989
4.302	0.26233
4.029	0.25697
3.690	0.22685
3.397	0.21384
3.265	0.19321
2.928	0.18635
2.608	0.19337
2.377	0.19510
2.154	0.18265
2.009	0.17664
1.793	0.15778
1.564	0.14096
1.390	0.15413
1.209	0.13650
1.025	0.14400
0.852	0.14747
0.636	0.12098
0.482	0.11274
1.151	0.12502
1.653	0.14357
2.121	0.16034
2.515	0.17001
2.848	0.17558
3.202	0.17527
3.525	0.18701
3.797	0.21258
4.168	0.21412
4.512	0.20823
4.889	0.23099
5.301	0.24121
5.587	0.23234
6.062	0.24321
6.455	0.29041
6.910	0.29828
7.215	0.30262
7.652	0.29974
8.144	0.32597
8.499	0.30809
8.834	0.32966
9.153	0.35913
9.546	0.37520
10.083	0.37932
10.547	0.37473
10.881	0.37379
11.342	0.38976
11.758	0.41086
12.282	0.44215
12.721	0.45235
13.092	0.44326
13.376	0.44919
13.929	0.47348
14.472	0.48458
14.833	0.49485
15.250	0.51416
15.602	0.52166
16.049	0.53221
16.644	0.52791
17.091	0.53823
17.515	0.56905
17.948	0.58497
18.352	0.60391
18.795	0.61401
19.358	0.61419
19.808	0.61489
20.222	0.63396
20.659	0.64928
21.181	0.66370
21.614	0.68011
22.030	0.68239
22.549	0.68813
22.944	0.70435
23.519	0.72361
23.948	0.73402
24.545	0.75611
24.894	0.76323
25.321	0.77443
25.757	0.77975
26.394	0.82233
26.783	0.82085
27.150	0.82525
27.643	0.82654
28.096	0.86018
28.660	0.87205
29.012	0.87624
29.453	0.89260
29.843	0.90252
30.427	0.92107
30.853	0.93328
31.300	0.94721
31.845	0.96234
32.284	0.97551
32.717	0.99135
33.237	1.00469
33.657	1.01632
34.177	1.03910
34.625	1.04634
35.106	1.06633
35.586	1.08503
35.999	1.09446
36.398	1.09911
36.886	1.12638
37.446	1.14395
37.850	1.15637
38.279	1.17994
38.582	1.19253
39.138	1.19730
39.689	1.21467
40.173	1.23371
40.480	1.25680
40.869	1.25756
41.241	1.28738
41.773	1.30622
42.062	1.31374
42.470	1.33361
42.829	1.33882
43.080	1.36778
41.786	1.34239
40.854	1.31692
39.965	1.28914
39.122	1.28491
38.321	1.26675
37.312	1.23745
36.765	1.21059
36.278	1.20674
35.580	1.19916
34.984	1.17463
34.402	1.15525
33.903	1.14746
33.322	1.13276
32.882	1.11453
32.305	1.09692
31.663	1.07554
31.229	1.06594
30.658	1.05687
30.219	1.04450
29.707	1.02961
29.259	1.01259
28.653	0.99042
28.081	0.97157
27.612	0.96174
27.093	0.95926
26.530	0.93566
26.058	0.92583
25.525	0.90757
25.090	0.89360
24.478	0.87425
24.057	0.86724
23.606	0.85430
23.241	0.83798
22.720	0.82826
22.183	0.81954
21.791	0.79271
21.327	0.78460
20.869	0.77437
20.303	0.75717
19.946	0.74049
19.483	0.73554
19.069	0.72552
18.509	0.70144
18.058	0.69831
17.611	0.67861
17.123	0.66278
16.782	0.64687
16.231	0.64267
15.776	0.64124
15.372	0.62300
14.943	0.61038
14.556	0.59196
14.136	0.58346
13.630	0.57300
13.251	0.56557
12.872	0.55058
12.483	0.53666
12.123	0.52437
11.656	0.48894
11.226	0.49096
10.933	0.48373
10.515	0.48458
10.110	0.47069
9.808	0.45989
9.400	0.43305
8.957	0.41089
8.627	0.40542
8.285	0.40949
7.926	0.41809
7.576	0.39872
7.136	0.37471
6.809	0.35058
6.421	0.33671
6.079	0.33573
5.713	0.34582
5.348	0.34498
5.011	0.32554
4.686	0.29227
4.491	0.28106
4.106	0.26397
3.826	0.27021
3.568	0.27535
3.269	0.26354
2.921	0.24128
2.766	0.22455
2.573	0.21306
2.256	0.20437
2.026	0.20456
1.832	0.21967
1.630	0.20472
1.489	0.19445
1.271	0.18042
1.141	0.16418
0.914	0.16826
0.758	0.16883
0.572	0.17375
0.867	0.15274
1.453	0.17813
1.891	0.18106
2.212	0.17776
2.602	0.20062
2.974	0.22287
3.207	0.23034
3.594	0.24376
3.884	0.23914
4.204	0.24179
4.576	0.24385
4.883	0.26246
5.197	0.27466
5.601	0.30265
6.047	0.31776
6.445	0.32483
6.954	0.30158
7.404	0.32379
7.735	0.34194
8.104	0.36608
8.510	0.36767
8.943	0.38762
9.436	0.37196
9.838	0.38786
10.284	0.40426
10.731	0.43319
11.193	0.46397
11.574	0.45358
12.070	0.46452
12.434	0.45020
13.034	0.46363
13.533	0.49482
13.934	0.52359
14.392	0.53066
14.793	0.52866
15.287	0.51443
15.781	0.54692
16.252	0.56109
16.675	0.59099
17.093	0.59914
17.488	0.60869
18.022	0.61511
18.616	0.60965
19.015	0.63491
19.388	0.64975
19.895	0.67205
20.355	0.67690
20.886	0.69647
21.329	0.70142
21.718	0.71018
22.177	0.71838
22.683	0.74535
23.249	0.76888
23.752	0.76978
24.085	0.79297
24.507	0.79806
25.053	0.81196
25.508	0.81785
25.998	0.83458
26.560	0.85040
26.920	0.85880
27.395	0.86444
27.780	0.87298
28.234	0.89937
28.885	0.92042
29.406	0.93587
29.820	0.94884
30.401	0.96541
30.889	0.97877
31.323	0.99724
31.706	1.00382
32.336	1.01555
32.779	1.03856
33.234	1.04938
33.962	1.07272
34.310	1.08797
34.821	1.10362
35.232	1.10743
35.707	1.12782
36.222	1.14330
36.642	1.15994
37.149	1.17523
37.549	1.19704
38.139	1.21408
38.802	1.22433
39.220	1.23788
39.682	1.25790
40.013	1.28189
40.620	1.30463
41.114	1.31225
41.496	1.33111
42.009	1.34105
42.439	1.36151
43.031	1.38465
43.467	1.40441
43.862	1.41633
44.195	1.42912
44.533	1.44352
45.021	1.46680
45.558	1.49403
45.821	1.51455
45.932	1.51921
44.827	1.50541
43.815	1.48677
42.791	1.46432
41.767	1.43212
40.957	1.41543
40.348	1.39921
39.621	1.37425
38.910	1.37612
38.241	1.34154
37.639	1.32447
37.071	1.30643
36.611	1.29218
35.943	1.29545
35.388	1.25716
34.795	1.25135
34.325	1.23883
33.916	1.22149
33.208	1.20170
32.668	1.18938
32.197	1.17622
31.716	1.16902
31.140	1.14522
30.643	1.12083
30.028	1.11621
29.598	1.10862
29.018	1.08434
28.494	1.07760
28.053	1.04723
27.517	1.04162
26.969	1.02929
26.467	1.00432
25.909	0.99854
25.397	0.98544
24.896	0.96834
24.459	0.95678
23.904	0.93277
23.469	0.92214
22.911	0.91190
22.466	0.88195
22.020	0.88527
21.576	0.87733
21.164	0.85756
20.633	0.84139
20.176	0.82749
19.756	0.80821
19.310	0.79881
18.785	0.77907
18.250	0.77003
17.856	0.76663
17.350	0.74791
16.831	0.73826
16.383	0.71041
15.943	0.69264
15.548	0.68299
15.140	0.68601
14.656	0.66931
14.262	0.65908
13.831	0.63848
13.399	0.61311
13.014	0.60935
12.452	0.59795
12.140	0.59333
11.696	0.58106
11.329	0.56709
10.904	0.54496
10.510	0.51865
10.061	0.52446
9.642	0.52201
9.275	0.51175
8.919	0.49544
8.518	0.47853
8.143	0.45369
7.663	0.44839
7.412	0.45239
7.019	0.44353
6.650	0.43514
6.289	0.42125
5.907	0.37648
5.581	0.36567
5.276	0.35791
4.866	0.37163
4.568	0.37409
4.168	0.35050
3.884	0.30930
3.646	0.31808
3.356	0.28712
3.060	0.29588
2.852	0.29621
2.548	0.28459
2.301	0.27071
2.197	0.25302
1.960	0.24622
1.629	0.24177
1.468	0.24874
1.254	0.23823
1.082	0.23142
0.922	0.21940
0.758	0.21187
0.537	0.20443
0.892	0.21507
1.494	0.22074
1.956	0.23411
2.253	0.26082
2.594	0.26374
2.999	0.26554
3.292	0.26692
3.743	0.27000
4.037	0.28058
4.349	0.30831
4.691	0.32124
5.094	0.33987
5.471	0.33801
5.897	0.33338
6.317	0.33745
6.653	0.35931
7.053	0.37846
7.505	0.40888
7.858	0.41378
8.412	0.40109
8.739	0.39729
9.207	0.41095
9.574	0.43379
10.071	0.46132
10.586	0.47648
11.024	0.48133
11.269	0.48302
11.913	0.47996
12.365	0.51937
12.791	0.53632
13.222	0.54408
13.597	0.56386
14.203	0.55346
14.792	0.56223
15.165	0.57882
15.721	0.60558
16.170	0.61545
16.555	0.63268
17.171	0.63568
17.668	0.64389
18.066	0.66027
18.617	0.68168
19.077	0.69138
19.603	0.68360
20.045	0.69748
20.464	0.72529
21.115	0.74266
21.712	0.76213
22.193	0.77880
22.673	0.79361
23.110	0.80067
23.561	0.81555
24.151	0.83033
24.636	0.83877
25.010	0.85325
25.614	0.87064
26.023	0.89075
26.563	0.89270
26.980	0.91316
27.425	0.93109
27.971	0.95604
28.408	0.94426
28.941	0.97148
29.450	0.99899
29.972	1.00903
30.490	1.01713
31.075	1.03693
31.490	1.04496
32.099	1.07489
32.528	1.08228
33.076	1.10944
33.613	1.12430
34.021	1.13066
34.541	1.13978
35.132	1.15534
35.466	1.17351
36.100	1.20307
36.433	1.19904
36.977	1.23197
37.584	1.23876
38.141	1.26696
38.527	1.28276
39.006	1.29879
39.594	1.31795
40.114	1.33356
40.616	1.35002
41.089	1.35979
41.570	1.38128
42.108	1.40721
42.618	1.41901
43.062	1.44129
43.405	1.44848
43.879	1.47057
44.583	1.49324
45.036	1.50854
45.318	1.52511
45.748	1.54537
46.263	1.56930
46.796	1.58958
47.187	1.60356
47.462	1.62205
47.908	1.65314
48.278	1.66651
48.639	1.68916
49.104	1.72185
48.532	1.72185
47.209	1.69545
46.042	1.67547
44.824	1.64102
44.043	1.62073
43.297	1.59349
42.461	1.57611
41.808	1.55703
41.040	1.54465
40.558	1.53512
39.933	1.50329
39.251	1.47175
38.453	1.46458
37.869	1.45249
37.418	1.44453
36.846	1.42353
36.222	1.40425
35.608	1.38659
35.059	1.36415
34.504	1.35048
34.024	1.35027
33.239	1.31352
32.652	1.29914
32.213	1.28068
31.671	1.26677
30.973	1.24379
30.493	1.23821
29.980	1.22401
29.530	1.20967
28.945	1.19259
28.407	1.17584
27.775	1.15273
27.258	1.14080
26.800	1.12858
26.151	1.11616
25.696	1.10226
25.137	1.06526
24.633	1.05396
24.072	1.03956
23.584	1.03136
23.093	1.01249
22.568	0.98504
22.013	0.97167
21.508	0.95616
20.907	0.94990
20.423	0.94245
20.022	0.92476
19.565	0.90231
19.122	0.89555
18.678	0.87944
18.212	0.86595
17.666	0.85623
17.130	0.83256
16.711	0.81892
16.249	0.81565
15.713	0.78332
15.246	0.77214
14.774	0.77085
14.364	0.74378
13.966	0.73421
13.438	0.72169
12.903	0.71006
12.455	0.67416
12.096	0.67471
11.686	0.65128
11.064	0.64610
10.823	0.63762
10.334	0.62450
9.927	0.61361
9.566	0.59675
9.017	0.56929
8.669	0.56767
8.262	0.56506
7.930	0.55632
7.566	0.54455
7.150	0.51783
6.759	0.49447
6.432	0.48825
6.079	0.48059
5.712	0.47539
5.302	0.46528
5.011	0.43999
4.651	0.41337
4.371	0.39829
3.977	0.40742
3.641	0.41196
3.376	0.40334
3.120	0.38165
2.867	0.35381
2.523	0.34396
2.254	0.35841
1.979	0.35239
1.823	0.32765
1.639	0.30895
1.412	0.29969
1.166	0.29128
0.998	0.30241
0.842	0.29620
0.687	0.29124
0.495	0.27121
1.046	0.27993
1.494	0.31284
1.930	0.31849
2.337	0.31300
2.754	0.31485
3.077	0.32163
3.357	0.34150
3.653	0.35276
4.162	0.38946
4.386	0.37276
4.897	0.37860
5.352	0.38397
5.698	0.40495
6.076	0.42773
6.492	0.46449
6.920	0.45396
7.443	0.44873
7.853	0.45154
8.327	0.47366
8.805	0.51072
9.258	0.52052
9.708	0.52756
10.139	0.51527
10.595	0.52957
11.120	0.53416
11.592	0.57247
11.974	0.58846
12.488	0.59240
12.920	0.59540
13.534	0.60723
14.006	0.62728
14.487	0.64999
14.901	0.66433
15.419	0.66710
16.069	0.67869
16.533	0.68539
17.037	0.70557
17.561	0.72755
18.056	0.73705
18.631	0.74426
19.045	0.76436
19.541	0.76672
20.114	0.78284
20.683	0.81256
21.224	0.83064
21.683	0.83540
22.137	0.84950
22.625	0.85854
23.224	0.87685
23.631	0.89308
24.172	0.90733
24.712	0.92334
25.222	0.93275
25.668	0.94993
26.271	0.96701
26.811	0.97782
27.326	0.99380
27.845	1.01800
28.358	1.03525
28.875	1.05782
29.396	1.07193
30.039	1.08230
30.524	1.08869
30.998	1.12157
31.506	1.12650
31.951	1.15170
32.464	1.16234
32.986	1.17604
33.573	1.18949
34.038	1.20982
34.562	1.22778
35.108	1.24690
35.586	1.25731
36.102	1.28962
36.714	1.29909
37.187	1.29410
37.590	1.32405
38.217	1.35642
38.746	1.35578
39.162	1.37337
39.699	1.39706
40.192	1.42818
40.784	1.44232
41.274	1.46707
41.799	1.46998
42.209	1.49566
42.713	1.50680
43.493	1.53183
43.937	1.55142
44.362	1.57100
44.903	1.59129
45.319	1.59716
45.951	1.61469
46.399	1.64069
46.796	1.66103
47.397	1.68245
47.803	1.70849
48.345	1.72951
48.799	1.74352
49.214	1.76656
49.755	1.79538
50.127	1.80077
50.510	1.84340
50.822	1.86538
51.324	1.89367
51.709	1.92674
52.052	1.96040
52.094	1.97631
50.142	1.93748
49.035	1.92687
47.988	1.88656
47.057	1.87060
46.207	1.85392
45.398	1.83060
44.442	1.79352
43.807	1.78121
43.161	1.75757
42.445	1.74657
41.774	1.73211
41.174	1.70762
40.521	1.69333
40.099	1.67083
39.343	1.65569
38.801	1.64530
38.225	1.62654
37.652	1.60659
37.139	1.59490
36.423	1.57248
35.747	1.54896
35.255	1.53886
34.714	1.52612
34.148	1.50417
33.495	1.49044
32.869	1.46022
32.375	1.44457
31.842	1.43431
31.320	1.41794
30.596	1.40535
30.113	1.38372
29.626	1.36779
29.008	1.35778
28.430	1.32536
27.862	1.30057
27.333	1.28757
26.777	1.28435
26.243	1.26407
25.614	1.23640
25.103	1.22184
24.604	1.20776
24.208	1.18969
23.616	1.17687
23.069	1.16052
22.444	1.13307
21.906	1.11758
21.402	1.11213
20.882	1.09540
20.292	1.07504
19.814	1.06031
19.204	1.04379
18.709	1.01922
18.229	1.01654
17.786	0.99477
17.213	0.97417
16.752	0.96094
16.213	0.94227
15.682	0.92496
15.230	0.90596
14.828	0.90000
14.375	0.87662
13.814	0.88324
13.296	0.84820
12.844	0.81974
12.451	0.82047
12.016	0.80853
11.541	0.80246
11.098	0.77570
10.670	0.76456
10.212	0.73846
9.642	0.72464
9.325	0.71912
8.898	0.71748
8.359	0.69038
7.937	0.65848
7.491	0.63986
7.187	0.62803
6.770	0.64853
6.389	0.62692
5.948	0.60124
5.576	0.57224
5.264	0.55910
4.998	0.56314
4.578	0.57247
4.234	0.54987
3.897	0.52077
3.650	0.49304
3.358	0.48697
2.954	0.49236
2.766	0.48910
2.505	0.48164
2.264	0.44779
2.089	0.42623
1.807	0.42192
1.553	0.43169
1.323	0.42166
1.157	0.40302
1.004	0.39157
0.772	0.37890
0.653	0.38121
0.552	0.40053
1.277	0.39009
1.831	0.38635
2.239	0.41008
2.544	0.43268
2.871	0.44196
3.294	0.45574
3.617	0.45574
4.011	0.44945
4.381	0.45873
4.717	0.48337
5.041	0.51019
5.490	0.52238
6.002	0.52117
6.440	0.52134
6.939	0.54038
7.438	0.56721
7.929	0.59419
8.484	0.60626
8.833	0.59140
9.284	0.60116
9.860	0.62192
10.319	0.65065
10.771	0.66302
11.234	0.66446
11.660	0.66199
12.304	0.68107
12.817	0.71203
13.254	0.72138
13.742	0.72852
14.346	0.74681
14.954	0.75794
15.406	0.77133
15.996	0.80657
16.373	0.77921
17.042	0.82538
17.510	0.83517
17.943	0.84916
18.513	0.84855
19.086	0.86514
19.749	0.89698
20.175	0.90105
20.669	0.92174
21.308	0.93415
21.861	0.94430
22.427	0.96753
22.865	0.98730
23.462	1.00491
24.072	1.02281
24.573	1.03209
25.150	1.04610
25.659	1.05900
26.355	1.08877
26.857	1.10245
27.456	1.12339
27.948	1.13063
28.650	1.14958
29.273	1.17396
29.786	1.18777
30.258	1.19898
30.890	1.22167
31.358	1.23671
31.941	1.26095
32.543	1.27632
33.202	1.30032
33.721	1.32251
34.269	1.33474
34.802	1.34799
35.487	1.38189
35.938	1.39073
36.571	1.40771
37.077	1.42358
37.643	1.44786
38.208	1.47114
38.791	1.49343
39.476	1.50717
40.100	1.53693
40.442	1.54513
40.986	1.55547
41.709	1.58000
42.376	1.62439
42.809	1.63585
43.410	1.64844
43.821	1.67215
44.587	1.69069
44.932	1.70932
45.531	1.73397
46.041	1.73779
46.798	1.78908
47.265	1.79215
47.859	1.82712
48.444	1.84257
48.993	1.87530
49.471	1.90753
49.985	1.91252
50.444	1.93418
51.038	1.96711
51.630	1.98603
51.959	2.01124
52.375	2.04296
52.845	2.07257
53.245	2.10160
53.773	2.15045
54.206	2.16485
54.488	2.20184
54.715	2.24701
55.039	2.32522
54.379	2.46145
45.663	2.82110
46.209	2.88043
46.804	2.94680
47.186	3.00685
44.692	2.98165
45.623	3.02608
46.163	3.06945
46.740	3.11294
47.124	3.15132
47.381	3.17711
46.115	3.16430
45.137	3.12896
44.022	3.11025
43.280	3.08388
42.592	3.05550
41.880	3.03501
41.290	3.03293
40.652	3.00543
40.026	2.98419
39.475	2.96180
38.919	2.94120
38.266	2.91726
37.677	2.89779
37.301	2.88942
36.612	2.85846
36.061	2.83651
35.463	2.80433
34.953	2.78256
34.475	2.77106
34.014	2.75027
33.471	2.72379
32.908	2.69983
32.375	2.68012
31.932	2.65562
31.408	2.63572
31.046	2.61414
30.330	2.58986
29.903	2.56577
29.399	2.54522
28.792	2.51518
28.359	2.49559
27.806	2.46498
27.488	2.45202
26.999	2.42562
26.484	2.39740
25.978	2.36805
25.581	2.34956
25.226	2.33587
24.533	2.30152
24.167	2.28093
23.773	2.24918
23.368	2.23267
22.812	2.20620
22.303	2.17843
21.895	2.15237
21.481	2.13632
21.121	2.11693
20.603	2.07884
20.255	2.06407
19.831	2.03919
19.410	2.01748
18.939	1.99168
18.602	1.98568
18.208	1.92427
17.758	1.91631
17.354	1.89799
16.875	1.85949
16.542	1.84747
16.167	1.81980
15.852	1.78520
15.428	1.77072
14.987	1.75250
14.577	1.72772
14.163	1.70121
13.808	1.67713
13.415	1.65127
13.063	1.61817
12.678	1.59967
12.270	1.58342
11.918	1.56361
11.573	1.53039
11.187	1.50897
10.865	1.48459
10.506	1.45957
10.228	1.44043
9.745	1.42297
9.432	1.39880
9.139	1.38132
8.778	1.35721
8.376	1.30380
8.062	1.30339
7.702	1.28698
7.406	1.26772
7.002	1.23847
6.668	1.21253
6.389	1.19088
6.084	1.16275
5.665	1.13475
5.381	1.12954
5.113	1.10556
4.851	1.08200
4.564	1.05680
4.152	1.03894
3.947	1.03033
3.686	1.01018
3.421	0.98964
3.182	0.95551
2.928	0.92802
2.686	0.92982
2.485	0.92356
2.240	0.90629
2.021	0.86531
1.807	0.83881
1.621	0.84062
1.413	0.84691
1.230	0.82451
1.109	0.80741
0.927	0.78117
0.819	0.76869
0.624	0.75993
0.487	0.76332
1.078	0.76813
1.612	0.76894
2.027	0.78580
2.350	0.80611
2.648	0.84339
3.013	0.85347
3.422	0.84960
3.769	0.85729
4.110	0.87050
4.506	0.90568
4.890	0.92302
5.249	0.94058
5.638	0.94418
6.028	0.95981
6.433	0.97875
6.844	1.00286
7.198	1.03395
7.623	1.03921
8.034	1.05130
8.498	1.07170
8.934	1.09677
9.290	1.11188
9.800	1.13246
10.273	1.16842
10.660	1.16659
11.103	1.18080
11.540	1.19909
12.020	1.22987
12.464	1.24694
12.893	1.26594
13.403	1.27986
13.910	1.30625
14.308	1.32122
14.728	1.34439
15.171	1.37266
15.747	1.39380
16.122	1.41532
16.636	1.43110
16.991	1.45028
17.518	1.47526
17.980	1.50158
18.448	1.51795
18.920	1.53281
19.386	1.56160
19.920	1.58358
20.332	1.61341
20.865	1.63534
21.410	1.65582
21.885	1.67921
22.308	1.70057
22.704	1.72746
23.255	1.76045
23.777	1.78030
24.280	1.80330
24.724	1.81587
25.173	1.84133
25.569	1.84023
26.123	1.89112
26.612	1.92690
27.074	1.93519
27.541	1.96034
28.060	1.98152
28.445	2.01524
28.987	2.03477
29.457	2.05983
30.012	2.08842
30.453	2.11097
30.928	2.14054
31.348	2.16411
32.018	2.19529
32.321	2.23311
32.752	2.24306
33.333	2.25890
33.784	2.29716
34.243	2.32906
34.662	2.34647
35.216	2.37225
35.759	2.40244
36.184	2.42383
36.663	2.44766
37.187	2.48167
37.687	2.50551
37.996	2.52868
38.531	2.56087
38.879	2.57424
39.404	2.60810
39.935	2.64349
40.334	2.67229
40.729	2.68652
41.252	2.71829
41.708	2.74290
42.184	2.77566
42.623	2.80686
42.942	2.83744
43.478	2.85154
43.935	2.88630
44.362	2.91575
44.819	2.95203
45.265	2.98373
45.688	3.00457
46.095	3.03520
46.459	3.06206
46.866	3.09722
47.476	3.14178
47.711	3.17186
48.080	3.19596
48.381	3.23016
48.846	3.26586
49.079	3.29651
49.383	3.33153
49.749	3.37890
50.071	3.43301
50.258	3.46431
50.629	3.50868
50.877	3.55207
51.167	3.59967
51.182	3.66044
44.946	4.25065
45.315	4.28661
45.809	4.36687
46.131	4.44168
44.730	4.43884
45.066	4.49718
45.493	4.57244
45.864	4.62256
46.125	4.67604
46.410	4.73513
46.552	4.79391
46.871	4.86320
47.026	4.91985
47.267	4.97377
47.535	5.02154
47.705	5.07635
44.979	5.13303
45.441	5.17704
45.690	5.25550
38.620	5.94679
39.065	6.02258
39.435	6.07170
39.794	6.12380
40.267	6.18590
39.637	6.19948
38.425	6.17217
37.592	6.14843
36.926	6.12899
36.442	6.10176
35.714	6.08049
35.070	6.04879
34.542	5.99905
34.061	6.00291
33.487	5.96635
32.896	5.91617
32.422	5.89077
31.933	5.86786
31.389	5.82623
30.983	5.79979
30.495	5.75615
29.951	5.72243
29.563	5.68820
29.039	5.64652
28.676	5.60370
28.185	5.55830
27.713	5.52370
27.374	5.49275
26.980	5.46269
26.606	5.40961
26.270	5.38114
25.725	5.33053
25.372	5.29445
25.068	5.24786
24.648	5.21275
24.244	5.17594
23.858	5.11833
23.537	5.09751
23.094	5.03358
22.741	5.00215
22.421	4.96952
22.153	4.92322
21.679	4.87805
21.380	4.84238
21.113	4.77937
20.727	4.75587
20.388	4.71556
20.071	4.67087
19.747	4.62136
19.401	4.57509
19.138	4.54893
18.779	4.47866
18.541	4.43836
18.162	4.39795
17.839	4.35134
17.605	4.30547
17.263	4.27265
17.007	4.23071
16.713	4.18144
16.416	4.13552
16.117	4.09530
15.859	4.05525
15.573	4.00741
15.296	3.96726
14.998	3.91631
14.717	3.87185
14.379	3.82864
14.105	3.77583
13.796	3.73533
13.617	3.68713
13.311	3.65219
12.999	3.59862
12.698	3.54463
12.535	3.52507
12.187	3.47652
11.921	3.41780
11.649	3.36900
11.428	3.34308
11.168	3.30030
10.845	3.26080
10.647	3.21000
10.420	3.17654
10.186	3.12471
9.848	3.07602
9.611	3.03923
9.372	3.00206
9.138	2.95451
8.879	2.90846
8.653	2.86654
8.434	2.82211
8.134	2.79563
7.934	2.74996
7.670	2.69535
7.494	2.65139
7.232	2.61769
6.973	2.58936
6.713	2.53363
6.487	2.48324
6.287	2.43768
6.031	2.40370
5.769	2.36855
5.537	2.30893
5.307	2.26246
5.155	2.23836
4.890	2.20195
4.726	2.16053
4.544	2.12063
4.251	2.07791
4.054	2.04014
3.849	1.99642
3.598	1.94952
3.404	1.91681
3.244	1.88722
3.059	1.84640
2.894	1.81442
2.672	1.77598
2.541	1.73862
2.277	1.70948
2.132	1.67007
1.960	1.63898
1.815	1.60589
1.643	1.58083
1.492	1.54880
1.359	1.52284
1.226	1.49083
1.078	1.46730
0.928	1.44379
0.793	1.41037
0.699	1.41167
0.560	1.36727
0.717	1.35118
1.292	1.38339
1.677	1.43280
1.947	1.44952
2.279	1.47123
2.577	1.48277
2.863	1.54342
3.088	1.57311
3.319	1.59824
3.689	1.63363
3.904	1.65518
4.209	1.69859
4.470	1.73036
4.807	1.74869
5.099	1.79046
5.298	1.81237
5.659	1.85560
5.929	1.88719
6.259	1.91813
6.526	1.95364
6.855	1.99217
7.255	2.05093
7.497	2.06555
7.816	2.10210
8.136	2.13000
8.473	2.17430
8.793	2.21343
9.065	2.23499
9.340	2.28174
9.724	2.31077
10.060	2.35198
10.398	2.40212
10.766	2.43272
11.094	2.45062
11.328	2.49580
11.755	2.52939
12.097	2.60804
12.421	2.62414
12.784	2.65497
13.090	2.69538
13.382	2.74424
13.756	2.78129
14.119	2.82189
14.529	2.84997
14.768	2.88455
15.132	2.93596
15.568	2.98744
15.850	3.01740
16.099	3.04900
16.504	3.08893
16.899	3.12970
17.184	3.16752
17.534	3.20626
17.942	3.24839
18.285	3.30301
18.538	3.32265
18.921	3.36758
19.338	3.40807
19.634	3.45567
19.909	3.49053
20.270	3.52612
20.659	3.56775
20.964	3.60186
21.274	3.64154
21.620	3.68535
21.959	3.72840
22.287	3.77614
22.625	3.81094
23.032	3.85827
23.342	3.93113
23.688	3.94405
24.006	3.97724
24.420	4.02238
24.818	4.07180
25.021	4.11205
25.350	4.15692
25.756	4.19287
26.032	4.22141
26.488	4.26487
26.763	4.33057
27.156	4.37474
27.563	4.39445
27.850	4.44512
28.142	4.49526
28.501	4.52662
28.856	4.56938
29.195	4.60999
29.501	4.65064
29.800	4.69404
30.138	4.72990
30.520	4.77694
30.826	4.82168
31.170	4.85766
31.518	4.90305
31.872	4.94776
32.159	4.98844
32.494	5.02981
32.847	5.08315
33.225	5.12965
33.486	5.18511
33.804	5.22025
34.256	5.28168
34.445	5.31302
34.856	5.36057
35.089	5.39659
35.452	5.42343
35.796	5.47110
36.032	5.52941
36.365	5.58066
36.726	5.61829
37.064	5.66198
37.371	5.72172
37.674	5.75905
37.926	5.80308
38.254	5.84677
38.484	5.88594
38.809	5.93105
39.137	5.98631
39.400	6.03816
39.654	6.07604
39.925	6.11603
40.292	6.17433
40.502	6.22368
40.776	6.25947
41.004	6.30403
41.315	6.35213
41.541	6.41705
41.787	6.47261
42.051	6.51694
42.433	6.55075
42.614	6.62470
42.800	6.69409
43.144	6.74775
43.443	6.80206
43.498	6.84902
43.767	6.92890
43.984	6.98788
43.784	7.02537
44.002	7.09089
44.176	7.13157
44.442	7.20643
44.673	7.48258
44.838	7.31249
45.001	6.61578
45.218	7.35177
45.372	7.49090
32.061	8.03839
32.805	8.25432
33.131	8.36261
27.583	8.89050
28.125	9.01947
27.156	8.51587
26.491	9.01375
25.839	9.19819
25.337	8.96943
24.748	8.90864
24.118	8.53627
23.669	8.85355
23.192	8.82608
22.709	8.76179
22.243	8.71451
21.832	8.69357
