# Supplementary material for: Characterisation of the mechanical and fracture properties of a uni-weave carbon fibre/epoxy non-crimp fabric composite
Source: Data Brief. 2016 Jan 15;6:680–95. doi: 10.1016/j.dib.2016.01.010 (PMC4773377; doi:10.1016/j.dib.2016.01.010)
Supplement: Supplementary file 1 — Supplementary material [file mmc1.zip › Supplementary_material/specimen_xz9.csv]

Stress (MPa)	Engineering shear strain (%)
0.008	-0.00404
0.008	0.00540
0.009	-0.00611
0.008	-0.01158
0.008	-0.00731
0.126	0.00098
0.271	0.00697
0.484	0.00018
0.846	0.01933
1.131	0.02605
1.470	0.02355
1.659	0.03497
1.861	0.03582
2.015	0.04359
2.239	0.06298
2.504	0.07773
2.765	0.07016
3.046	0.06844
3.306	0.08060
3.625	0.08228
4.018	0.10606
4.304	0.11869
3.714	0.10476
3.005	0.09024
2.586	0.06897
2.089	0.05965
1.677	0.05558
1.342	0.03578
0.996	0.03710
0.662	0.02389
0.541	0.00616
1.042	0.02725
1.528	0.03055
2.056	0.04988
2.379	0.05777
2.812	0.07738
3.137	0.07249
3.568	0.08206
4.008	0.09100
4.349	0.10934
4.653	0.12070
5.083	0.12354
5.328	0.13231
5.744	0.12921
6.030	0.14037
6.329	0.14800
6.768	0.16448
7.138	0.19078
7.478	0.18877
7.859	0.18922
8.102	0.18982
8.515	0.19789
8.531	0.21475
7.661	0.19447
7.128	0.17139
6.554	0.16731
6.013	0.16314
5.555	0.15102
5.007	0.12695
4.587	0.11429
4.257	0.10003
3.824	0.09364
3.411	0.08969
3.026	0.09243
2.645	0.07183
2.325	0.06276
1.959	0.05910
1.499	0.04427
1.216	0.03774
0.906	0.03221
0.692	0.03266
0.628	0.01897
1.104	0.02050
1.626	0.04463
2.036	0.04380
2.501	0.05089
2.992	0.06303
3.326	0.08269
3.676	0.08166
4.161	0.10648
4.435	0.11428
4.912	0.11556
5.317	0.12900
5.642	0.12976
6.037	0.16378
6.524	0.17484
6.980	0.18941
7.353	0.17951
7.692	0.19262
8.081	0.19233
8.473	0.20267
8.776	0.23108
9.132	0.24018
9.599	0.24782
9.946	0.25003
10.302	0.25585
10.648	0.26031
10.997	0.26053
11.243	0.28999
11.543	0.30203
12.044	0.31084
12.428	0.31721
12.777	0.31156
12.436	0.31628
11.676	0.30043
10.934	0.29106
10.355	0.28051
9.912	0.26253
9.348	0.24527
8.926	0.21949
8.483	0.21391
8.022	0.20376
7.600	0.20949
7.082	0.19206
6.720	0.17518
6.318	0.16700
5.926	0.14329
5.563	0.13678
5.184	0.13153
4.713	0.13439
4.301	0.11492
3.859	0.10429
3.543	0.08248
3.230	0.07397
2.823	0.07766
2.523	0.07003
2.243	0.08265
1.827	0.05726
1.574	0.04156
1.284	0.03613
0.892	0.03477
0.650	0.02648
0.469	0.03446
0.924	0.02744
1.416	0.03019
1.924	0.04528
2.374	0.04768
2.798	0.07474
3.239	0.08470
3.618	0.09553
4.001	0.09529
4.427	0.09750
4.753	0.10428
5.130	0.11756
5.599	0.13811
5.989	0.15580
6.395	0.16376
6.740	0.16692
7.130	0.17420
7.512	0.18418
7.902	0.20163
8.234	0.22174
8.614	0.23324
9.059	0.24749
9.463	0.25050
9.800	0.24407
10.267	0.25060
10.531	0.25486
10.932	0.28206
11.292	0.30431
11.973	0.31151
12.415	0.29740
12.671	0.32666
13.072	0.31869
13.401	0.33980
13.808	0.36267
14.233	0.37608
14.618	0.38366
14.944	0.36971
15.366	0.38338
15.663	0.39206
16.053	0.41096
16.433	0.42786
16.821	0.43258
16.917	0.44295
16.171	0.43182
15.468	0.42648
14.770	0.39643
14.251	0.36782
13.709	0.35461
13.093	0.33113
12.669	0.32472
12.176	0.32479
11.613	0.31790
11.187	0.30260
10.749	0.27828
10.315	0.25166
9.959	0.25586
9.404	0.25028
8.975	0.24713
8.531	0.22581
8.153	0.21079
7.824	0.18591
7.416	0.19076
6.980	0.18311
6.548	0.17286
6.154	0.17929
5.786	0.16112
5.428	0.13754
5.036	0.12066
4.672	0.11854
4.284	0.11047
4.019	0.11448
3.683	0.11156
3.322	0.08959
2.930	0.07011
2.647	0.07214
2.341	0.05932
2.064	0.05903
1.756	0.05866
1.513	0.05209
1.083	0.04170
0.837	0.02246
0.697	0.01961
0.539	0.01391
1.095	0.03296
1.516	0.04298
1.976	0.05237
2.420	0.06922
2.935	0.08762
3.286	0.08441
3.671	0.08043
4.039	0.09738
4.426	0.11234
4.821	0.12250
5.275	0.13633
5.577	0.15467
5.907	0.15717
6.329	0.16039
6.720	0.16312
7.143	0.17417
7.495	0.19308
7.830	0.21700
8.206	0.22524
8.613	0.23330
9.033	0.23295
9.418	0.23352
9.749	0.24627
10.083	0.26378
10.424	0.28128
10.939	0.28946
11.352	0.29711
11.694	0.30307
12.134	0.31434
12.455	0.31332
12.893	0.33548
13.350	0.35837
13.687	0.36314
14.072	0.37017
14.508	0.36738
14.916	0.37181
15.287	0.38585
15.808	0.41821
16.182	0.42758
16.600	0.43909
17.020	0.44595
17.482	0.43725
17.899	0.45385
18.193	0.47717
18.552	0.49221
18.922	0.50129
19.386	0.51212
19.677	0.51137
20.012	0.52150
20.471	0.52452
20.841	0.54105
21.244	0.56624
21.077	0.57644
20.271	0.55580
19.546	0.53281
18.800	0.51103
18.232	0.48752
17.785	0.48329
17.104	0.47680
16.622	0.45345
16.140	0.45024
15.710	0.41788
15.163	0.40015
14.675	0.39237
14.190	0.38250
13.752	0.39075
13.315	0.37490
12.826	0.35347
12.366	0.32353
12.002	0.31023
11.515	0.30347
10.930	0.31399
10.513	0.29030
10.022	0.26781
9.509	0.26658
9.079	0.23466
8.636	0.22039
8.154	0.22380
7.757	0.22043
7.314	0.20556
6.965	0.17688
6.430	0.17238
6.077	0.15574
5.631	0.16526
5.242	0.15574
4.969	0.15108
4.634	0.13294
4.329	0.10385
3.973	0.10759
3.698	0.10485
3.370	0.10670
3.052	0.09783
2.734	0.09370
2.481	0.07740
2.163	0.05625
1.869	0.05933
1.484	0.05951
1.263	0.05680
1.033	0.05366
0.774	0.04055
0.579	0.03015
0.644	0.03064
1.169	0.03535
1.722	0.06127
2.126	0.06460
2.503	0.07851
3.085	0.08283
3.442	0.08917
3.845	0.09920
4.261	0.11718
4.618	0.13616
5.169	0.14083
5.425	0.15494
5.779	0.14822
6.196	0.15537
6.578	0.16779
7.096	0.20137
7.491	0.20744
7.848	0.21908
8.243	0.21313
8.660	0.21282
9.090	0.23903
9.442	0.24642
9.872	0.27029
10.242	0.28114
10.724	0.27104
11.227	0.29102
11.629	0.29792
12.040	0.30755
12.437	0.34226
12.819	0.34928
13.338	0.35218
13.831	0.35630
14.172	0.35411
14.575	0.38638
15.024	0.38242
15.552	0.40314
15.948	0.43172
16.398	0.42946
16.768	0.43034
17.246	0.44263
17.814	0.46724
18.251	0.49242
18.731	0.49943
19.002	0.50624
19.383	0.50678
19.919	0.51906
20.382	0.53811
20.825	0.54975
21.152	0.56894
21.488	0.58292
21.942	0.59895
22.334	0.59339
22.768	0.61307
23.207	0.62879
23.607	0.64807
24.008	0.66808
24.372	0.66594
24.128	0.66729
23.298	0.65311
22.566	0.63840
21.871	0.61894
21.044	0.60700
20.433	0.57222
19.855	0.56039
19.456	0.56193
19.011	0.53696
18.602	0.53063
18.131	0.51497
17.586	0.49849
17.098	0.47511
16.658	0.46472
16.275	0.44602
15.849	0.45772
15.363	0.44413
14.894	0.42409
14.274	0.39276
13.930	0.38741
13.486	0.37298
13.015	0.37718
12.561	0.36798
11.988	0.34630
11.589	0.33199
11.152	0.29842
10.745	0.29915
10.330	0.29677
9.904	0.28925
9.507	0.27264
9.050	0.25237
8.625	0.24040
8.248	0.21831
7.811	0.22760
7.357	0.22078
7.038	0.21852
6.599	0.19730
6.273	0.16133
5.886	0.15932
5.471	0.15828
5.123	0.14692
4.781	0.15024
4.442	0.14848
4.110	0.12149
3.777	0.11812
3.462	0.09752
3.187	0.10466
2.874	0.10194
2.614	0.10119
2.275	0.08997
2.056	0.07163
1.766	0.05664
1.473	0.05397
1.204	0.05621
0.952	0.05618
0.785	0.04705
0.580	0.05204
0.745	0.03868
1.304	0.05349
1.818	0.07468
2.259	0.07113
2.670	0.08543
3.165	0.08757
3.530	0.10063
3.921	0.11459
4.361	0.13758
4.698	0.13998
5.015	0.12799
5.454	0.14645
5.889	0.15972
6.259	0.17039
6.541	0.19244
6.896	0.19905
7.368	0.20991
7.778	0.21037
8.101	0.21240
8.429	0.21868
8.743	0.23662
9.276	0.26047
9.595	0.26785
10.054	0.27024
10.452	0.27503
10.799	0.27863
11.217	0.30273
11.686	0.32860
12.016	0.33496
12.379	0.33880
12.799	0.34247
13.255	0.34968
13.665	0.36640
14.037	0.37620
14.418	0.39278
14.889	0.40799
15.341	0.41837
15.718	0.42490
16.088	0.42045
16.556	0.43726
16.984	0.45266
17.448	0.47204
17.887	0.49098
18.190	0.49537
18.595	0.49533
19.049	0.50566
19.473	0.50621
19.906	0.53881
20.290	0.55291
20.679	0.56848
20.998	0.57519
21.483	0.58265
21.938	0.59254
22.401	0.60590
22.848	0.62345
23.264	0.63709
23.636	0.65142
24.103	0.66283
24.587	0.66677
24.965	0.67489
25.331	0.69493
25.606	0.70636
26.134	0.72037
26.555	0.74147
26.891	0.74970
27.214	0.75570
27.508	0.76253
27.962	0.78748
28.381	0.80488
28.642	0.80809
27.967	0.81354
27.090	0.78427
26.239	0.76231
25.579	0.74645
25.038	0.72922
24.424	0.71841
23.828	0.69831
23.198	0.68539
22.611	0.66392
22.144	0.64174
21.695	0.63164
21.016	0.62744
20.542	0.61121
20.106	0.59992
19.623	0.58007
19.068	0.56038
18.536	0.55165
18.091	0.53583
17.648	0.51702
17.223	0.51919
16.857	0.50571
16.249	0.47521
15.814	0.45501
15.321	0.44940
14.988	0.44929
14.530	0.44582
14.119	0.42652
13.638	0.41124
13.156	0.38660
12.739	0.36991
12.298	0.37037
11.846	0.36686
11.284	0.34764
10.933	0.32996
10.535	0.31269
10.117	0.29265
9.605	0.29347
9.153	0.28036
8.838	0.28016
8.440	0.26777
8.022	0.24235
7.515	0.22113
7.153	0.22075
6.729	0.21938
6.325	0.21201
5.979	0.20298
5.621	0.17439
5.250	0.15733
5.033	0.14675
4.589	0.14559
4.290	0.16000
3.874	0.14752
3.557	0.12280
3.268	0.10861
3.011	0.10491
2.689	0.10000
2.378	0.10643
2.137	0.10213
1.861	0.09841
1.573	0.07271
1.352	0.06722
1.069	0.06310
0.856	0.05310
0.667	0.04886
0.468	0.06080
1.050	0.05632
1.497	0.07090
1.970	0.07122
2.416	0.08355
2.825	0.09710
3.322	0.12087
3.816	0.14636
4.214	0.13740
4.582	0.15079
4.918	0.14838
5.297	0.15747
5.765	0.17455
6.084	0.19135
6.480	0.20458
6.837	0.19569
7.203	0.20663
7.606	0.21826
7.985	0.20656
8.401	0.26032
8.726	0.26229
9.127	0.26885
9.643	0.27092
9.982	0.27617
10.435	0.28330
10.900	0.30970
11.197	0.31719
11.655	0.33963
12.100	0.34258
12.492	0.34897
12.942	0.34900
13.304	0.37493
13.778	0.39226
14.359	0.41124
14.716	0.41947
15.115	0.42289
15.530	0.42871
16.108	0.43930
16.552	0.45560
16.982	0.49228
17.316	0.49160
17.741	0.49209
18.243	0.49954
18.728	0.51748
19.133	0.53546
19.590	0.54556
19.997	0.56668
20.396	0.56643
20.839	0.57976
21.379	0.59132
21.889	0.61263
22.290	0.62016
22.742	0.64002
23.248	0.65261
23.769	0.65829
24.172	0.67125
24.583	0.68099
25.090	0.70801
25.562	0.72403
25.978	0.72789
26.433	0.73466
26.781	0.75375
27.271	0.76410
27.687	0.78111
28.137	0.80320
28.673	0.81808
28.958	0.82703
29.361	0.84152
29.825	0.85532
30.228	0.87361
30.546	0.88824
30.977	0.90079
31.383	0.92763
31.697	0.93301
32.084	0.94216
32.422	0.95913
32.754	0.97007
33.165	0.99009
33.560	1.01124
33.860	1.01516
34.306	1.03315
34.654	1.04905
35.018	1.06815
35.436	1.08737
35.679	1.09378
36.081	1.11302
36.437	1.13518
36.867	1.15115
37.183	1.17345
36.702	1.17712
35.690	1.14944
34.823	1.13308
33.979	1.10594
33.219	1.08215
32.654	1.06728
31.875	1.05522
31.336	1.03397
30.632	1.01170
30.045	0.99638
29.653	0.97801
29.030	0.96866
28.488	0.95915
27.921	0.93762
27.501	0.92641
27.012	0.90869
26.440	0.89610
25.940	0.87473
25.424	0.86120
24.988	0.85239
24.421	0.82312
24.050	0.82002
23.552	0.78959
22.965	0.78805
22.563	0.76938
22.082	0.75862
21.589	0.74150
21.205	0.71994
20.637	0.71428
20.115	0.70878
19.630	0.68282
19.201	0.66978
18.814	0.65176
18.307	0.64177
17.749	0.62892
17.281	0.61687
16.901	0.61590
16.380	0.58635
15.889	0.56181
15.481	0.54564
15.013	0.54006
14.616	0.53617
14.213	0.51985
13.845	0.50467
13.324	0.47990
12.883	0.46494
12.549	0.45848
12.165	0.45506
11.700	0.43915
11.363	0.42957
10.778	0.41110
10.435	0.39787
9.956	0.36912
9.606	0.38240
9.075	0.37293
8.632	0.34313
8.305	0.32712
7.901	0.31742
7.477	0.30392
7.044	0.30155
6.700	0.29243
6.394	0.27753
5.921	0.25306
5.553	0.23528
5.142	0.23147
4.822	0.24020
4.420	0.23562
4.080	0.20867
3.723	0.19503
3.425	0.17316
3.142	0.17454
2.856	0.16921
2.459	0.17104
2.194	0.15644
1.933	0.13956
1.679	0.13568
1.455	0.12792
1.221	0.13465
0.992	0.13910
0.830	0.12582
0.602	0.11209
0.725	0.10112
1.299	0.11790
1.792	0.14125
2.285	0.15047
2.728	0.14983
3.161	0.15866
3.563	0.17168
4.006	0.19131
4.341	0.20784
4.726	0.22222
5.221	0.22167
5.572	0.22618
5.961	0.23087
6.349	0.23871
6.638	0.25799
7.036	0.27000
7.426	0.28402
7.817	0.28673
8.244	0.28828
8.625	0.29379
9.166	0.33226
9.488	0.34265
9.827	0.34853
10.329	0.35828
10.781	0.35433
11.181	0.36654
11.593	0.37861
12.024	0.40252
12.535	0.43133
12.921	0.42855
13.347	0.42972
13.787	0.44313
14.270	0.44708
14.698	0.47525
15.119	0.49411
15.572	0.50065
15.934	0.49942
16.363	0.50956
16.891	0.52065
17.256	0.54607
17.730	0.56714
18.107	0.57274
18.601	0.58087
19.026	0.59368
19.514	0.60067
20.047	0.62897
20.479	0.64992
20.910	0.65092
21.466	0.67040
21.939	0.67577
22.261	0.67220
22.792	0.69510
23.251	0.71849
23.671	0.73008
24.152	0.73441
24.678	0.75739
25.167	0.77288
25.554	0.79153
26.009	0.79749
26.562	0.81844
27.025	0.82627
27.404	0.84485
27.942	0.84979
28.253	0.88019
28.686	0.88864
29.338	0.90688
29.846	0.92215
30.239	0.93922
30.634	0.94977
31.121	0.97186
31.698	0.98065
32.020	1.00282
32.419	1.00877
32.934	1.02706
33.476	1.04247
33.934	1.05618
34.412	1.07371
34.765	1.08441
35.182	1.09997
35.627	1.12227
36.100	1.13763
36.506	1.15299
36.916	1.16830
37.220	1.17775
37.644	1.20002
38.063	1.22108
38.552	1.24822
38.944	1.26235
39.239	1.28168
39.592	1.29047
40.125	1.31894
40.367	1.34181
40.671	1.35660
40.984	1.37026
41.076	1.39810
40.072	1.37983
39.202	1.36254
38.390	1.33754
37.554	1.31811
36.620	1.28914
35.935	1.26562
35.300	1.25234
34.630	1.23669
34.034	1.21999
33.440	1.19886
32.998	1.18510
32.515	1.16442
31.911	1.14553
31.321	1.13782
30.745	1.10633
30.280	1.09700
29.803	1.07997
29.228	1.07789
28.681	1.06411
28.147	1.03705
27.601	1.01956
27.124	0.99858
26.480	0.98870
25.926	0.98227
25.470	0.95551
25.012	0.94850
24.590	0.92937
24.043	0.90766
23.526	0.89526
23.161	0.87743
22.732	0.85526
22.195	0.84378
21.739	0.83542
21.281	0.81568
20.744	0.80993
20.360	0.78386
19.780	0.77242
19.333	0.76002
18.902	0.74286
18.369	0.73209
17.943	0.72220
17.490	0.70513
17.081	0.69276
16.539	0.67648
16.058	0.66265
15.633	0.64865
15.141	0.62797
14.676	0.61102
14.136	0.58871
13.769	0.57840
13.277	0.56826
12.719	0.55962
12.388	0.53777
11.940	0.52545
11.481	0.49952
11.075	0.48344
10.672	0.49055
10.329	0.48329
9.845	0.46825
9.407	0.43721
8.960	0.41967
8.556	0.41011
8.181	0.41806
7.786	0.39999
7.347	0.37619
6.806	0.34863
6.505	0.33519
6.124	0.34325
5.698	0.32868
5.272	0.31689
4.985	0.28301
4.603	0.27875
4.265	0.26901
3.851	0.26296
3.495	0.24774
3.230	0.24448
2.942	0.22930
2.633	0.20624
2.265	0.20699
1.983	0.21125
1.796	0.21404
1.539	0.19128
1.307	0.19084
1.071	0.17697
0.874	0.16454
0.722	0.17187
0.565	0.17721
0.966	0.18076
1.493	0.17988
1.964	0.19445
2.424	0.19674
2.911	0.21617
3.403	0.23830
3.797	0.25000
4.203	0.25184
4.574	0.24772
5.034	0.25411
5.376	0.27122
5.786	0.29317
6.148	0.30687
6.603	0.32110
7.039	0.30875
7.459	0.31437
7.782	0.33051
8.172	0.35844
8.600	0.36963
9.112	0.38267
9.535	0.38361
9.955	0.39219
10.333	0.40060
10.836	0.42855
11.470	0.45338
11.929	0.45371
12.368	0.45553
12.829	0.46730
13.524	0.50140
13.824	0.51783
14.275	0.52945
14.774	0.53291
15.237	0.53346
15.862	0.56093
16.200	0.57922
16.687	0.59257
17.229	0.60544
17.622	0.60736
18.183	0.61998
18.610	0.64790
19.125	0.66470
19.590	0.67690
20.131	0.68825
20.580	0.70290
21.075	0.70213
21.514	0.72378
21.979	0.74479
22.487	0.75595
22.905	0.76970
23.386	0.77915
23.926	0.78927
24.370	0.81697
24.855	0.82695
25.388	0.83913
25.789	0.85417
26.385	0.86884
26.783	0.88954
27.232	0.90557
27.764	0.92344
28.268	0.93931
28.678	0.95592
29.127	0.96856
29.588	0.98116
30.223	1.00308
30.602	1.02129
31.080	1.04178
31.546	1.04501
32.140	1.06917
32.598	1.08015
33.166	1.09844
33.660	1.11575
34.096	1.13517
34.666	1.15132
35.205	1.17397
35.653	1.18412
36.075	1.20045
36.616	1.22815
37.053	1.24429
37.715	1.27058
38.207	1.28793
38.599	1.30221
39.171	1.32530
39.547	1.33836
39.982	1.35820
40.363	1.37274
40.918	1.38477
41.328	1.41713
41.663	1.43412
41.932	1.45786
42.419	1.47212
42.751	1.49222
43.271	1.51644
43.637	1.53802
43.891	1.56798
44.385	1.59045
44.674	1.62582
45.025	1.63908
45.001	1.66213
43.750	1.65335
42.848	1.63000
41.738	1.60951
40.902	1.58071
40.216	1.55554
39.279	1.53808
38.404	1.50139
37.768	1.48175
37.280	1.46800
36.749	1.44596
36.259	1.42856
35.555	1.41737
35.029	1.40127
34.553	1.39144
34.051	1.37043
33.459	1.34630
32.789	1.31198
32.210	1.30729
31.677	1.29782
31.162	1.27285
30.363	1.24945
29.930	1.23472
29.473	1.21554
28.931	1.19611
28.216	1.18453
27.730	1.15591
27.223	1.14537
26.798	1.13367
26.240	1.11645
25.741	1.09884
25.183	1.07688
24.658	1.06080
24.241	1.05555
23.610	1.02191
23.149	1.00736
22.636	0.99387
22.247	0.97888
21.690	0.97160
21.188	0.95277
20.742	0.91890
20.317	0.91580
19.762	0.90275
19.389	0.88182
18.843	0.86554
18.305	0.85068
17.906	0.83933
17.371	0.81923
16.995	0.80916
16.540	0.80701
16.085	0.80722
15.670	0.77454
15.084	0.74072
14.686	0.75322
14.219	0.74085
13.738	0.74142
13.278	0.71309
12.820	0.67907
12.332	0.66428
11.915	0.65802
11.452	0.65770
11.023	0.63442
10.564	0.60901
10.161	0.58080
9.696	0.57197
9.264	0.57247
8.906	0.56269
8.551	0.54717
8.132	0.51919
7.745	0.50554
7.256	0.48869
6.874	0.49543
6.522	0.47939
6.115	0.44714
5.546	0.42009
5.243	0.42368
4.859	0.43618
4.451	0.42156
4.024	0.39365
3.679	0.37536
3.387	0.34452
3.050	0.34393
2.621	0.36387
2.289	0.34058
2.007	0.34133
1.765	0.30152
1.534	0.28322
1.238	0.31107
1.005	0.31935
0.833	0.31469
0.673	0.29165
0.495	0.28039
1.045	0.26751
1.575	0.32648
2.073	0.34886
2.535	0.34753
3.031	0.35398
3.481	0.35076
3.949	0.39133
4.382	0.41152
4.744	0.39095
5.207	0.41413
5.630	0.40822
6.037	0.41746
6.461	0.42527
6.805	0.47197
7.270	0.45170
7.663	0.63021
8.253	0.47461
8.703	0.46358
9.218	0.49589
9.588	0.50064
10.183	0.63143
10.634	0.63284
11.199	0.55259
11.617	0.52915
12.153	0.57874
12.565	0.67593
13.067	0.59787
13.608	0.59121
14.063	0.60501
14.491	0.60909
14.936	0.67477
15.428	0.74045
15.954	0.76534
16.501	0.68334
16.939	0.78445
17.431	0.80463
17.928	0.79175
18.645	0.85162
19.040	0.70154
19.619	0.88576
20.071	0.91838
20.736	0.90435
21.193	0.95525
21.643	0.91629
22.216	0.98017
22.867	0.97254
23.376	0.98102
23.805	0.99569
24.338	1.03100
24.965	0.95313
25.397	0.98515
25.965	0.96930
26.543	1.10290
27.069	1.12060
27.576	1.04183
28.072	1.07772
28.614	1.16789
29.225	1.19271
29.732	1.11078
30.323	1.25366
30.810	1.31093
31.327	1.16680
31.817	1.21125
32.389	1.21575
32.786	1.24511
33.502	1.26871
33.959	1.27691
34.421	1.27685
34.960	1.32124
35.616	1.36145
36.039	1.35267
36.608	1.37039
37.048	1.38216
37.675	1.40875
38.074	1.42533
38.641	1.43018
39.198	1.51650
39.705	1.48976
40.078	1.48649
40.538	1.50108
41.048	1.55167
41.717	1.62344
42.144	1.63042
42.553	1.62699
43.047	1.61116
43.718	1.65684
44.059	1.63776
44.483	1.71845
44.954	1.73497
45.515	1.73770
45.795	1.75905
46.189	1.81883
46.650	1.82213
47.165	1.90443
47.521	1.89022
47.777	1.91950
48.082	1.96978
48.548	2.00327
48.887	2.05471
49.189	2.05845
48.568	2.09630
47.182	2.07309
46.201	2.04726
45.187	2.06340
44.282	1.98488
43.300	1.97614
42.404	1.96517
41.721	1.94785
40.991	1.86935
40.340	1.84777
39.684	1.86047
39.116	1.86383
38.523	1.88529
37.946	1.85022
37.389	1.77897
36.672	1.73695
36.134	1.70784
35.537	1.76621
34.807	1.72505
34.253	1.70933
33.686	1.67469
33.192	1.63924
32.750	1.60999
32.144	1.63248
31.502	1.61971
30.904	1.61924
30.530	1.52698
29.831	1.51204
29.361	1.53421
28.735	1.51317
28.195	1.53730
27.587	1.47003
27.044	1.49774
26.488	1.47950
25.941	1.44809
25.430	1.42703
24.912	1.38638
24.269	1.35859
23.940	1.35853
23.308	1.35574
22.865	1.33226
22.194	1.25298
21.684	1.25290
21.153	1.20793
20.610	1.29924
20.113	1.24207
19.689	1.19349
19.177	1.15958
18.642	1.12212
18.012	1.16836
17.659	1.16866
17.062	1.14764
16.692	1.11447
16.215	1.07441
15.648	1.08244
15.277	1.08147
14.690	1.07079
14.335	1.00164
13.882	0.98493
13.424	0.99464
12.964	0.97399
12.503	0.96270
12.098	0.94552
11.642	0.90920
11.162	0.86919
10.716	0.88427
10.333	0.85610
9.776	0.81043
9.329	0.80669
8.948	0.80071
8.590	0.79284
8.216	0.77221
7.835	0.75310
7.342	0.74653
6.963	0.71022
6.597	0.71825
6.208	0.70085
5.786	0.69041
5.397	0.64218
4.990	0.64153
4.673	0.63423
4.227	0.60448
3.895	0.58002
3.575	0.58708
3.228	0.59833
2.809	0.57350
2.550	0.55238
2.297	0.52480
1.975	0.51614
1.716	0.49772
1.405	0.51616
1.185	0.50996
0.932	0.49067
0.727	0.48059
0.623	0.49444
0.710	0.49992
1.342	0.48051
1.842	0.49485
2.292	0.51415
2.888	0.54019
3.408	0.55790
3.910	0.55297
4.380	0.54769
4.792	0.57024
5.134	0.57949
5.702	0.58397
6.091	0.57341
6.497	0.60531
6.975	0.60699
7.457	0.64854
7.829	0.64196
8.364	0.65877
8.876	0.66863
9.396	0.68236
9.861	0.70727
10.284	0.71387
10.793	0.75936
11.299	0.74988
11.723	0.74815
12.270	0.77390
12.721	0.79833
13.181	0.81207
13.771	0.81520
14.371	0.81705
14.832	0.82953
15.344	0.86063
15.954	0.88323
16.401	0.89900
16.905	0.90369
17.491	0.90814
17.975	0.94233
18.498	0.97764
19.020	0.98004
19.495	1.00020
20.061	1.00621
20.541	1.01110
21.149	1.04436
21.657	1.07145
22.123	1.08140
22.709	1.10091
23.211	1.09151
23.768	1.13299
24.300	1.15026
24.773	1.15675
25.271	1.18422
25.824	1.19989
26.437	1.20442
26.952	1.24611
27.455	1.23186
28.093	1.27204
28.567	1.28519
29.043	1.30855
29.577	1.31704
30.102	1.30906
30.591	1.33638
31.157	1.38027
31.616	1.32231
32.150	1.35575
32.678	1.33216
33.311	1.39977
33.766	1.48112
34.329	1.49858
34.831	1.37975
35.465	1.44931
35.816	1.51116
36.352	1.54934
36.901	1.55076
37.454	1.58984
37.768	1.50593
38.301	1.64561
38.830	1.64460
39.325	1.57920
39.895	1.61091
40.357	1.58936
40.788	1.69514
41.436	1.74852
41.834	1.70275
42.259	1.79085
42.787	1.77571
43.292	1.79728
43.763	1.86198
44.278	1.97148
44.720	1.90921
45.276	1.94372
45.837	1.91648
46.133	1.96699
46.589	2.02178
47.155	2.06537
47.572	2.01971
48.021	2.08777
48.478	2.08249
48.812	2.12453
49.310	2.05897
49.673	2.19832
50.113	2.19820
50.457	2.09741
50.869	2.21017
51.197	2.29388
51.490	2.34330
51.963	2.41928
52.233	2.25091
52.485	2.28809
52.885	2.46409
52.962	2.45058
50.811	2.61618
43.027	2.38975
40.215	2.76217
39.509	2.15358
38.985	2.16663
38.362	2.61104
37.762	2.43054
37.200	2.33802
36.806	2.59964
36.065	2.10921
35.524	2.44118
35.000	2.60805
34.530	2.53679
33.967	2.17228
33.456	2.13578
32.986	2.41836
32.445	2.52743
31.854	2.05167
31.423	2.17845
30.926	2.15332
30.416	2.05424
29.901	2.14388
29.351	2.10784
28.969	1.87667
28.498	1.94932
27.997	1.94232
27.458	1.87016
27.077	2.10224
26.676	2.00588
25.991	2.01405
25.601	1.98099
25.118	2.00314
24.638	2.16853
24.094	1.92147
23.682	1.76405
23.335	1.74048
22.945	1.64912
22.391	1.61497
21.898	1.73030
21.517	1.71231
21.183	1.67334
20.599	1.75512
20.174	1.63940
19.809	1.65929
19.339	1.69105
18.781	1.56505
18.403	1.60916
18.051	1.60057
17.569	1.59516
17.180	1.51170
16.742	1.50101
16.365	1.48999
15.934	1.51905
15.527	1.47727
15.097	1.48826
14.723	1.39513
14.343	1.36267
13.848	1.40468
13.488	1.36842
13.147	1.28072
12.775	1.42813
12.231	1.42594
11.920	1.44391
11.610	1.36943
11.120	1.37824
10.800	1.39655
10.423	1.35578
10.028	1.29717
9.641	1.35304
9.278	1.25519
8.921	1.22868
8.529	1.19753
8.188	1.17339
7.888	1.13553
7.545	1.10528
7.182	1.08196
6.785	0.87183
6.445	1.01728
6.119	1.01082
5.740	0.97687
5.393	0.94031
5.141	0.81130
4.836	0.94533
4.542	0.94261
4.183	0.93712
3.872	0.91281
3.617	0.83351
3.294	0.87746
2.998	0.87745
2.679	0.83162
2.387	0.84115
2.189	0.85586
1.806	0.80846
1.584	0.79216
1.372	0.76355
1.146	0.77317
0.872	0.78552
0.720	0.78662
0.607	0.69912
0.602	0.77875
1.251	0.74809
1.723	0.78331
2.235	0.80528
2.701	0.83492
3.133	0.80275
3.572	0.78618
4.055	0.83977
4.404	0.77704
4.934	0.85826
5.297	0.85809
5.733	0.87506
6.076	0.88497
6.501	0.82108
6.903	0.86505
7.350	0.87981
7.699	0.91587
8.135	0.88874
8.518	0.99102
8.975	1.04032
9.450	0.96172
10.002	0.94759
10.387	1.03332
10.871	1.06270
11.345	1.08935
11.817	1.04723
12.259	1.07599
12.680	1.11815
13.187	1.10089
13.682	1.09615
14.147	1.05276
14.585	1.08396
15.042	1.09119
15.504	1.16797
15.940	1.18221
16.469	1.22619
16.899	1.24213
17.360	1.26694
17.860	1.25990
18.299	1.27999
18.717	1.29026
19.216	1.29730
19.740	1.33676
20.151	1.35974
20.644	1.37195
21.101	1.37926
21.610	1.39111
21.988	1.42370
22.420	1.44260
22.915	1.45254
23.325	1.38817
23.766	1.34828
24.230	1.56273
24.676	1.57141
25.228	1.57356
25.615	1.62032
26.175	1.64117
26.606	1.67332
27.133	1.65525
27.469	1.66184
27.927	1.68680
28.450	1.69081
28.885	1.72482
29.222	1.75929
29.671	1.84992
30.159	1.91623
30.721	1.94752
31.129	1.87857
31.569	2.00473
32.144	2.01133
32.544	1.94178
32.908	1.85328
33.389	1.91733
34.034	2.04108
34.384	2.09791
34.874	2.10656
35.363	2.14873
35.782	2.15274
36.230	2.11686
36.580	2.14927
37.060	2.16181
37.471	2.20074
37.834	2.22917
38.366	2.28404
38.743	2.30921
39.146	2.30690
39.513	2.35683
39.886	2.46574
40.388	2.51645
40.717	2.55591
41.115	2.51994
41.693	2.53773
42.028	2.61217
42.281	2.67600
42.740	2.70691
43.143	2.75697
43.359	2.77217
43.672	2.79787
44.072	2.82914
44.522	2.92337
44.708	2.94209
44.956	2.96551
45.106	3.02542
45.281	3.09768
45.124	3.22050
42.833	3.38639
43.086	3.49429
43.545	3.56049
43.725	3.62991
44.000	3.61294
44.297	3.75647
44.707	3.84354
44.957	3.87864
45.074	3.85655
45.333	3.99959
45.539	4.05853
45.674	3.99311
45.808	4.13855
38.763	4.11489
39.058	4.82857
39.358	4.86656
39.758	4.64556
39.972	5.05258
40.302	5.11917
40.452	5.13284
40.678	5.17520
40.913	4.83464
41.036	4.89432
41.279	5.32197
41.443	5.28062
41.597	5.38410
41.686	5.49213
41.722	5.56457
41.767	5.59516
39.208	5.88801
39.047	5.96469
38.611	5.88900
38.825	5.91770
37.211	5.96627
36.322	5.94957
35.652	5.92687
35.266	5.91993
34.536	5.87768
33.913	5.90884
33.447	5.88457
32.908	5.81011
31.131	5.90043
30.659	5.87184
30.103	5.69901
29.653	5.65945
29.207	5.79767
28.624	5.77747
28.029	5.57497
27.614	5.51667
27.237	5.61423
26.796	5.63432
26.363	5.62238
25.932	5.45069
25.601	5.40306
25.029	5.51197
24.713	5.49831
24.270	5.38690
23.812	5.33747
23.468	5.25495
23.073	5.19720
22.756	5.21228
22.337	5.19393
21.922	5.09177
21.648	5.06151
21.285	5.02389
20.806	5.02772
20.496	4.96792
20.191	4.88929
19.816	4.84259
19.501	4.80587
19.222	4.77291
18.901	4.71328
18.615	4.67063
18.254	4.62649
17.977	4.63002
17.533	4.58137
17.267	4.52843
16.997	4.46602
16.616	4.40809
16.345	4.38352
16.049	4.34280
15.837	4.30007
15.380	4.22380
15.135	4.19011
14.893	4.15172
14.565	4.12368
14.279	4.06121
14.018	3.98599
13.676	3.97220
13.426	3.93400
13.134	3.87890
12.861	3.84535
12.648	3.76885
12.311	3.75668
12.028	3.69494
11.767	3.65618
11.552	3.62296
11.236	3.55029
10.951	3.53633
10.729	3.45583
10.432	3.43353
10.251	3.38983
10.006	3.34043
9.744	3.30791
9.474	3.24911
9.237	3.23505
8.939	3.16453
8.721	3.14911
8.520	3.10007
8.199	3.05416
7.997	2.99520
7.758	2.95229
7.522	2.91993
7.301	2.86314
7.037	2.82596
6.814	2.78306
6.583	2.73614
6.305	2.68946
6.077	2.64882
5.867	2.60895
5.659	2.56499
5.406	2.52248
5.207	2.47474
5.024	2.43544
4.770	2.39709
4.630	2.36564
4.389	2.31904
4.167	2.26845
3.955	2.22862
3.736	2.19122
3.576	2.13495
3.310	2.11904
3.122	2.06583
2.905	2.03017
2.701	1.98702
2.562	1.95586
2.313	1.91341
2.138	1.87559
1.957	1.84096
1.767	1.80260
1.563	1.75911
1.389	1.72004
1.226	1.66607
1.062	1.64229
0.878	1.61685
0.791	1.58116
0.600	1.56133
0.507	1.53460
0.908	1.52381
1.353	1.55047
1.758	1.58783
2.145	1.61672
2.506	1.65337
2.850	1.68760
3.238	1.72949
3.551	1.74442
3.910	1.79171
4.291	1.82341
4.714	1.87382
5.013	1.90828
5.352	1.93295
5.745	1.97860
6.119	2.01223
6.421	2.05447
6.751	2.08030
7.029	2.11977
7.459	2.15032
7.822	2.19639
8.056	2.22817
8.401	2.26112
8.768	2.30035
9.097	2.33117
9.479	2.37371
9.785	2.41204
10.200	2.45299
10.499	2.46238
10.901	2.52483
11.318	2.57496
11.698	2.61926
12.055	2.64568
12.394	2.67820
13.045	2.75510
13.423	2.78958
13.756	2.81249
14.132	2.86484
14.548	2.90991
14.862	2.94012
15.191	2.98952
15.594	3.02502
15.971	3.05703
16.312	3.10980
16.663	3.14646
16.911	3.18207
16.174	3.17930
15.133	3.14671
14.360	3.12779
